# Supplementary material for: New insights into the genetic networks affecting seed fatty acid concentrations in Brassica napus
Source: BMC Plant Biol. 2015 Mar 27;15:91. doi: 10.1186/s12870-015-0475-8 (PMC4377205; doi:10.1186/s12870-015-0475-8)
Supplement: Additional file 1: — Single QTL detection by WinQTLCart_2.5 in TN DH population. [file 12870_2015_475_MOESM1_ESM.xlsx]

## Sheet: wincartQTL
Additional file 1: Single QTL detection by WinQTLCart_2.5 in TN DH population.
Trait	QTL	Chromosome	Marker interval	Position	LOD	Additive	PV(%)	range	Environment
C16:0	qPAL3-25	3	HBr073-CNU250	40.7	4.03	-0.0852	3.03	39.3-42.4	07W1
C16:0	qPAL3-51	3	HBr124-KBrB043L02-12	62.4	3.14	-0.0984	3.22	61.5-63.7	07D
C16:0	qPAL3-54	3	HBr137-CNU276	68.4	3.53	-0.1013	3.56	67.4-71.4	07D
C16:0	qPAL4-5	4	znS13M26-220-sN3514f	22.5	4.35	0.1809	8.86	14-23.2	08W2
C16:0	qPAL4-16	4	HR-C001-A4-HBr156	32.9	4.63	0.1728	8.02	30.4-35.2	08W2
C16:0	qPAL4-22	4	niab048-IGF2021e	49	5.44	0.1214	5.45	47-59.5	07D
C16:0	qPAL7-26	7	HBr030-znS06M34-50	66.6	5.39	-0.0992	4.36	64-70.7	07W1
C16:0	qPAL7-33	7	CNU167-CNU044	72.3	4.42	-0.0895	3.62	71.2-74.8	07W1
C16:0	qPAL7-36	7	BRMS-036-HBr021	77.7	4.52	-0.095	4.1	74.8-79.8	07W1
C16:0	qPAL8-18	8	IGF1108c-HBr022	61.5	10.88	-0.2772	20.65	57.5-68	08W2
C16:0	qPAL8-22	8	BRMS-088-HBr095	70.7	35.64	-0.2899	37.99	69.8-73.2	07D/07W1/08W2
C16:0	qPAL9-11	9	pW123bE-HBr178	24.8	3.6	0.078	2.74	22.4-25.3	07W1
C16:0	qPAL13-54	13	MR049-Ol13C12	129.7	21.39	-0.2204	22.91	127.9-130.8	07D/07W1/08W2
C16:0	qPAL13-57	13	IGF0235b-HG-FAE1-C3	135.5	30.39	-0.2537	30.58	133.8-138.9	07D/07W1/08W2
C16:0	qPAL13-60	13	Ol13H09-BRMS-093	142.3	26.01	-0.2361	26.32	140.4-150.6	07D/07W1/08W2
C16:0	qPAL19-5	19	CB10064-em20me27-230	32.8	6.06	-0.1155	6.28	26.3-42.9	07W1
C16:0	qPAL19-8	19	BRMS-154-HBr071	54.5	3.32	-0.0972	3.42	52.7-57.8	07D/07W1
C16:0	qPAL19-13	19	HBr115--HBr144	60.1	4.99	-0.1214	5.31	58.5-61.2	07D/07W1
C16:0	qPAL19-18	19	Na10C01c-SA30	70.5	3.07	-0.1442	5.4	67.8-74.2	08W2
C18:0	qSTE1-58	1	em09me21-70-ZAAS165	81.3	3.99	0.0685	3.43	80.7-84.6	07W1
C18:0	qSTE6-20	6	HBr201-BRMS-030	44.6	3.16	-0.0712	3.05	40.7-51.1	07D/07W1
C18:0	qSTE8-19	8	niab090-HBr022	65.5	24.91	-0.2413	34.81	61.5-67.9	07D
C18:0	qSTE8-20	8	HBr022-sS1702	70.7	34.13	-0.2288	37.73	68.9-71.8	07D/07W1/08W2
C18:0	qSTE13-5	13	pX141bE-HBr176	20.3	4.87	0.0978	4.8	15.7-23	07D
C18:0	qSTE13-12	13	pW221-pX141aE	32.9	4.35	0.0746	3.68	26.5-34.2	07D/07W1
C18:0	qSTE13-53	13	HBr014-Ol13C12	128.1	17.62	-0.1871	21.86	126.1-130.8	07D/07W1/08W2
C18:0	qSTE13-58	13	JICB0633-HG-FAE1-C3	136.9	19.12	-0.1552	17.77	134.7-139.9	07D/07W1/08W2
C18:0	qSTE13-61	13	HS-Au8-IGF1152z	142.3	18.4	-0.1535	17.23	141.4-145.8	07D/07W1
C18:0	qSTE19-17	19	HBr186-em11me5-1000	69.9	4.09	0.0807	3.97	62.5-70.5	07D
C18:0	qSTE19-24	19	S16071-3F3R-sNRG42	79.7	3.38	0.0733	3.32	76.2-81.7	07D
C18:1	qOA3-55	3	Ol11G11a-CNU276	71.4	3.01	3.1881	3.52	67.4-76.1	08W2
C18:1	qOA5-42	5	KBrH004P05-28-HR-Tp4-200	85	3.1	-2.3204	1.88	84.8-89.7	07D
C18:1	qOA8-18	8	IGF1108c-niab090	65.5	26.41	-1.6223	33.42	58.6-66.8	09D
C18:1	qOA8-22	8	BRMS-088-sS1702	70.7	44.67	-10.4626	37.09	70.1-71.8	07D/07W1/09W3
C18:1	qOA8-25	8	HBr095-sR7178	74.2	24.07	-1.6391	30.21	73.1-74.6	09D
C18:1	qOA8-29	8	HBr015-HR-S4-295	77.4	16.08	-7.5352	24.96	75.5-79.9	09W2
C18:1	qOA8-32	8	HR-C002-A8-JICB0018	82.3	26.4	-9.1064	28.34	80.3-85.1	07D/07W1
C18:1	qOA9-33	9	CNU296-KBrB073D09-12	50	3.19	-3.1988	4.64	45.5-52	09W2
C18:1	qOA10-17	10	HG4-BSR5-HG4-BSR7	31	3.33	-2.5888	2	26.1-33	07W1
C18:1	qOA13-36	13	HBr139-CNU099	96	4.73	-3.1044	2.91	94.1-98.8	07D
C18:1	qOA13-52	13	IGF5376b-HBr014	122.5	15.13	-8.2008	29.98	120.3-124.5	09W2
C18:1	qOA13-55	13	BRAS068-Ol13C12	130.4	31.15	-9.8373	33.86	129.7-130.6	07D/07W1/09W2/09W3
C18:1	qOA13-57	13	IGF0235b-HG-FAE1-C3	135.5	45.89	-10.9634	42.43	133.8-139	07D/07W1/09W2/09W3
C18:1	qOA13-61	13	HS-Au8-IGF1152z	142.3	41.99	-10.5702	39.27	142.0-144.7	07D/07W1/09W3
C18:1	qOA13-62	13	BRMS-093-IGF1152z	150.3	3.83	-4.0435	2.95	146.3-152.3	07W1
C18:1	qOA19-33	19	HR-Sp1-170-sR12384I	96.2	3.59	2.7075	3.36	92.7-98.4	09W3
C18:2	qLA3-22	3	CB10271-HBr073	38.2	3.33	-0.5202	3.1	37.8-39.3	07D
C18:2	qLA8-18	8	IGF1108c-niab090	65.5	18.99	-1.6223	31.49	58.6-66.8	08W2/09D
C18:2	qLA8-22	8	BRMS-088-sR7178	70.7	31.92	-1.6907	36.26	69.6-74.6	07D/08W2/09D/09W3
C18:2	qLA8-29	8	HBr015-CNU090	75.5	28.63	-1.623	33.8	75.3-76.7	07D
C18:2	qLA8-30	8	CNU090-HR-C002-A8	78.3	8.63	-1.6061	19.54	76.9-84.2	09W2
C18:2	qLA8-33	8	JICB0018-HBr026	87.4	4.89	-1.2809	12.42	85.4-88.9	09W2
C18:2	qLA9-51	9	IGF1087g-niab127	71.3	3.27	0.5163	3.32	70.9-71.5	07D
C18:2	qLA13-54	13	MR049-Ol13C12	130.4	22.07	-1.4428	26.57	127.7-131.3	07D/09W2/09W3
C18:2	qLA13-58	13	JICB0633-HG-FAE1-C3	136.9	29.41	-1.5982	31.98	135.5-138.5	07D/09W3
C18:2	qLA13-60	13	Ol13H09-BRMS-093	142.3	25.27	-1.5234	28.72	140.4-152.3	07D/09W2/09W3
C18:2	qLA15-11	15	IGF3112a-Na12E06B	76	3.45	0.5481	3.69	67.9-82.9	07D
C18:2	qLA15-15	15	Ol10A10-sS2129	85.4	4.19	0.5589	3.94	82.9-88.3	07D
C18:2	qLA18-10	18	CB10504-sN11670a	39.8	3.42	0.5404	3.65	32.4-44.9	07D/09W3
C18:3	qALA-17	1	CB10097-JICB0313	28	3.58	0.1925	7.15	26.1-28.8	07W1
C18:3	qALA1-21	1	HBr006-ZAAS156a	36.2	7.57	0.2893	14.64	35.9-37	07W1
C18:3	qALA1-25	1	JICB0455-znS08M15-320	41.8	4.81	0.2385	11.42	39.8-43.1	07W1
C18:3	qALA2-2	2	CB10355-Ol10F04	13.8	3.13	0.2312	6.64	0-18.2	09W3
C18:3	qALA2-16	2	HR-Sp1-210-pX154	60.1	3.33	0.3083	7.85	56.2-61.5	09W2
C18:3	qALA2-20	2	BRMS-082-HG-FT-A2	65.5	3.47	0.3195	8.43	61.5-67.3	09W2
C18:3	qALA4-22	4	niab048-IGF2021e	48.2	3.38	0.175	6.26	45.6-59.4	07W1
C18:3	qALA4-31	4	HBr202-HS-k02-2	75.4	3.24	0.236	6.98	70.4-82.3	07D
C18:3	qALA5-36	5	IGF3165a-HG4-WG2E2	73.3	3.69	0.2605	8.17	68.7-78.9	09W3
C18:3	qALA5-41	5	CNU268-KBrH004P05-28	84	3.32	0.2154	5.96	82.3-85	07D
C18:3	qALA5-47	5	IGF3134a-CNU362	96.9	3.78	0.2308	6.76	95.5-109.3	07D
C18:3	qALA6-1	6	Ol11F12a-ZAAS92a	2	4.83	0.2932	10.56	0-4.6	07D
C18:3	qALA6-3	6	HR-Tp3-320-pW217	13.1	4.08	0.2463	7.51	9.1-14.2	07D
C18:3	qALA8-15	8	Na12B05a-HBr031	51.3	3.42	-0.2225	6.16	48-53.3	07D
C18:3	qALA8-18	8	IGF1108c-RA2E12	66.8	3.05	-0.1714	5.7	57.4-69.4	07W1
C18:3	qALA8-25	8	HBr095-sR7178	74.2	9.83	-1.6391	22.29	73.1-74.6	08W2
C18:3	qALA10-12	10	RA2E03-HS-b14-1	16.9	3.51	0.2437	6.29	14.6-18.9	07D
C18:3	qALA10-14	10	HS-j90-HG4-BSR5	22.5	3.39	0.2602	6.89	18.9-29.5	07D/09W2
C18:3	qALA10-17	10	HG4-BSR5-HG-CO-A10	33	4.64	0.4192	12.89	29.5-34.2	07W1/09W2
C18:3	qALA15-16	15	sS2131-IGF0193C	85.9	4.61	0.2834	9.78	85.4-88.3	09W3
C20:0	qAR3-17	3	RA2E11-BRMS-303	36.6	3.79	-0.0314	4.02	35.9-37.7	07W1
C20:0	qAR3-28	3	IGF2134f2-IGF5385a	42.4	3.96	-0.0325	4.23	40.7-43	07W1
C20:0	qAR4-24	4	IGF2021e-JICB0134	55.4	4.77	-0.0364	5.85	51.3-60.5	07W1
C20:0	qAR4-27	4	BRMS-105-HBr091	65.2	5.22	-0.0353	5.44	63-67.2	07W1
C20:0	qAR8-7	8	HBr107-HBr017	30.4	8.13	0.066	15.24	27.4-34	08W2
C20:0	qAR8-12	8	HBr104-HBr010	40.8	4.65	0.0526	9.3	36.8-41.9	08W2
C20:0	qAR8-22	8	BRMS-088-sS1702	70.7	36.86	0.1052	47.55	70.1-71.7	07W1
C20:0	qAR8-29	8	HBr015-HR-S4-295	77.4	3.93	0.0471	7.74	75.5-78.3	08W2
C20:0	qAR8-32	8	HR-C002-A8-HBr026	82.3	21.64	0.0938	38.7	80.3-90.4	07W1/08W2
C20:0	qAR13-53	13	HBr014-BRAS068	128.1	6.42	0.0425	8.1	126-129.7	07W1
C20:0	qAR13-59	13	HG-FAE1-C3-Ol13H09	136.9	7	0.0406	7.32	136.9-138.9	07W1
C20:0	qAR13-61	13	HS-Au8-BRMS-093	142.3	5.87	0.0376	6.26	140.7-146.3	07W1
C20:0	qAR15-10	15	KBrB086M23-6_575	67.7	7.17	-0.0613	13.86	63.8-74.9	08W2
C20:1	qEI1-2	1	znS13M26-100-CB10081	3.2	3.12	-1.2778	4.87	0.3-7.2	07D
C20:1	qEI8-19	8	niab090-HBr022	66.8	9.33	2.2919	14.88	58.6-67.8	07W1/08W2
C20:1	qEI8-22	8	BRMS-088-sS1702	70.7	9.85	2.3216	15.89	70.1-71.7	07D
C20:1	qEI8-25	8	HBr095-sR7178	74.2	3.45	-1.6391	6.03	73.1-74.6	08W2
C20:1	qEI8-30	8	CNU090-JICB0018	78.3	10.39	2.3574	16.21	76.2-86.3	07D/07W1
C20:1	qEI9-44	9	HBr197-HBr205	65.3	3.29	-1.3113	5.08	65-66.9	07D
C20:1	qEI9-45	9	HBr205-niab003	68.1	4.33	-1.4973	6.47	66.9-70	07W1
C20:1	qEI13-24	13	HBr211-HBr152	52.7	4.22	1.5235	6.46	51.7-59	07W1
C20:1	qEI13-56	13	Ol13C12-IGF0235b	130.4	7.56	2.1041	12.87	130.2-131.1	07D/07W1
C20:1	qEI13-58	13	JICB0633-HG-FAE1-C3	136.9	9.46	2.2865	15.43	135.5-140.2	07D/07W1
C20:1	qEI13-61	13	HS-Au8-BRMS-093	142.3	10.5	2.4044	16.59	141.7-146.3	07D/07W1
C20:1	qEI13-62	13	BRMS-093-IGF1152z	150.3	8.43	2.2723	14.96	146.3-152.3	07D/07W1
C22:0	qBA3-64	3	HR-S2-130-HR-Tp4-165	84.4	3.81	-0.0339	4.78	79-86.5	07D
C22:0	qBA5-5	5	BRMS-034-niab017	28.3	3.28	0.0314	4.18	22.9-29.3	07D
C22:0	qBA8-18	8	IGF1108c-niab090	65.5	15.78	0.0989	29.39	58.6-66.8	07W1/08W2
C22:0	qBA8-21	8	RA2E12-sS1702	70.1	20.92	0.0863	30.42	69.4-72.4	07D/07W1
C22:0	qBA8-25	8	HBr095-sR7178	74.2	9.77	-1.6391	19	73.1-74.6	08W2
C22:0	qBA8-32	8	HR-C002-A8-JICB0018	82.3	11.52	0.0893	24.85	80.3-84.3	07W1
C22:0	qBA9-44	9	HBr197-HBr205	65.3	4.47	0.0359	5.59	63.5-66.9	07D
C22:0	qBA9-59	9	em18me23-380-HBr196	74.1	3.91	0.0347	4.97	73.2-75.1	07D
C22:0	qBA13-52	13	IGF5376b-HBr014	120.5	3.44	0.034	5.02	118.4-126.1	07D
C22:0	qBA13-54	13	MR049-Ol13C12	130.4	4.73	0.0384	6.32	126.9-131.5	07D/07W1
C22:0	qBA13-57	13	IGF0235b-HG-FAE1-C3	135.5	5.58	0.0414	7.33	133.8-138.9	07D/07W1
C22:0	qBA13-60	13	Ol13H09-BRMS-093	144.3	6.6	0.0636	12.5	140.4-147.7	07D/07W1
C22:1	qEA7-50	7	IGF1226l-CNU053b	100.8	3.04	-1.7045	1.27	100.2-105.5	07D
C22:1	qEA8-19	8	niab090-HBr022	65.5	15.1	-1.6223	19.7	58.6-68	08W2/09W2
C22:1	qEA8-22	8	BRMS-088-sS1702	70.7	59.87	9.141	39.69	69.9-71.7	07D/07W1/09D/09W3
C22:1	qEA8-25	8	HBr095-sR7178	74.2	15.45	-1.6391	16.94	73.1-74.6	08W2
C22:1	qEA8-30	8	CNU090-HR-S4-295	77.4	17.17	8.8656	30.32	76.6-78.3	09W2
C22:1	qEA8-32	8	HR-C002-A8-JICB0018	82.3	33.22	8.0469	30.84	80.3-86.8	07D/07W1
C22:1	qEA13-52	13	IGF5376b-HBr014	122.5	13.71	8.6329	29.79	118.5-126.1	07W1/09W2
C22:1	qEA13-53	13	HBr014-MR049	128.1	14.87	8.7208	30.18	126.7-128.8	09W2
C22:1	qEA13-55	13	BRAS068-Ol13C12	130.4	38.63	8.8587	37.65	129.9-130.7	07D/07W1/09D/09W3
C22:1	qEA13-57	13	IGF0235b-Ol13H09	135.5	64.9	9.7822	45.79	133.8-140.9	07D/07W1/09D/09W2/09W3
C22:1	qEA13-61	13	HS-Au8-BRMS-093	142.3	26.36	9.3782	30.14	142-144.9	07W1/09D/09W3
FAS	qFAS5-22	5	niab013-pX129a	58.3	3.8	0.0903	4.4	57.9-59.8	09D
FAS	qFAS5-35	5	CNU206-IGF3165a	69.3	3.21	0.0905	4.38	65.3-71.3	09D
FAS	qFAS8-21	8	RA2E12-sS1702	71.7	22.39	-0.2331	29.68	69.4-72.1	09D/09W3
FAS	qFAS8-29	8	HBr015-HR-C002-A8	77.4	15.44	-0.2804	31.33	75.5-83.4	09W2
FAS	qFAS9-72	9	pW203b-HBr053	89.7	3.43	-0.0839	3.96	86.1-95.5	09D
FAS	qFAS13-53	13	HBr014-MR049	128.1	13.27	-0.1893	20.32	126.1-129.4	09D
FAS	qFAS13-55	13	BRAS068-Ol13C12	130.4	12.67	-0.1816	17.55	129.7-131.2	09W2/09W3
FAS	qFAS13-58	13	JICB0633-HG-FAE1-C3	136.9	17.68	-0.2052	22.5	134.8-139.1	09D/09W2/09W3
FAS	qFAS13-61	13	HS-Au8-BRMS-093	144.3	16.71	-0.2052	22.43	141.4-151	09D/09W2/09W3
FAS	qFAS15-8	15	Ol10B02-JICB0509	52.6	3.2	0.097	5.01	30-62.6	09W3
FAS	qFAS16-36	16	HBr025-Na12E01a	76.8	5.52	0.2406	11.4	74.3-80.8	09W2
FAS	qFAS16-44	16	HBr057-HBr047	92.6	4.01	-0.2074	8.64	91-95.4	09W2
