# Supplementary material for: New insights into the genetic networks affecting seed fatty acid concentrations in Brassica napus
Source: BMC Plant Biol. 2015 Mar 27;15:91. doi: 10.1186/s12870-015-0475-8 (PMC4377205; doi:10.1186/s12870-015-0475-8)
Supplement: Additional file 2: — Single QTL detection by QTLNetwork_2.0 in TN DH population. [file 12870_2015_475_MOESM2_ESM.xlsx]

## Sheet: QTLNetWork
Additional file 2: Single QTL detection by QTLNetwork_2.0 in TN DH population.
Traits	QTL	Marker interval	Position	Additive	PV(%)	range
C16:0	qPAL3-7	ZNS13M26-360-HBR160	18.6	0.0538	2.02	15.7-21.4
	qPAL3-55	OL11G11A-HBR172	68.4	0.0687	0.2	67.4-69.4
	qPAL4-102	IGF3365B-SN13034	26.5	-0.087	5.43	25.7-28.5
	qPAL8-23	HG-FAE1-A8-SS1702	70.7	0.2986	26.57	70.1-71.7
	qPAL9-11	PW123BE-HBR178	23.4	-0.045	1.37	18.3-25.3
	qPAL13-59	HG-FAE1-C3-OL13H09	136.9	0.2437	21.13	136.5-137.9
	qPAL19-15	HBR144-EM17ME21-400	60.1	0.1011	3.68	58.8-61.1
Subtotal					60.4
C18:0	qSTE1-1	EM09ME21-70-ZAAS165	81.3	-0.0436	2.63	80.4-81.7
	qSTE4-15	BRMS-276-HR-C001-A4	30.4	0.0613	1.04	29.5-32.3
	qSTE6-20	HBR201-HG4-DF11TN	44.4	0.0489	3.54	40.7-47.5
	qSTE8-23	HG-FAE1-A8-SS1702	70.7	0.234	31.85	69.4-71.7
	qSTE10-292	JICB0551-JICB0573	63.3	-0.0457	0.28	60.8-71.3
	qSTE13-9	HBR032-BRMS-106	24.5	-0.077	4.37	16.0-26.0
	qSTE13-59	HG-FAE1-C3-OL13H09	136.9	0.1731	16.92	135.5-138.9
Subtotal					60.6
C18:1	qOLE8-1	JICB0335-HBR106	23.7	0.6398	6.42	19.3-25.7
	qOLE8-21	HG-FAE1-A8-SS1702	70.7	9.4408	32.71	70.1-71.7
	qOLE13-1	HG-FAE1-C3-OL13H09	136.9	9.438	35.71	135.5-138.9
Subtotal					74.8
C18:3	qLIN2-1	CB10355-BRMS-228	12.3	-0.1019	3.75	6.3-15.8
	qLIN4-272	BRMS-105-BRMS-054	63	-0.0456	0.37	60.5-65.2
	qLIN5-37	KBRH001C24-16-HG4-WG2E2	73.3	-0.148	1.72	71.4-79.0
	qLIN6-11	OL11F12A-ZAAS92A	2	-0.1137	3.76	0.0-4.0
	qLIN8-272	SR7178-HBR016	74.2	0.085	1.18	73.1-75.0
	qLIN10-19	HG4-BSR7-HG-CO-A10	31	-0.218	4.94	30.0-33.0
	qLIN15-20	BRMS-309-ZNS06M30-220	92.3	-0.127	2.45	88.3-94.3
	qLIN17-4	SNRH63-CNU400	30.8	-0.1314	1.68	18.8-37.2
	qLIN19-6	EM20ME27-230-HR-TP3-360	48.2	0.1283	3.83	46.2-50.3
Subtotal					23.7
C20:0	qAR8-4	EM10ME26-120-JICB0335	21.3	-0.0397	4.39	18.6-26.8
	qAR8-24	SS1702-HBR095	71.7	-0.0686	9.6	68.0-73.1
	qAR13-33	PW143-JICB2040_200	87.5	-0.0537	4.98	85.5-91.5
Subtotal					19
C20:1	qLA8-25	HBR095-HBR074	73.1	-2.156	16.33	71.7-73.7
	qLA9-47	CNU076-NIAB004	68.1	0.6407	3.53	67.5-70.0
	qLA11-19	EM18ME23-300-CB10258	34.3	0.5794	3.85	33.0-35.9
	qLA13-61	HS-AU8-BRMS-093	142.3	-1.5655	13.93	140.4-144.3
	qLA18-14	SN11670A-HR-SP3-295	44.9	0.3562	2.99	41.9-46.8
Subtotal					40.6
C22:0	qBA3-24	MR123-HBR073	38.6	0.0248	5.66	38.2-40.0
	qBA8-23	HG-FAE1-A8-SS1702	70.7	-0.0904	28.88	69.4-71.7
	qBA13-58	JICB0633-HG-FAE1-C3	135.5	-0.0478	7.16	133.8-136.9
Subtotal					41.7
C22:1	qEA4-43	OL11H02C-SR12307I	102.1	-1.0165	0.39	100.1-104.1
	qEA8-24	SS1702-HBR095	71.7	-9.145	32.46	70.7-73.1
	qEA13-59	HG-FAE1-C3-OL13H09	136.9	-8.8978	33.31	135.5-138.9
	qEA16-14	SR12387-EM14ME28-200	44	-0.5721	0.1	41.2-45.3
	qEA19-26	SNRG42-HR-C017-C9	80.8	0.8983	0.03	79.7-82.8
Subtotal					66.3
FAS	qFAS8-23	HG-FAE1-A8-SS1702	70.7	0.2454	30.23	70.1-71.7
	qFAS13-59	HG-FAE1-C3-OL13H09	136.9	0.1875	17.65	136.5-137.9
Subtotal					47.88
The sum of individual phenotypic variance explained by each QTL was calculated as the total phenotypic variance explained by all QTL for each trait.
