# Supplementary material for: New insights into the genetic networks affecting seed fatty acid concentrations in Brassica napus
Source: BMC Plant Biol. 2015 Mar 27;15:91. doi: 10.1186/s12870-015-0475-8 (PMC4377205; doi:10.1186/s12870-015-0475-8)
Supplement: Additional file 3: — The TN DH genetic linkage map and its syntenic segmental alignment with the Arabidopsis genome. [file 12870_2015_475_MOESM3_ESM.xlsx]

## Sheet: Additional file 3
Additional file 3: The TN DH genetic linkage map and its syntenic segmental alignment with the Arabidopsis genome.
Code	Marker name	Chromosome	Position (cM)	Marker Type	Marker Information	Syntenic interval in Arabidopsis genome				Conserved block in B. napus genome
						Homologous locus	Block *	Left (bp)	Right (bp)	Left (cM)	Right(cM)			Arabidopsis chromosome
1	HR-CL-265	A1	0	SSAP											Chr1
2	znS13M26-100	A1	3.175	AFLP											Chr2
3	CB10081	A1	5.859	SSR											Chr3
4	niab113	A1	7.207	SSR	KBrB022O03	AT4G39950									Chr4
5	sN11641	A1	7.941	SSR											Chr5
6	IGF3222b	A1	8.46	SNP	AT3G26570	AT3G26570
7	HBr003	A1	9.715	SSR	KBrB001A20	AT4G37820	U	18098559	9195617	9.16623	47.09	Synteny block	Statistical results
8	niab109	A1	12.539	SSR	KBrH009I12	AT4G36180			9195617					Synteny block	Insertion segment	Total	Average
9	niab097	A1	14.256	SSR	KBrB048F07	AT4G36400			9195617				A genome	28	95	123	12.3
10	znS06M34-70	A1	16.019	AFLP					9195617				C genome	6	54	60	6.66667
11	BRMS-098	A1	17.26	SSR					9195617				whole genome	34	149	183	9.63158
12	pW187	A1	19.415	RFLP	AT4G34890				9195617
13	pW157	A1	20.422	RFLP	AT4G34890	AT4G34890			9195617
14	pW248	A1	21.97	RFLP	AT4G34500	AT4G34500			9195617
15	CNU142	A1	22.958	SSR	KBrB036M17	AT4G34200			9195617
16	niab106	A1	25.68	SSR	KBrS015K01	AT4G35180			9195617
17	CB10097	A1	28.049	SSR					9195617
18	CNU139	A1	28.758	SSR	KBrS004O21	AT4G33240			9195617
19	JICB0313	A1	32.461	SSR					9195617
20	niab096	A1	33.586	SSR	KBrB066A08	AT4G32551			9195617
21	HBr006	A1	35.896	SSR					9195617
22	ZAAS156a	A1	36.158	SSR					9195617
23	HBr018	A1	37.674	SSR					9195617
24	pW145	A1	39.334	RFLP	AT4G32180	AT4G32180			9195617
25	JICB0455	A1	39.753	SSR
26	znS08M15-320	A1	43.1	AFLP
27	RA2G09	A1	48.312	SSR	AT1G50500	AT1G50500	C	17711655	19719645	47.0892	49.5699	Insertion segment
28	em15me7-350	A1	49.405	SRAP
29	JICB1214	A1	50.751	SSR
30	IGF0191b	A1	52.696	SNP	AT4G28530	AT4G28530	U	9195617	18098559	49.5699	65.1973	Synteny block
31	JICB0623	A1	55.069	SSR				9195617	18098559
32	JICB0009	A1	56.108	SSR				9195617	18098559
33	CNU235	A1	58.732	SSR	KBrB091M11			9195617	18098559
34	JICB0619	A1	59.149	SSR				9195617	18098559
35	IGF9014b	A1	59.743	SNP	AT4G22740	AT4G22740		9195617	18098559
36	IGF9014a	A1	60.198	SNP	AT4G22740	AT4G22740		9195617	18098559
37	Ol12F11	A1	60.341	SSR		AT4G24210		9195617	18098559
38	znS06M30-150	A1	61.17	AFLP				9195617	18098559
39	IGF0557c	A1	61.626	SNP	AT4G24790	AT4G24790		9195617	18098559
40	BN35D	A1	62.226	SSR
41	BRAS084	A1	62.947	SSR
42	BRAS078	A1	63.101	SSR
43	BRMS-245	A1	64.465	SSR
44	em21me27-180	A1	65.194	SRAP
45	RA2E04	A1	65.451	SSR	AT3G51830	AT3G51830	N	18946655	1.95208e+07	65.1973	65.469	Insertion segment
46	CNU132	A1	65.487	SSR	KBrB036M22	AT4G14880	T	8.23346e+06	9520464	65.469	67.251	Insertion segment
47	SA63	A1	66.637	SSR
48	BRMS-287	A1	66.955	SSR
49	HBr011	A1	67.609	SSR
50	HR-C004-A1	A1	68.296	CENTRM
51	pW216	A1	68.92	RFLP	AT5G27830	AT5G27830	Q	8861293	1.00696e+07	67.156	69.2845	Insertion segment
52	IGF2071e	A1	69.649	SNP	AT2G33860	AT2G33860	J	1.41257e+07	1.46074e+07	69.2845	70.1275	Insertion segment
53	HBr136	A1	70.606	SSR	KBrB044E18	AT3G61690	N	2.25566e+07	23834048	70.1275	72.37	Insertion segment
54	HBr067	A1	71.338	IBP	KBrH121N24
55	znS06M30-260	A1	72.463	AFLP
56	ZAAS98b	A1	73.112	SSR
57	niab091	A1	80.411	SSR
58	em09me21-70	A1	81.332	SRAP
59	ZAAS165	A1	81.725	SSR
60	HBr138	A1	86.244	SSR	KBrB044E18	AT3G61550	N	21787376	23235283	84.48	87.0327	Insertion segment
61	HBr043	A1	89.224	IBP	KBrB088F12	AT3G12970	F	510160	5142555	87.46	90.988	Insertion segment
62	pW190a	A1	90.645	RFLP	AT3G05310	AT3G05310
63	HBr163	A1	102.635	IBP	KBrH007M18	AT2G22420	I	9075399	10521615	101.85	104.399	Insertion segment
64	Z16TF-1F1R	A2	0	SCAP
65	CB10355	A2	6.324	SSR
66	BRMS-228	A2	13.843	SSR
67	Ol10F04	A2	16.216	SSR
68	em14me14-500	A2	19.364	SRAP
69	BRMS-026	A2	24.5	SSR
70	IGF5224g	A2	27.711	SNP	AT5G27820	AT5G27820	Q	10861133	8730308	25.947	30.506	Insertion segment
71	IGF5222g	A2	28.742	SNP	AT5G27550	AT5G27550
72	CB10416	A2	33.713	SSR
73	Ol13E08	A2	36.18	SSR
74	HBr027	A2	40.015	SSR	KBrB062J16	AT3G49260	M	17273415	1.86634e+07	38.251	40.6965	Insertion segment
75	CNU377	A2	41.378	SSR	KBrB019I24	AT2G21720	I	8.88729e+06	10276802	40.6965	43.142	Insertion segment
76	ZAAS113	A2	52.036	SSR
77	HBr192	A2	55.228	SSR	KBrH129I15	AT4G02405	O	57854	2059671	53.464	56.992	Insertion segment
78	BRMS-332	A2	56.201	SSR
79	HR-Sp1-210	A2	58.413	SSAP
80	pX155	A2	60.077	RFLP	AT1G74950	AT1G74950	E	27154105	28240121	58.313	60.232	Insertion segment
81	pX154	A2	60.387	RFLP	AT2G43430	AT2G43430	J	17957447	19042446	60.232	62.151	Insertion segment
82	znS06M34-280	A2	61.542	AFLP
83	BRMS-082	A2	65.899	SSR
84	HG-FT-A2	A2	66.592	STS		AT1G65480	E	24163497	25750043	66.2893	68.356	Insertion segment
85	JICKBrB010O09-1	A2	67.298	SCAP	KBrB010O09	AT1G66350
86	BOH95	A2	69.032	SRAP
87	Z96TF-2F2R	A2	70.372	SCAP
88	em12me31-320	A2	70.825	SRAP
89	HS-W161-2a	A2	71.483	STS
90	pW144	A2	73.145	RFLP	AT5G59000	AT5G36230	S	13290614	1.44964e+07	71.381	73.5015	Insertion segment
91	pW252	A2	73.858	RFLP	AT5G59000	AT5G59000	W	2.36338e+07	24308246	73.5015	74.6885	Insertion segment
92	sR6293a	A2	75.319	SSR
93	sN3761a	A2	76.163	SSR
94	znS16M07-1-230	A2	76.743	AFLP
95	Z39TF-1F1R	A2	78.202	SCAP
96	S16071-2F2R	A2	79.457	SCAP
97	S16071-1F1R	A2	79.676	SCAP
98	IGF1086e	A2	82.55	SNP	AT1G24290	AT1G24290	B	7612505	9.04888e+06	80.786	83.3165	Insertion segment
99	HBr028	A2	84.083	SSR	KBrB060E11	AT5G20280	R	6.41011e+06	7293597	83.3165	84.8748	Insertion segment
100	HR-Tp4-270	A2	85.374	SSAP
101	znS13M27-300	A2	86.208	AFLP
102	bac-48	A2	87.178	SSR
103	bac-49	A2	87.818	SSR
104	Na10B10	A2	91.186	SSR
105	HBr024	A2	92.938	SSR	KBrB069I05	AT5G18270	R	5040919	7042938	91.174	94.702	Insertion segment
106	CNU389	A2	102.453	SSR	KBrB043L02	AT3G04910.3	F	354635	1.64767e+06	100.689	102.964	Insertion segment
107	HBr004	A2	103.474	SSR	KBrH004D11	AT5G10450	R	2.9944e+06	4286318	102.964	105.238	Insertion segment
108	HR-Tp2-290	A2	105.658	SSAP
109	JICKBrB017M18-36	A2	107.205	SSR	KBrB017M18	AT3G07120	F	1254485	3255648	105.441	108.969	Insertion segment
110	HR-Tp4-180	A2	113.369	SSAP
111	BRMS-008	A3	0	SSR
112	HBr035	A3	4.997	IBP	KBrB038I20	AT5G13930	R	7293597	97893	1.85302	28.4153	Synteny block
113	niab115	A3	6.776	SSR	KBrB055N13	AT5G06220		7293597	97893
114	niab116	A3	10.054	SSR	KBrH006C14	AT5G08590		7293597	97893
115	HBr042	A3	12.408	IBP	KBrB080H21	AT5G13530		7293597	97893
116	HBr109	A3	15.692	SSR	KBrB008I08	AT5G13480		7293597	97893
117	znS13M26-360	A3	17.639	AFLP				7293597	97893
118	HBr160	A3	19.672	SSR	KBrH003M07	AT5G15810		7293597	97893
119	pw189	A3	21.433	RFLP	AT5G16300	AT5G16300		7293597	97893
120	bac-3	A3	27.743	SSR	KBrB004L02	AT5G19420		7293597	97893
121	HBr180	A3	29.323	SSR	KBrH072P15	AT2G34020	J	13930736	15071388	28.4153	33.3936	Insertion segment
122	pX141eE	A3	31.759	RFLP	AT5G56010	AT5G56010	W	20054564	24308246	33.3936	35.5916	Synteny block
123	HBr061	A3	32.336	SSR	KBrH048H02			20054564	24308246
124	HBr141	A3	33.582	SSR	KBrB054N05	AT5G54380		20054564	24308246
125	HBr148	A3	34.299	SSR	KBrB071P24	AT5G58230		20054564	24308246
126	bac-8	A3	35.246	SSR	KBrB129C20	AT5G60460
127	RA2E11	A3	35.887	SSR
128	BRAS029	A3	36.117	SSR
129	HG-FLC-A3	A3	36.634	SRAP
130	HBr082	A3	37.278	IBP	KBrB068H20	AT5G18360	R	5080051	6355189	35.514	37.758	Insertion segment
131	BRMS-303	A3	37.66	SSR
132	CB10271	A3	37.785	SSR
133	pX141aH	A3	38.238	RFLP	AT5G56010	AT5G56010	W	22426371	2.30124e+07	37.758	38.7865	Insertion segment
134	MR123	A3	38.648	SSR
135	HBr073	A3	39.335	SSR	KBrB041L12	AT1G33440	B	1.18165e+07	1.31629e+07	38.7865	41.156	Insertion segment
136	HR-Tp2-105	A3	39.965	SSAP
137	IGF2544b	A3	40.345	SNP	AT2G30880	AT2G30880
138	IGF2134f2	A3	40.7	SNP	AT2G30300	AT2G30300
139	CNU250	A3	42.415	SSR	KBrB080O07
140	IGF5385a	A3	42.977	SNP	AT5G56290	AT5G56290	W	21771248	2.3654e+07	41.16	43.09	Insertion segment
141	CNU253	A3	43.628	SSR	KBrS012M03	AT2G34480	J	13215983	19566533	43.0937	49.5024	Synteny block
142	BRMS-043	A3	43.852	SSR				13215983	19566533
143	HBr044	A3	44.342	IBP	KBrB092O02	AT2G33160		13215983	19566533
144	HS-Au14	A3	44.985	SSR				13215983	19566533
145	CB10427	A3	45.65	SSR				13215983	19566533
146	HR-Tp4-160	A3	46.577	SSAP				13215983	19566533
147	CNU384	A3	47.225	SSR	KBrB056I08	AT2G45160		13215983	19566533
148	CNU288	A3	48.048	SSR	KBrB032C14	AT2G39990		13215983	19566533
149	HBr166	A3	50.64	SSR	KBrH011O17	AT1G67140	E	2.41651e+07	25121035	49.5024	51.0245	Insertion segment
150	HBr145	A3	51.409	SSR	KBrB068E07	AT2G47170	J	1.91557e+07	19566533	51.0245	51.7453	Insertion segment
151	HBr164	A3	52.285	IBP	KBrH010E23
152	IGF0172d	A3	56.896	SNP	AT4G19750	AT4G19750	U	9745692	9.93594e+06	55.132	57.7051	Insertion segment
153	SA29	A3	58.336	SSR
154	HBr049	A3	58.875	SSR	KBrH007D13	AT4G02780	O	13527	2525278	57.7051	61.3088	Synteny block
155	HBr050	A3	59.451	SSR	KBrH007D13	AT4G02780		13527	2525278
156	HBr191	A3	59.628	SSR	KBrH129I15	AT4G02420		13527	2525278
157	HBr064	A3	59.913	IBP	KBrH085M22	AT4G02070		13527	2525278
158	HBr162	A3	60.421	SSR	KBrH007D13	AT4G01910		13527	2525278
159	JICKBrB001H24-13	A3	61.322	SSR	KBrB001H24	AT3G02810	F	8964	9272627	57.7051	67.3381	Synteny block
160	CNU098	A3	61.507	SSR	KBrB049D17	AT3G01085		8964	9272627
161	HBr124	A3	62.433	SSR	KBrB037C07			8964	9272627
162	JICKBrB043L02-12	A3	63.663	SSR	KBrB043L02	AT3G04910		8964	9272627
163	IGF3125a'	A3	66.088	SRAP	AT3G06460	AT3G06460		8964	9272627
164	HBr137	A3	67.402	SSR	KBrB044E18	AT3G61690	N	21839324	23845011	67.3381	68.395	Insertion segment
165	Ol11G11a	A3	68.395	SSR		AT3G10040	F	8964	9272627	68.395	78.9727	Synteny block
166	HBr172	A3	69.417	IBP	KBrH034E17	AT3G07330		8964	9272627
167	CNU276	A3	71.498	SSR	KBrB068B07	AT3G10660		8964	9272627
168	CNU270	A3	76.109	SSR	KBrB047D06	AT3G13530		8964	9272627
169	IGF3165c	A3	76.565	SNP	AT3G15380	AT3G15380		8964	9272627
170	CNU321	A3	77.743	SSR	KBrB042O05	AT3G14840		8964	9272627
171	ZAAS98a	A3	78.367	SSR				8964	9272627
172	HBr001	A3	78.603	SSR	KBrB019B16	AT3G17630		8964	9272627
173	CNU002	A3	78.985	SSR	KBrH070D09	AT3G55660	N	19659921	21662367	78.9727	80.749	Insertion segment
174	HR-S2-130	A3	79.711	SSAP
175	CNU215	A3	84.429	SSR	KBrB059A03	AT3G21740	F	8190568	7.02088e+06	82.665	89.6545	Insertion segment
176	HR-Tp4-165	A3	85.059	SSAP
177	JICKBrB084M06-12	A3	86.744	SSR	KBrB084M06
178	JICB0604	A3	87.061	SSR
179	HBr081	A3	88.17	IBP	KBrB058B22
180	HBr110	A3	89.36	SSR	KBrB009B09	AT3G20580
181	pW188b	A3	89.949	RFLP	AT3G54670	AT3G54670	N	2.00687e+07	20664107	89.6545	90.69	Insertion segment
182	HBr149	A3	91.431	IBP	KBrB072K21	AT3G25140	F	8734571	9770345	90.69	92.513	Insertion segment
183	CNU370	A3	93.595	SSR	KBrB013J16	AT3G49870	M	17889899	19436138	92.513	95.237	Insertion segment
184	CNU371	A3	96.879	SSR	KBrS012D09	AT3G51730	N	18266631	20199670	95.237	98.643	Insertion segment
185	CNU316	A3	99.805	SSR	KBrS003O10	AT4G16190
186	CNU306	A3	100.131	SSR	KBrB084K23	AT4G16620	U	9195617	18098559	99.8443	115.442	Synteny block
187	HS-Au39b	A3	101.263	SSR				9195617	18098559
188	pW105	A3	103.773	RFLP	AT4G21410	AT4G21410		9195617	18098559
189	HBr154	A3	104.866	SSR	KBrB085J21	AT4G19690.2		9195617	18098559
190	HBr179	A3	106.69	SSR	KBrH069E01			9195617	18098559
191	HBr153	A3	107.844	IBP	KBrB080F13	AT4G23140		9195617	18098559
192	HBr069	A3	108.435	IBP	KBrH129J18	AT4G22920		9195617	18098559
193	HBr033	A3	110.054	IBP	KBrB032G03			9195617	18098559
194	HBr046	A3	110.293	SSR	KBrH005A08	AT4G24280		9195617	18098559
195	HBr173	A3	111.979	IBP	KBrH035D15	AT4G26370		9195617	18098559
196	Na12A08	A3	112.79	SSR
197	HBr023	A3	116.341	SSR	KBrS008C11	AT2G05755	G	1869874	2.99591e+06	115.81	117.791	Insertion segment
198	HBr048	A3	118.075	IBP	KBrH006L17
199	IGF0568c	A3	119.241	SNP	AT4G30120	AT4G30120	U	9195617	18098559	116.726	125.733	Synteny block
200	CNU241	A3	119.739	SSR	KBrB070M16	AT4G29750		9195617	18098559
201	HR-Tp4-190	A3	120.361	SSAP				9195617	18098559
202	IGF0570a2	A3	122.611	SNP	AT4G31710	AT4G31710		9195617	18098559
203	IGF0570a	A3	122.778	SNP	AT4G31710	AT4G31710		9195617	18098559
204	HR-S1-390	A3	124.55	SSAP
205	HR-Tp4-175	A3	125.057	SSAP
206	IGF1578a	A3	127.03	SNP	AT1G49190	AT1G49190	C	16989568	19197266	124.904	128.709	Insertion segment
207	HR-C009-A3	A3	128.709	CENTRM
208	em19me08-250	A4	0	SRAP
209	HR-Tp2-420	A4	10.181	SSAP
210	IGF3395d	A4	12.052	SNP	AT3G63020	AT3G63020
211	IGF3391a	A4	13.134	SNP	AT3G61990	AT3G61990	N	18946655	23235283	12.1994	33.3554	Synteny block
212	znS13M26-220	A4	19.309	AFLP				18946655	23235283
213	HBr040	A4	20.546	IBP	KBrB078G17	AT3G57570		18946655	23235283
214	sN3514f	A4	23.168	SSR				18946655	23235283
215	HR-Tp2-295	A4	25.232	SSAP				18946655	23235283
216	ZAAS246a	A4	25.704	SSR				18946655	23235283
217	IGF3365b	A4	26.529	SNP	AT3G56280	AT3G56280		18946655	23235283
218	sN13034	A4	28.83	SSR				18946655	23235283
219	CB10347	A4	29.299	SSR				18946655	23235283
220	IGF5193a	A4	29.359	SNP	AT5G22220	AT5G22220		18946655	23235283
221	CNU439	A4	29.467	SSR	KBrB063M21	AT3G52500		18946655	23235283
222	BRMS-276	A4	30.403	SSR				18946655	23235283
223	HR-C001-A4	A4	32.252	CENTRM				18946655	23235283
224	HBr156	A4	32.884	SSR	KBrB087P03	AT3G53400		18946655	23235283
225	em15me02-300	A4	35.17	SRAP
226	HR-Tp2-240	A4	38.763	SSAP
227	sN2025	A4	40.428	SSR
228	em02me29-270	A4	43.852	SRAP
229	niab048	A4	48.195	SSR	KBrB014N06	AT2G27820	I	10863845	1.27848e+07	46.431	49.8165	Insertion segment
230	CNU246	A4	48.968	SSR	KBrS006L21
231	IGF2021e	A4	51.438	SNP	AT2G05830	AT2G05830	G	1.31021e+06	3232103	49.8165	53.202	Insertion segment
232	JICB0134	A4	60.5	SSR
233	HBr089	A4	62.305	SSR	KBrS011C02	AT2G33210	J	13215983	19566533	60.7774	98.8763	Synteny block
234	BRMS-105	A4	62.983	SSR				13215983	19566533
235	BRMS-054	A4	63.66	SSR				13215983	19566533
236	HBr091	A4	65.153	SSR	KBrB089M13	AT2G35840		13215983	19566533
237	HR-Tp4-300	A4	67.783	SSAP				13215983	19566533
238	HBr202	A4	71.045	SSR	KBrS008K03			13215983	19566533
239	HBr093	A4	73.42	SSR	KBrB089D07	AT2G38090		13215983	19566533
240	CNU360	A4	76.15	SSR	KBrB089D07	AT2G38090		13215983	19566533
241	CNU254	A4	76.522	SSR	KBrB033O04	AT2G37690		13215983	19566533
242	CNU256	A4	78.37	SSR	KBrH004D08	AT2G38280		13215983	19566533
243	HBr094	A4	78.904	SSR	KBrH004D08	AT2G38280		13215983	19566533
244	HS-k02-2	A4	80.187	SSR				13215983	19566533
245	HBr070	A4	84.427	IBP	KBrS003G14	AT2G36960		13215983	19566533
246	JICB0283	A4	91.734	SSR				13215983	19566533
247	Ol10B01	A4	92.555	SSR				13215983	19566533
248	JICB0584	A4	93.528	SSR				13215983	19566533
249	HBr020	A4	95.087	SSR	KBrB089D07	AT2G38090		13215983	19566533
250	Ol11H02c	A4	98.128	SSR	AT2G46590	AT2G46590		13215983	19566533
251	sR12307I	A4	105.525	SSR
252	sNRD03	A5	0	SSR
253	HBr005	A5	13.487	SSR	KBrH117N09	AT2G42410	J	13215983	19566533	10.2329	50.9167	Synteny block
254	JICB0094	A5	18.433	SSR				13215983	19566533
255	JICB0153	A5	20.034	SSR				13215983	19566533
256	BRMS-034	A5	22.938	SSR				13215983	19566533
257	niab017	A5	28.285	SSR	KBrH033J07	AT2G45540		13215983	19566533
258	sN12353a	A5	29.858	SSR				13215983	19566533
259	BRMS-061	A5	31.645	SSR				13215983	19566533
260	CNU286	A5	32.201	SSR	KBrB086L12	AT2G45540		13215983	19566533
261	em06me07-250	A5	36.98	SRAP				13215983	19566533
262	BRAS063	A5	38.163	SSR				13215983	19566533
263	CNU257	A5	38.901	SSR	KBrB023F24	AT2G39380		13215983	19566533
264	sN12353b	A5	48.589	SSR				13215983	19566533
265	CNU344	A5	49.257	SSR	KBrB050K06	AT2G35920		13215983	19566533
266	HBr090	A5	49.528	SSR	KBrB089M13	AT2G35840		13215983	19566533
267	JICKBrB092B03-28	A5	51.014	SSR	KBrB092B03
268	em10me06-400	A5	53.116	SRAP
269	MR119	A5	54.172	SSR
270	HR-Sp2-300	A5	55.53	SSAP
271	em21me26-300	A5	56.294	SRAP
272	CNU325	A5	56.957	SSR	KBrB002E24	AT3G50810
273	niab013	A5	57.911	SSR	KBrS002B15	AT1G22670	B	7021843	8.1301e+06	56.147	58.099	Insertion segment
274	CNU029	A5	58.287	SSR	KBrH080L24	AT1G48130	C	17677575	1.79546e+07	58.099	58.5855	Insertion segment
275	BRAS095	A5	58.552	SSR
276	CNU398	A5	58.884	SSR	KBrB039P21	AT3G22400	F	7.75764e+06	8.18226e+06	58.5855	59.3265	Insertion segment
277	Na10B08	A5	59.087	SSR
278	Na12E01b	A5	59.549	SSR
279	pX129a	A5	59.769	RFLP	AT3G52400	AT3G52400	N	1.91857e+07	1.99725e+07	59.3265	60.7115	Insertion segment
280	sR9222	A5	60.394	SSR
281	HR-C016-A5	A5	61.394	CENTRM
282	HBr208	A5	61.654	SSR	KBrH080L24	AT1G48130	C	1.72498e+07	19108329	60.7115	63.646	Insertion segment
283	HBr209	A5	61.882	SSR	KBrH012G24	AT1G48930
284	HBr101	A5	61.967	IBP	KBrS012H21	AT2G29630
285	znS09M29-120	A5	63.722	AFLP
286	CNU206	A5	65.339	SSR	KBrB026E21
287	IGF3165a	A5	71.353	SNP	AT3G15380	AT3G15380	F	8964	9272627	69.3756	117.026	Synteny block
288	JICKBrH001C24-16	A5	73.31	SSR	KBrH001C24	AT3G14940		8964	9272627
289	HG4-WG2E2	A5	75.292	STS				8964	9272627
290	PIE1-6	A5	79.029	SSR				8964	9272627
291	Na10E02	A5	80.164	SSR				8964	9272627
292	CNU268	A5	83.97	SSR	KBrB087P06	AT3G10470		8964	9272627
293	JICKBrH004P05-28	A5	85.03	SSR	KBrH004P05			8964	9272627
294	HR-Tp4-200	A5	89.658	SSAP				8964	9272627
295	pW247	A5	90.701	RFLP	AT3G09220	AT3G09220		8964	9272627
296	em06me07-400	A5	92.196	SRAP				8964	9272627
297	sR9477	A5	95.481	SSR				8964	9272627
298	IGF3134a	A5	96.927	SNP	AT3G08920	AT3G08920		8964	9272627
299	CNU362	A5	97.546	SSR	KBrB047A09	AT3G08590		8964	9272627
300	BRMS-007	A5	110.242	SSR		3		8964	9272627
301	IGF9007a	A5	112.457	SNP	AT3G04280	AT3G04280		8964	9272627
302	JICB0384	A5	114.65	SSR
303	CB10487	A5	117.026	SSR
304	Ol11F12a	A6	0	SSR	AT1G52320	AT1G52320	C	16416561	21017677	0	22.1998	Synteny block
305	ZAAS92a	A6	4.592	SSR				16416561	21017677
306	HR-Tp3-320	A6	9.073	SSAP				16416561	21017677
307	pW217	A6	15.044	RFLP				16416561	21017677
308	ZAAS92b	A6	16.899	SSR				16416561	21017677
309	HBr210	A6	18.321	SSR	KBrH071I03	AT1G50030		16416561	21017677
310	HBr206	A6	19.173	SSR	KBrB065N20	AT1G50360		16416561	21017677
311	HBr207	A6	19.507	SSR	KBrB030D08	AT1G51120		16416561	21017677
312	HS-WA7	A6	20.094	STS
313	BRMS-101	A6	24.207	SSR
314	BRMS-027	A6	24.864	SSR
315	CB10143	A6	27.201	SSR
316	HS-b09-1	A6	29.709	SSR
317	HS-q11-1	A6	30.561	SSR
318	IGF1027z	A6	34.663	SNP	AT1G08190	AT1G08190	A	1567499	3.2221e+06	32.899	39.1005	Insertion segment
319	IGF1027b	A6	35.842	SNP	AT1G08190	AT1G08190
320	pW199	A6	38.94	RFLP	AT1G09660	AT1G09660
321	IGF5298c	A6	39.261	SNP	AT5G39490	AT5G39490	S	1.5732e+07	1.62367e+07	39.1005	39.9875	Insertion segment
322	IGF1139e	A6	40.714	SNP	AT1G47310	AT1G47310	C	1.69334e+07	1.78357e+07	39.9875	40.9528	Insertion segment
323	HBr201	A6	42.437	SSR	KBrS004C14	AT1G10050	A	202136	6683529	40.9528	54.4128	Synteny block
324	HG4-DF11TN	A6	44.583	STS				202136	6683529
325	sN2837	A6	45.947	SSR				202136	6683529
326	Ol10D01	A6	47.532	SSR	AT1G09940	AT1G09940		202136	6683529
327	JICKBrB086M23-6_580	A6	50.054	SSR	KBrB086M23	AT1G14600		202136	6683529
328	BRMS-030	A6	50.475	SSR				202136	6683529
329	pW123bH	A6	51.051	RFLP	AT1G14150	AT1G14150		202136	6683529
330	pW123aE	A6	51.449	RFLP	AT1G14150	AT1G14150		202136	6683529
331	RA1F06	A6	54.349	SSR
332	BRMS-201	A6	55.505	SSR
333	IGF1653c	A6	61.855	SNP	AT1G76530	AT1G76530	E	27723273	29725265	60.091	63.619	Insertion segment
334	HR-Tp2-175	A6	63.568	SSAP
335	znS06M32-300	A6	64.285	AFLP
336	IGF3222a	A6	64.776	SNP	AT3G26570	AT3G26570
337	JICB2011_251	A6	65.478	SSR
338	HBr013	A6	65.985	SSR	KBrB039K15	AT1G63430	D	22526273	23667906	64.221	66.2275	Insertion segment
339	HR-C006-A6	A6	66.731	CENTRM
340	JICB2011_176	A6	66.976	SSR
341	pW127b	A6	67.259	RFLP	AT2G34160	AT2G34160	J	14072103	1.45127e+07	66.622	67.397	Insertion segment
342	BRMS-227	A6	67.329	SSR
343	IGF1075d	A6	67.535	SNP	AT1G21570	AT1G21570	B	6886879	13617445	66.3525	69.5085	Synteny block
344	CNU149	A6	67.848	SSR	KBrB011L09	AT1G20840		6886879	13617445
345	CB10065	A6	68.111	SSR				6886879	13617445
346	CB10006	A6	68.296	SSR				6886879	13617445
347	niab037	A6	68.644	SSR	KBrB076B03	AT1G21060		6886879	13617445
348	IGF3321d	A6	69.545	SNP	AT3G47180	AT3G47180	M	1.71284e+07	1.81139e+07	69.5085	70.8315	Insertion segment
349	JICB2036_550	A6	70.113	SSR
350	em14me28-400	A6	70.457	SRAP
351	em12me27-300	A6	71.612	SRAP
352	IGF1075e	A6	72.118	SNP	AT1G21570	AT1G21570	B	6.82781e+06	8560272	70.8315	73.882	Insertion segment
353	Na12H07	A6	75.404	SSR
354	BRMS-221	A6	76.637	SSR
355	sS1949	A6	77.529	SSR
356	HBr086	A6	79.224	IBP	KBrB036J07	AT5G25265	Q	9059966	10059966	77.46	84.401	Insertion segment
357	pW258	A6	82.637	RFLP	AT5G25950	AT5G25950
358	znS06M30-180	A6	87.43	AFLP
359	Na12B08	A6	90.059	SSR
360	HBr029	A6	92.348	SSR	KBrS004A14	AT3G27890	L	9460658	11623698	90.9114	97.2709	Synteny block
361	CNU219	A6	92.66	SSR	KBrB078O05	AT3G27730		9460658	11623698
362	IGF3239d	A6	96.416	SNP	AT3G29170	AT3G29170		9460658	11623698
363	JICB0541	A6	112.859	SSR
364	JICB0537	A6	119.049	SSR
365	BRMS-127	A6	132.566	SSR
366	BRMS-108	A6	132.975	SSR
367	CB10330	A6	133.869	SSR
368	IGF2021z	A7	0	SNP	AT2G05830	AT2G05830	G	2229599	3232103	0	1.764	Insertion segment
369	JICB0454	A7	12.888	SSR
370	CNU063	A7	16.949	SSR	KBrB022C05	AT2G19600	H	6997828	9490912	15.185	18.822	Insertion segment
371	HG-TAG1-A7	A7	17.058	STS
372	IGF2036b	A7	18.594	SNP	AT2G18410	AT2G18410
373	JICB0532	A7	18.908	SSR
374	sR0282R	A7	19.643	SSR
375	BRMS-129	A7	20.959	SSR
376	HR-C011-A7b	A7	21.573	CENTRM
377	pX116a	A7	22.161	RFLP	AT3G25520	AT3G25520	F	8270524	9272627	20.397	22.161	Insertion segment
378	RA2G08	A7	22.508	SSR
379	em19me20-700	A7	24.987	SRAP
380	IGF1092c	A7	26.425	SNP	AT1G26590	AT1G26590	B	8189611	10190696	24.661	28.189	Insertion segment
381	BRMS-018	A7	27.643	SSR
382	BRAS023	A7	27.853	SSR
383	IGF1178b	A7	36.345	SNP	AT1G59640	AT1G59640	D	20912842	22914866	34.581	38.109	Insertion segment
384	HR-Sp3-255	A7	40.116	SSAP
385	HR-Tp4-305	A7	42.492	SSAP
386	JICKBrB084H08-24	A7	47.836	SSR	KBrB084H08	AT3G56240	N	19874236	23023743	46.072	56.47	Insertion segment
387	niab063	A7	49.633	SSR	KBrB084H08	AT3G56240
388	sR7223	A7	51.084	SSR
389	sNRA59	A7	54.188	SSR
390	JICKBrB027O09-8	A7	54.706	SSR	KBrB027O09	AT3G59580
391	znS13M26-340	A7	58.965	AFLP
392	niab043	A7	61.37	SSR	KBrB034F07	AT1G80530
393	HBr030	A7	65.296	SSR	KBrB026G01
394	IGF0504f	A7	66.563	SNP	AT4G01460	AT4G01460	O	13527	1622943	65.4918	67.5945	Insertion segment
395	JICB0571	A7	67.724	SSR
396	RPSaA	A7	69.045	SSR	AT1G72370	AT1G72370	E	24163497	30243427	67.5945	81.2415	Synteny block
397	znS06M34-50	A7	69.995	AFLP				24163497	30243427
398	BOM65	A7	70.706	SSR	AT1G72160	AT1G72160		24163497	30243427
399	BON19	A7	71.175	SSR	AT1G70060	AT1G70060		24163497	30243427
400	CNU167	A7	71.64	SSR	KBrB055K07	AT1G71691		24163497	30243427
401	niab030	A7	72.33	SSR	KBrH008A19	AT1G72130		24163497	30243427
402	CNU044	A7	73.479	SSR	KBrB034A02	AT1G68530		24163497	30243427
403	BRMS-036	A7	74.793	SSR				24163497	30243427
404	T23	A7	75.74	SSR				24163497	30243427
405	HBr021	A7	78.323	SSR	KBrB084K02	AT1G68210		24163497	30243427
406	CNU339	A7	80.414	SSR	KBrB028I01
407	IGF3309b	A7	82.216	SNP	AT3G44880	AT3G44880	M	1.52909e+07	1.83877e+07	81.2415	83.98	Insertion segment
408	CNU331	A7	89.237	SSR	KBrB034P14	AT1G15780	A	4430183	6436412	87.473	90.1275	Insertion segment
409	HG-WRI1-A7	A7	89.984	STS
410	CNU168	A7	93.433	SSR	KBrH011B08	AT1G74120	E	24163497	30243427	90.1275	110.429	Synteny block
411	JICB0553	A7	94.747	SSR				24163497	30243427
412	JICB0416	A7	96.875	SSR				24163497	30243427
413	HG-FT-A7a	A7	98.385	STS				24163497	30243427
414	JICB0274	A7	99.132	SSR				24163497	30243427
415	HBr009	A7	99.59	SSR	KBrB034L08	AT1G79710		24163497	30243427
416	JICB0011	A7	100.204	SSR				24163497	30243427
417	IGF1226l	A7	100.356	SNP	AT1G79630	AT1G79630		24163497	30243427
418	IGF1226f	A7	100.8	SNP	AT1G79630	AT1G79630		24163497	30243427
419	CNU053b	A7	103.478	SSR	KBrB021P15			24163497	30243427
420	HG-FT-A7b	A7	105.478	STS				24163497	30243427
421	IGF1226a	A7	110.003	SNP	AT1G79630	AT1G79630		24163497	30243427
422	CB10211	A7	112.374	SSR
423	IGF5276b	A8	0	SNP	AT5G35930	AT5G35930	S	13084222	15091981	0	1.764	Insertion segment
424	HG4-SCD2	A8	6.642	STS
425	HG4-SC9TN	A8	12.557	STS
426	em10me26-120	A8	19.25	SRAP
427	JICB0335	A8	23.671	SSR
428	HBr106	A8	26.755	SSR	KBrB054N05	AT5G54380	W	21094318	2.25686e+07	24.991	27.5865	Insertion segment
429	HBr107	A8	28.418	SSR	KBrB063K02	AT2G26070	I	1.06413e+07	1.15812e+07	27.5865	29.2415	Insertion segment
430	HBr120	A8	30.065	SSR	KBrB034P14	AT1G15780	A	4.96325e+06	5.86202e+06	29.2415	30.8165	Insertion segment
431	HBr105	A8	30.366	SSR	KBrB068E07	AT2G29450
432	HBr017	A8	31.568	SSR	KBrB068N22	AT5G23730	Q	7.57921e+06	9006633	30.8165	33.332	Insertion segment
433	HBr017	A8	31.568	SSR	KBrB068N22	AT5G23730
434	HBr104	A8	36.755	SSR	KBrB072K21	AT3G24650	F	7997399	9272627	34.991	37.234	Insertion segment
435	HBr010	A8	41.16	SSR	KBrB078E04	AT5G50750	W	19658218	21659886	39.396	42.924	Insertion segment
436	BRMS-176	A8	44.816	SSR
437	Na12B05a	A8	47.95	SSR
438	HBr031	A8	51.276	IBP	KBrB017D04	AT1G28420	B	8979928	11486803	49.512	59.293	Insertion segment
439	CNU208	A8	55.335	SSR	KBrB037C18
440	IGF1108c	A8	57.529	SNP	AT1G29940	AT1G29940
441	niab090	A8	66.753	SSR	KBrH012K23	AT4G27090	U	9195617	18098559	66.3014	76.1279	Synteny block
442	HBr022	A8	68.042	SSR	KBrS008P19	AT4G17870		9195617	18098559
443	RA2E12	A8	69.423	SSR				9195617	18098559
444	BRMS-088	A8	70.119	SSR				9195617	18098559
445	HG-FAE1-A8	A8	70.683	STS	AT4G34250	AT4G34250		9195617	18098559
446	sS1702	A8	71.687	SSR				9195617	18098559
447	HBr095	A8	73.125	IBP	KBrB056G23	AT4G16790		9195617	18098559
448	HBr074	A8	73.741	SSR	KBrB041L12
449	sR7178	A8	74.238	SSR
450	HBr016	A8	74.986	SSR	KBrH012J09
451	HBr015	A8	75.508	SSR	KBrH032N11
452	CNU090	A8	77.414	SSR	KBrB053L06	AT1G30580	B	9831655	11835520	75.65	79.178	Insertion segment
453	HR-S4-295	A8	78.25	SSAP
454	HR-C002-A8	A8	80.292	CENTRM
455	JICB0018	A8	85.405	SSR
456	HBr026	A8	89.039	SSR	KBrB067F22	AT5G20280	R	5844716	7293597	87.275	89.8214	Insertion segment
457	CNU489	A8	93.091	SSR	KBrB019A15	AT4G14615	T	7497811	9137215	91.5282	94.4178	Insertion segment
458	HR-Tp3-390	A8	94.302	SSAP
459	CNU148	A9	0	SSR	KBrB017P15	AT1G04680	A	202136	6683529	0	6.72915	Synteny block
460	HBr132	A9	2.63	SSR	KBrB043F18			202136	6683529
461	HBr159	A9	3.998	SSR	KBrB092L06	AT1G02260		202136	6683529
462	HBr158	A9	4.026	SSR	KBrB089B13	AT1G03080		202136	6683529
463	IGF5706e	A9	7.232	SNP	AT5G27230	AT5G27230	Q	8584258	10587841	6.72915	8.996	Insertion segment
464	HBr075	A9	10.359	IBP	KBrH010M08
465	JICB0516	A9	12.996	SSR
466	znS06M36-250	A9	16.504	AFLP
467	HBr184	A9	17.299	IBP	KBrH091P21	AT1G09570	A	202136	6683529	12.1955	28.2103	Synteny block
468	pW123aH	A9	20.494	RFLP	AT1G14150	AT1G14150		202136	6683529
469	pW123bE	A9	22.446	RFLP	AT1G14150	AT1G14150		202136	6683529
470	HBr178	A9	24.775	IBP	KBrH062L23			202136	6683529
471	niab033	A9	25.346	SSR	KBrH092O19			202136	6683529
472	HBr185	A9	26.683	SSR	KBrH092O19			202136	6683529
473	HBr076	A9	27.046	IBP	KBrB023K01	AT1G17500		202136	6683529
474	JICB0101	A9	28.448	SSR
475	JICB0192	A9	28.98	SSR
476	CNU008	A9	29.081	SSR	KBrH081N08	AT2G21330	I	9075399	12424462	29	36.6098	Synteny block
477	HBr183	A9	30.145	SSR	KBrH081N08	AT2G21330		9075399	12424462
478	niab131	A9	31.089	SSR	KBrH108D07	AT2G21710		9075399	12424462
479	HBr078	A9	31.651	IBP	KBrB082F21	AT2G21300		9075399	12424462
480	CNU465	A9	31.791	SSR	KBrB019I24	AT2G21720		9075399	12424462
481	HBr116	A9	32.872	SSR	KBrB025M01	AT2G22125		9075399	12424462
482	HBr203	A9	34.096	IBP	KBrS009B06	AT2G21970		9075399	12424462
483	BRMS-247	A9	36.1	SSR
484	HBr113	A9	37.447	IBP	KBrB019F12	AT1G28430	B	9.04296e+06	1.04292e+07	35.7715	38.2135	Insertion segment
485	HBr143	A9	38.98	SSR	KBrB063K02	AT2G26070	I	1.06781e+07	12114233	38.2135	40.744	Insertion segment
486	sN11670b	A9	41.172	SSR
487	HBr167	A9	42.28	IBP	KBrH012J09
488	JICKBrH071P14-25	A9	43.083	SSR	KBrH071P14	AT3G62590	N	18946655	23235283	42.9944	62.3395	Synteny block
489	Na10B07	A9	44.03	SSR				18946655	23235283
490	HBr123	A9	45.497	SSR	KBrB036H01	AT3G60410		18946655	23235283
491	CNU296	A9	46.675	SSR	KBrB081E09			18946655	23235283
492	ZAAS246b	A9	49.99	SSR				18946655	23235283
493	JICKBrB073D09-12	A9	50.992	SSR	KBrB073D09	AT3G56440		18946655	23235283
494	HBr190	A9	51.989	IBP	KBrH118K09	AT3G56220		18946655	23235283
495	pX150	A9	53.356	RFLP	AT3G52750	AT3G52750		18946655	23235283
496	CNU372	A9	54.151	SSR	KBrB023B16			18946655	23235283
497	HS-W130-2	A9	55.995	STS				18946655	23235283
498	JICKBrB023B16-18	A9	57.033	SSR	KBrB023B16	AT3G53190		18946655	23235283
499	znS11M22-180	A9	58.276	AFLP				18946655	23235283
500	HBr157	A9	60.529	SSR	KBrB088I08	AT3G51120		18946655	23235283
501	HBr084	A9	62.209	IBP	KBrB088I08	AT3G51120		18946655	23235283
502	HBr197	A9	65.287	IBP
503	HBr205	A9	66.861	IBP	KBrS059J21
504	niab003	A9	67.479	SSR	KBrH015M19	AT1G27180	B	6886879	13617445	63.5659	73.2385	Synteny block
505	CNU076	A9	68.076	SSR	KBrS059J21			6886879	13617445
506	niab004	A9	68.105	SSR	KBrH013B21	AT1G26700		6886879	13617445
507	niab047	A9	69.955	SSR	KBrB066M16	AT1G26320		6886879	13617445
508	em18me6-160	A9	70.909	SRAP				6886879	13617445
509	IGF1087g	A9	71.28	SNP	AT1G24450	AT1G24450		6886879	13617445
510	niab127	A9	71.538	SSR	KBrH143H14	AT1G27340		6886879	13617445
511	CB10022	A9	71.804	SSR				6886879	13617445
512	Na10G06a	A9	72.261	SSR				6886879	13617445
513	CB10029	A9	72.459	SSR				6886879	13617445
514	HBr072	A9	72.678	SSR	KBrB041L12	AT1G33440		6886879	13617445
515	Ol12F02	A9	72.715	SSR				6886879	13617445
516	Na10A08	A9	72.857	SSR	AT1G32240	AT1G32240		6886879	13617445
517	em18me23-380	A9	73.193	SRAP
518	IGF1207c	A9	73.495	SNP	AT1G74320	AT1G74320	E	27763461	2.82071e+07	73.2385	73.954	Insertion segment
519	HG-ACBP-A9	A9	74.149	STS
520	HBr171	A9	74.413	IBP	KBrH032N11	AT4G10310	P	6.13173e+06	6.5934e+06	73.954	74.7615	Insertion segment
521	HR-C013-A9b	A9	75.085	CENTRM
522	HBr196	A9	75.11	SSR	KBrH143H14	AT1G27340	B	9.29791e+06	13150101	74.7615	78.184	Insertion segment
523	HBr036	A9	75.718	IBP	KBrB042K13
524	pW235	A9	76.42	RFLP	AT1G33480	AT1G33480
525	znS03M33-350	A9	77.268	AFLP
526	znS16M07-1-120	A9	77.775	AFLP
527	znS06M30-420	A9	78.794	AFLP
528	znS09M29-70	A9	79.651	AFLP
529	pW233a	A9	83.027	RFLP	AT1G58220	AT1G58220	D	23667906	21178433	82.5168	91.5715	Synteny block
530	pW203b	A9	86.071	RFLP	AT1G58220	AT1G58220		23667906	21178433
531	HBr034	A9	88.325	IBP	KBrB036K20			23667906	21178433
532	HBr126	A9	89.662	SSR	KBrB039K15	AT1G63430		23667906	21178433
533	HBr063	A9	90.524	IBP	KBrH053G11	AT1G64280		23667906	21178433
534	pW122	A9	91.329	RFLP	AT1G58030	AT1G58030		23667906	21178433
535	HBr053	A9	95.505	IBP	KBrH010M17	AT2G20320	H	7774187	9069172	93.741	96.0165	Insertion segment
536	em09me10-200	A9	97.39	SRAP
537	IGF2029a	A9	97.878	SNP	AT2G13440	AT2G13440
538	HBr193	A9	101.434	SSR	KBrH133J19	AT5G25630	Q	7947392	9949602	99.67	103.198	Insertion segment
539	HBr100	A9	106.128	SSR	KBrB092J12
540	HBr098	A9	106.761	SSR	KBrB092J12
541	HBr099	A9	109.494	SSR	KBrB092J12
542	HBr177	A9	114.326	IBP	KBrH055O17	AT5G61380	X	24356455	25695776	113.734	116.09	Insertion segment
543	HBr108	A9	118.305	SSR	KBrB005E24	AT5G25265	Q	7754556	9168593	116.541	119.031	Insertion segment
544	HBr096	A9	119.718	IBP	KBrB005E24	AT5G25265
545	IGF5385f	A9	121.17	SNP	AT5G56290	AT5G56290	W	22392113	2.29956e+07	120.444	121.499	Insertion segment
546	HBr097	A9	121.827	IBP	KBrS001F23	AT5G27700	Q	9.99474e+06	8728450	121.499	130.818	Insertion segment
547	HBr199	A9	123.125	SSR	KBrS001F23	AT5G27700
548	em18me23-400	A9	125.034	SRAP
549	IGF5222b	A9	130.818	SNP	AT5G27550	AT5G27550
550	pW117	A10	0	RFLP	AT5G40480	AT5G40480	S	15230463	16788924	0	0.966167	Insertion segment
551	niab034	A10	1.356	SSR	KBrB030F10
552	niab015	A10	5.452	SSR	KBrH053G06	AT1G06230	A	907088	2910847	3.688	7.216	Insertion segment
553	HR-C003-A10	A10	7.077	CENTRM
554	Na12D11	A10	8.028	SSR
555	IGF1073a	A10	8.541	SNP	AT1G20830	AT1G20830	B	6242909	7660504	6.777	9.274	Insertion segment
556	pW240	A10	10.007	RFLP	AT5G58540	AT5G58540	W	23264795	24308246	9.274	11.1107	Insertion segment
557	CB10122	A10	10.675	SSR
558	em15me28-200	A10	11.596	SRAP
559	ZW144-3F3R-a	A10	13.645	SSR
560	RA2E03	A10	15.238	SSR
561	Na10D07a	A10	16.862	SSR	AT3G54620	AT3G54620	N	19228875	21231370	15.098	18.626	Insertion segment
562	HS-b14-1	A10	18.131	SSR
563	HS-j90	A10	18.873	SSR
564	Ss2066	A10	20.54	SSR
565	niab123	A10	25.767	SSR	KBrB015N02	AT5G17980	R	7293597	97893	20.3416	48.4332	Synteny block
566	HG4-BSR5	A10	29.505	STS				7293597	97893
567	HG4-BSR4	A10	29.996	STS				7293597	97893
568	HG4-BSR7	A10	31.038	STS				7293597	97893
569	HG-CO-A10	A10	34.234	STS		AT5G15840		7293597	97893
570	pw155b	A10	35.612	RFLP	AT5G16090	AT5G16090		7293597	97893
571	sN8502	A10	39.393	SSR				7293597	97893
572	sN8474	A10	44.555	SSR				7293597	97893
573	HG-FLC-A10	A10	45.251	STS		AT5G10140		7293597	97893
574	niab009	A10	46.075	SSR	KBrH080A08	AT5G10200		7293597	97893
575	JICB0272	A10	53.706	SSR
576	BRMS-244	A10	56.044	SSR
577	BRMS-062	A10	58.801	SSR
578	JICB0551	A10	63.261	SSR
579	JICB0573	A10	65.318	SSR
580	BRMS-019	A10	73.2	SSR
581	IGF5108e	A10	75.511	SNP	AT5G02810	AT5G02810	R	97893	1641975	74.5584	77.275	Insertion segment
582	JICB0245	A10	78.275	SSR
583	IGF2041E	C1	0	SNP	AT2G20620	AT2G20620	H	7899010	9069172	0	0.297846	Insertion segment
584	HR-S10-135	C1	5.493	SSAP
585	HR-Sp2-190	C1	6.461	SSAP
586	CB10208	C1	7.737	SSR
587	BRMS-056	C1	12.03	SSR
588	IGF2026c	C1	12.931	SNP	AT2G13440	AT2G13440	A	4593060	6598296	11.167	14.695	Insertion segment
589	CB10369	C1	15.512	SSR
590	znS08M15-280	C1	15.847	AFLP
591	IGF0178b	C1	22.318	SNP	AT4G23510	AT4G23510	U	11267526	12564826	20.554	22.837	Insertion segment
592	IGF2105a	C1	23.356	SNP	AT2G11530	AT2G11530
593	JICB0548	C1	26.51	SSR
594	CB10277	C1	27.954	SSR
595	HR-S3-240	C1	28.413	SSAP
596	HR-S3-230	C1	29.254	SSAP
597	SA34	C1	29.831	SSR
598	ZAAS156b	C1	31.098	SSR
599	JICB0483	C1	32.486	SSR
600	HR-S13-130	C1	32.956	SSAP
601	em18me23-300	C1	34.349	SRAP
602	CB10258	C1	35.634	SSR
603	Na12C08	C1	35.916	SSR
604	IGF1059E	C1	35.991	SNP	AT1G15620	AT1G15620	A	4373548	5.43292e+06	34.227	36.092	Insertion segment
605	IGF3315b	C1	36.193	SNP	AT3G45900	AT3G45900	M	16828120	1.69292e+07	36.092	36.2675	Insertion segment
606	IGF3338a	C1	36.342	SNP	AT3G50430	AT3G50430
607	IGF0504b	C1	36.356	SNP	AT4G01460	AT4G01460	O	616790	1622943	36.349	38.12	Insertion segment
608	em09me10-420	C1	37.048	SRAP
609	znS08M15-80	C1	38.249	AFLP
610	em21me20-80	C1	39.455	SRAP
611	znS06M30-310	C1	40.388	AFLP
612	HR-Sp2-150	C1	42.689	SSAP
613	znS08M15-50	C1	49.77	AFLP
614	znS08M15-180	C1	52.567	AFLP
615	ZAAS146	C1	53.914	SSR
616	pW190b	C1	55.578	RFLP	AT3G05310	AT3G05310	F	510160	4267090	53.814	64.955	Insertion segment
617	HR-Tp3-280	C1	57.246	SSAP
618	HR-Sp2-170	C1	58.292	SSAP
619	HR-S10-140	C1	59.316	SSAP
620	BRMS-175	C1	61.176	SSR
621	IGF3141e	C1	63.191	SNP	AT3G10480	AT3G10480
622	sS1867A	C1	65.829	SSR
623	HS-b51-2	C2	0	SSR
624	Ol11H09	C2	17.305	SSR
625	pW119	C2	23.602	RFLP	AT3G15585	AT3G15585	F	4275149	6275221	21.838	25.366	Insertion segment
626	sR12095	C2	26.596	SSR
627	S1231-1F1R-c	C2	30.113	AFLP
628	em01me17-170	C2	37.566	SRAP
629	S1231-2F2R	C2	42.494	SCAP
630	ZN22a-1-320	C2	43.443	IBP
631	znS03M33-300	C2	47.078	AFLP
632	IGF5190b	C2	50.964	SNP	AT5G21100	AT5G21100	R	6168186	8170930	49.2	52.728	Insertion segment
633	em11me5-600	C2	52.106	SRAP
634	sN3761b	C2	54.078	SSR
635	sR6293b	C2	55.519	SSR
636	CB10530b	C2	56.759	SSR
637	Ol13G05	C2	58.884	SSR
638	HG-FT-C2	C2	62.741	STS	AT1G65480	AT1G65480	E	23335091	25337597	60.977	64.505	Insertion segment
639	em07me14-170	C2	64.768	SRAP
640	em12me01-110	C2	68.586	SRAP
641	HR-Tp2-110	C2	70.863	SSAP
642	HR-Sp3-450	C2	72.557	SSAP
643	HR-Tp2-120	C2	74.279	SSAP
644	HR-S9-80	C2	77.012	SSAP
645	SA12a	C2	79.987	SSR
646	em17me28-100	C2	81.415	SRAP
647	em17me11-100	C2	82.284	SRAP
648	em05me08-250	C2	83.31	SRAP
649	znS12M42-180	C2	87.985	AFLP
650	IGF3246z	C2	92.382	SNP	AT3G29780	AT3G29780
651	em11me5-800	C2	94.801	SRAP
652	sORA43	C2	97.912	SSR
653	Ol10H02	C2	98.506	SSR	AT5G49300	AT5G49300
654	Ol12B03	C2	98.671	SSR	AT5G49300	AT5G49300
655	SA42	C2	104.268	SSR
656	Na12C12	C2	106.26	SSR
657	sNRE30	C2	110.199	SSR
658	em18me6-220	C2	113.035	SRAP
659	znS03M33-400	C2	114.18	AFLP
660	Na12C03	C2	126.021	SSR	AT5G66270	AT5G66270	X	25490459	27493009	124.257	127.785	Insertion segment
661	em21me20-350	C2	133.076	SRAP
662	Na12E03	C2	139.49	SSR
663	JICB0260	C3	0	SSR
664	BRMS-218	C3	5.951	SSR
665	HBr117	C3	7.733	IBP	KBrB027A19	AT5G06390	R	97893	2955789	7.262	9.803	Insertion segment
666	HBr085	C3	8.039	IBP	KBrB045I17	AT5G01950
667	pX141bE	C3	19.274	RFLP	AT5G56010	AT5G56010	W	21698531	23701355	17.51	21.038	Insertion segment
668	BRMS-269	C3	20.303	SSR
669	HBr176	C3	23.037	IBP	KBrH048N09	AT5G22030	R	6289706	7.7197e+06	21.273	23.7885	Insertion segment
670	HBr065	C3	23.757	IBP	KBrH091F08
671	HBr032	C3	24.54	IBP	KBrB020N18	AT4G02440	O	1072481	1.85255e+06	23.7885	25.9135	Insertion segment
672	BRMS-106	C3	26.003	SSR
673	BRMS-071	C3	26.523	SSR
674	pW221	C3	27.287	RFLP	AT1G55860	AT1G55860	C	2.01044e+07	21017677	25.9135	27.4962	Insertion segment
675	pX141bH	C3	29.882	RFLP	AT5G56010	AT5G56010	W	21698531	23701355	28.118	34.69	Insertion segment
676	HR-S2-360	C3	30.674	SSAP
677	HR-Sp1-260	C3	31.136	SSAP
678	pX141aE	C3	32.926	RFLP	AT5G56010	AT5G56010
679	BN12A	C3	34.647	SSR
680	em12me29-280	C3	36.81	SRAP
681	HG-FLC-C3b	C3	38.639	STS
682	IGF2134e	C3	41.007	SNP	AT2G30300	AT2G30300
683	em09me10-100	C3	44.277	SRAP
684	JICB0220	C3	47.376	SSR
685	HBr056	C3	50.457	IBP	KBrH021E08	AT2G45310	J	17689155	19314816	48.693	51.557	Insertion segment
686	HBr211	C3	52.657	IBP	KBrH004M10	AT1G48050	C	17103421	18730712	51.557	54.421	Insertion segment
687	HBr152	C3	58.952	IBP	KBrB078E04	AT5G50750	W	19658218	21659886	57.188	60.716	Insertion segment
688	em21me20-360	C3	62.948	SRAP
689	HBr161	C3	63.792	SSR	KBrH007D13	AT4G02780	O	237767	3035944	62.028	76.536	Synteny block
690	HBr052	C3	65.884	SSR	KBrH007D13	AT4G02780
691	HBr051	C3	67.617	SSR	KBrH007D13	AT4G02780
692	IGF0117a	C3	74.772	SNP	AT4G04220	AT4G04220
693	HBr083	C3	78.585	IBP	KBrH011G10	AT3G07080	F	1241042	4098076	76.821	82.349	Insertion segment
694	Ol11G11b	C3	80.585	SSR		AT3G10040
695	pW143	C3	85.467	RFLP	AT2G46070	AT2G46070	J	17953054	19566533	83.703	86.5459	Insertion segment
696	JICB2040_200	C3	91.661	SSR
697	IGF3165b	C3	92.86	SNP	AT3G15380	AT3G15380	F	4193235	7970571	91.096	99.712	Insertion segment
698	HBr139	C3	94.074	SSR	KBrB044L16	AT3G20000
699	HBr062	C3	95.975	IBP	KBrH048J07
700	CNU099	C3	97.948	SSR	KBrB044L16	AT3G20000
701	HR-Tp4-260	C3	99.26	SSAP
702	IGF1141f	C3	102.3	SNP	AT1G47820	AT1G47820	C	16614403	1.83734e+07	100.536	103.637	Insertion segment
703	em15me02-280	C3	104.219	SRAP
704	IGF0568d	C3	104.975	SNP	AT4G30120	AT4G30120	U	1.3972e+07	15733508	103.637	106.739	Insertion segment
705	znS11M22-90	C3	109.529	AFLP
706	JICB2035_300	C3	110.77	SSR
707	SA27	C3	114.377	SSR
708	JICB2001_300	C3	114.503	SSR
709	sN2032	C3	114.974	SSR
710	Na10G06b	C3	115.571	SSR
711	JICB2047_250	C3	115.845	SSR
712	IGF2522e	C3	116.967	SNP	AT2G16050	AT2G16050	H	5987532	7.3563e+06	115.203	117.617	Insertion segment
713	pW146	C3	118.266	RFLP	AT1G25540	AT1G25540	B	8.60079e+06	9037017	117.617	118.376	Insertion segment
714	IGF5376b	C3	118.486	SNP	AT5G54300	AT5G54300	W	22008825	23072656	118.376	120.25	Insertion segment
715	HBr014	C3	126.104	SSR
716	MR049	C3	129.675	SSR
717	BRAS068	C3	129.74	SSR
718	Ol13C12	C3	130.364	SSR	AT4G37090	AT4G37090	U	16477226	18098559	128.6	131.457	Insertion segment
719	IGF0235b	C3	133.792	SNP
720	JICB0633	C3	135.516	SSR
721	HG-FAE1-C3	C3	136.889	STS
722	Ol13H09	C3	140.442	SSR
723	HS-Au8	C3	142.286	SSR
724	BRMS-093	C3	146.26	SSR
725	IGF1152z	C3	154.532	SNP	AT1G50380	AT1G50380	C	17665977	19670146	152.768	154.532	Insertion segment
726	HR-Sp3-145	C4	0	SSAP
727	HR-S4-340	C4	0.58	SSAP
728	HR-Sp2-140	C4	9.331	SSAP
729	IGF2258z	C4	13.155	SNP
730	JICB2056_150	C4	19.97	SSR
731	JICB0088	C4	23.357	SSR
732	BRMS-166	C4	25.86	SSR
733	em06me07-230	C4	28.304	SSR
734	sS2277	C4	32.135	SSR
735	Na10F06	C4	34.681	SSR	AT2G44735	AT2G44735	J	17445698	19447126	32.917	36.445	Insertion segment
736	BRMS-315	C4	40.346	SSR
737	IGF3310l	C4	42.911	SNP	AT3G45020	AT3G45020	M	15480011	1.70433e+07	41.147	43.9025	Insertion segment
738	IGF5702d	C4	44.894	SNP	AT5G05510	AT5G05510	R	1.06847e+06	2632569	43.9025	46.658	Insertion segment
739	sORF73	C4	47.511	SSR
740	SA55	C4	48.807	SSR
741	sN12353c	C4	50.382	SSR
742	HR-Sp1-230	C4	51.781	SSAP
743	HR-Sp1-135	C4	55.419	SSAP
744	HR-S9-200	C4	56.277	SSAP
745	MR140	C4	58.855	SSR
746	IGF3395c	C4	59.458	SNP	AT3G63020	AT3G63020
747	Ol12D02	C4	60.496	SSR	AT3G62980	AT3G62980
748	BRAS061	C4	61.077	SSR
749	Na10C01a	C4	61.243	SSR	AT5G31905	AT5G31905
750	em18me15-561bp	C4	61.775	SRAP
751	em14me20-219bp	C4	62.656	SRAP
752	CB10530a	C4	62.827	SSR
753	pW259	C4	63.424	RFLP
754	HR-C015-C4b	C4	64.621	CENTRM
755	znS06M32-200	C4	65.049	AFLP
756	znS11M22-400	C4	65.775	AFLP
757	znS06M36-60	C4	66.237	AFLP
758	znS06M34-500	C4	69.342	AFLP
759	znS12M42-110	C4	70.229	AFLP
760	em15me7-300	C4	72.019	SSR
761	em02me04-230	C4	73.398	SSR
762	BRMS-184	C4	79.447	SSR
763	em12me05-400	C4	82.299	SRAP
764	ZAAS245	C4	100.263	SSR
765	IGF2802b	C4	106.084	SNP
766	em18me29-100	C4	113.377	SRAP
767	IGF1002e	C4	117.83	SNP
768	JICB0149	C4	124.062	SSR
769	JICB0111	C4	126.738	SSR
770	CB10493	C4	129.126	SSR
771	MR155	C4	136.417	SSR
772	Ol11H02a	C4	142.434	SSR
773	SA02	C5	0	SSR
774	pW243	C5	8.767	RFLP	AT1G01910	AT1G01910	A	202136	6683529	8.57106	66.3319	Synteny block
775	HR-S4-230	C5	12.804	SSAP
776	CB10124	C5	14.477	SSR
777	IGF1017E	C5	21.041	SNP	AT1G04690	AT1G04690
778	Na12G12	C5	27.718	SSR
779	sORH13	C5	28.035	SSR
780	Ol10B02	C5	38.134	SSR
781	JICB0509	C5	40.551	SSR
782	JICKBrB086M23-6_575	C5	63.663	SSR	KBrB086M23	AT1G14740
783	IGF3112a	C5	67.994	SNP	AT3G03790	AT3G03790	F	8964	9154149	66.3319	80.547	Insertion segment
784	RA2F11	C5	78.783	SSR	AT3G22970	AT3G22970
785	Na12E06B	C5	81.836	SSR
786	em12me21-150	C5	82.878	SRAP
787	Ol10A10	C5	85.099	SSR
788	sS2131	C5	85.416	SSR
789	Na10D11	C5	85.482	SSR
790	sS2129	C5	85.902	SSR
791	IGF0193C	C5	88.344	SNP	AT4G28810	AT4G28810	U	13225078	15229547	86.58	90.108	Insertion segment
792	BRMS-309	C5	92.276	SSR
793	znS06M30-220	C5	94.485	AFLP
794	IGF1226b	C6	0	SNP	AT1G79630	AT1G79630	E	30243427	28056416	0	13.134	Insertion segment
795	CNU053a	C6	11.37	SSR	KBrB021P15	AT1G77310
796	em15me7-180	C6	12.997	SRAP
797	em12me21-200	C6	18.417	SRAP
798	em18me29-200	C6	21.18	SRAP
799	Bog46-2	C6	24.717	STS
800	PA28	C6	26.677	RFLP
801	em18me23-350	C6	27.235	SRAP
802	JBnB061J08	C6	30.578	SSR
803	HG-AP1-C6c	C6	32.182	STS
804	JBnB021K03	C6	37.248	STS
805	em19me20-100	C6	38.562	SRAP
806	BOG44-1	C6	41.195	STS
807	sR12387	C6	44	SSR
808	em14me28-200	C6	45.316	SRAP
809	HG-FT-C6b	C6	45.727	STS	AT1G65480	AT1G65480	E	24163497	30243427	45.4243	54.4218	Synteny block
810	pW134	C6	46.147	RFLP	AT1G67280	AT1G67280		24163497	30243427
811	Na12A02	C6	46.244	SSR	AT1G70440	AT1G70440		24163497	30243427
812	HS-CCSSR1	C6	46.612	STS				24163497	30243427
813	HR-Sp2-305	C6	46.78	SSAP				24163497	30243427
814	Na12A05	C6	47	SSR				24163497	30243427
815	HS-028L01_AT3	C6	47.379	STS				24163497	30243427
816	HS-Au4	C6	47.689	SSR				24163497	30243427
817	HG-AP1-C6a	C6	47.914	STS	AT1G69120	AT1G69120		24163497	30243427
818	HR-S10-168	C6	48.796	SSAP
819	HR-Tp2-140	C6	51.319	SSAP
820	BOM09	C6	54.502	SSR
821	BRMS-015	C6	56.781	SSR
822	BOH88	C6	58.082	SSR
823	em15me28-300	C6	62.501	SRAP
824	CB10278	C6	69.02	SSR
825	CB10010	C6	69.832	SSR
826	HS-WA3	C6	70.677	STS
827	IGF3380b	C6	71.066	SNP	AT3G59770	AT3G59770	N	21090010	23097126	69.302	72.83	Insertion segment
828	HR-Sp2-250	C6	72.749	SSAP
829	HBr025	C6	75.093	SSR	KBrB068H20	AT2G31410	J	12399099	14399928	73.329	76.857	Insertion segment
830	MR133.1	C6	76.839	SSR
831	HS-CJA115	C6	79.405	STS
832	Na12E01a	C6	80.368	SSR
833	CB10234	C6	81.997	SSR
834	HR-Sp3-275	C6	84.251	SSAP
835	HR-C005-C6	C6	87.752	CENTRM
836	sS2486	C6	89.348	SSR
837	HBr057	C6	91.479	SSR	KBrH023G06	AT4G25540	U	14048222	11589998	89.715	94.357	Insertion segment
838	HBr047	C6	92.593	SSR	KBrH005A08	AT4G24280
839	HBr008	C6	98.981	SSR	KBrH009P18	AT2G20280	H	7746992	9069172	97.217	99.545	Insertion segment
840	HG-TAG1-C6	C6	100.009	STS
841	sN0706	C7	0	SSR
842	Na10C01b	C7	6.74	SSR	AT5G31905	AT5G31905
843	BRAS019	C7	8.339	SSR
844	sNRH63	C7	8.845	SSR
845	CNU400	C7	35.491	SSR	KBrB089H11	AT3G26560	L	9460658	10755009	34.9785	37.255	Insertion segment
846	IGF2562d	C7	37.164	SNP	AT2G17400
847	HS-Au36	C7	40.062	SSR
848	IGF3138z	C7	43.665	SNP	AT3G09850	AT3G09850	F	2023216	3.55969e+06	41.901	44.6065	Insertion segment
849	IGF5702e	C7	45.548	SNP	AT5G05510	AT5G05510	R	1.09682e+06	2632569	44.6065	47.312	Insertion segment
850	em10me06-550	C7	46.564	SRAP
851	IGF5706y	C7	50.219	SNP	AT5G27230	AT5G27230	Q	8584258	1.08819e+07	48.455	53.0705	Insertion segment
852	IGF5707b	C7	51.494	SNP	AT5G27950	AT5G27950
853	IGF5415a	C7	54.647	SNP	AT5G62720	AT5G62720	X	2.43152e+07	559346	53.0705	55.6335	Insertion segment
854	HBr146	C7	56.62	IBP	KBrB068N22	AT5G23730	Q	7.44596e+06	9006633	55.6335	58.384	Insertion segment
855	znS06M36-220	C7	59.289	AFLP
856	HBr080	C7	62.426	IBP	KBrB043L22	AT3G50390
857	HS-Au39a	C7	65.911	SSR
858	BRMS-185	C7	66.88	SSR
859	IGF9014c	C7	70.747	SNP	AT4G22740	AT4G22740	U	9195617	18098559	65.9009	102.267	Synteny block
860	pW179a	C7	73.572	RFLP	AT4G24160	AT4G24160		9195617	18098559
861	HBr058	C7	76.598	SSR	KBrH023G06	AT4G25540		9195617	18098559
862	HBr118	C7	80.687	IBP	KBrB028P01	AT4G26400		9195617	18098559
863	HBr189	C7	87.916	IBP	KBrH111N19	AT4G31510		9195617	18098559
864	HBr041	C7	91.183	IBP	KBrB079E08	AT4G31880		9195617	18098559
865	HR-S1-275	C7	93.922	SSAP				9195617	18098559
866	pW179b	C7	97.549	RFLP	AT4G24160	AT4G24160		9195617	18098559
867	HR-Sp4-310	C7	98.359	SSAP
868	HR-Sp1-300	C7	103.107	SSAP
869	IGF5193c	C8	0	SNP	AT5G22220	AT5G22220
870	HR-S10-170	C8	10.463	SSAP
871	CB10028	C8	12.877	SSR
872	IGF1048c	C8	14.953	SNP	AT1G12520	AT1G12520	A	202136	6683529	7.7824	28.7027	Synteny block
873	CB10092	C8	15.559	SSR				202136	6683529
874	sR5795	C8	20.598	SSR				202136	6683529
875	pW123cE	C8	21.421	RFLP	AT1G14150	AT1G14150		202136	6683529
876	HBr165	C8	25.452	SSR	KBrH010P01	AT1G14100		202136	6683529
877	HBr077	C8	30.716	IBP	KBrB017F11	AT2G21090	H	9069172	7986660	30.7124	35.802	Insertion segment
878	CB10504	C8	33.471	SSR
879	IGF2529z	C8	34.038	SNP	AT2G20860	AT2G20860
880	HBr114	C8	37.791	SSR	KBrB019I24	AT2G21720	I	9075399	10283882	37.4287	39.555	Insertion segment
881	em19me20-300	C8	41.918	SRAP
882	sN11670a	C8	44.905	SSR
883	HR-Sp3-295	C8	46.752	SSAP
884	HR-Sp2-270	C8	47.6	SSAP
885	MR64	C8	48.997	SSR
886	CB10179	C8	49.747	SSR
887	niab129	C8	50.22	SSR	KBrH076J01
888	HBr188	C8	51.952	IBP	KBrH110N19	AT3G62470	N	18946655	23235283	50.188	68.2273	Synteny block
889	HR-Sp2-255	C8	54.473	SSAP				18946655	23235283
890	IGF3369a	C8	57.145	SNP	AT3G57300	AT3G57300		18946655	23235283
891	em18me6-100	C8	63.3	SRAP				18946655	23235283
892	JICKBrB088I08-12	C8	68.023	SSR	KBrB088I08	AT3G51000		18946655	23235283
893	Ol12G04	C8	75.811	SSR
894	Na12B05b	C8	83.575	SSR
895	S1231-1F1R-b	C9	0	SSR
896	HBr068	C9	9.001	SSR	KBrH121P05	AT4G01810	O	1780331	13527	7.237	23.237	Insertion segment
897	HBr194	C9	16.528	SSR	KBrH143A13
898	JICKBrH121P05-2	C9	21.473	IBP	KBrH121P05	AT4G01720
899	CB10064	C9	26.779	SSR
900	em20me27-230	C9	46.232	SRAP
901	HR-Tp3-360	C9	48.29	SSAP
902	BRMS-154	C9	53.024	SSR
903	IGF1072c	C9	54.537	SNP	AT1G20750	AT1G20750	B	6203292	7.35045e+06	52.773	54.7865	Insertion segment
904	HBr088	C9	55.036	SSR	KBrH014M07	AT2G20710	H	8.79162e+06	9935297	54.7865	56.8	Insertion segment
905	HBr087	C9	57.557	IBP	KBrB069A23
906	HBr071	C9	57.829	SSR	KBrB039K15
907	HBr115	C9	59.481	SSR	KBrB025K04	AT1G63430
908	HBr125	C9	59.81	SSR	KBrB039K15
909	HBr144	C9	60.129	IBP	KBrB068A23
910	em17me21-400	C9	61.215	SRAP
911	HBr186	C9	66.32	SSR	KBrH099I08	AT5G35370	S	12605794	1.38124e+07	64.556	69.5385	Insertion segment
912	Na10C01c	C9	67.789	SSR
913	niab022	C9	69.179	SSR	KBrH099I08	AT5G35370
914	pW233b	C9	69.898	RFLP	AT1G58220	AT1G58220	D	2.13581e+07	22566630	69.5385	71.662	Insertion segment
915	em11me5-1000	C9	70.46	SRAP
916	Ol13C03	C9	71.295	SSR
917	SA30	C9	72.246	SSR
918	S16071-3F3R	C9	76.228	SSR
919	em09me10-130	C9	79.717	SRAP
920	sNRG42	C9	80.767	SSR
921	HR-C017-C9	C9	82.864	CENTRM
922	Na12G04	C9	84.722	SSR
923	HG4-HZ6-30	C9	87.365	STS
924	IGF5193b	C9	91.06	SNP	AT5G22220	AT5G22220
925	CB10288	C9	91.768	SSR
926	Na10D07b	C9	92.669	SSR
927	HR-Sp1-170	C9	96.213	SSAP
928	sR12384I	C9	98.446	SSR
929	HG4-SAH20	C9	101.161	STS
930	em11me5-380	C9	102.086	SRAP
931	HG4-BSR8	C9	107.722	STS
932	pw155a	C9	116.367	RFLP	AT5G16090	AT5G16090	R	4255987	6257233	114.603	116.367	Insertion segment
