# Supplementary material for: New insights into the genetic networks affecting seed fatty acid concentrations in Brassica napus
Source: BMC Plant Biol. 2015 Mar 27;15:91. doi: 10.1186/s12870-015-0475-8 (PMC4377205; doi:10.1186/s12870-015-0475-8)
Supplement: Additional file 4: — Positions of homologous genes of Arabidopsis mapped on TN DH linkage map by in silico mapping and orthologous genes between B. napus and B. rapa/B. oleracea . [file 12870_2015_475_MOESM4_ESM.xlsx]

## Sheet: Genes for fatty acid
Additional file 4: Positions of homologous genes of Arabidopsis mapped on TN DH linkage map by in silico mapping and orthologous genes between B. napus and B. rapa/B. oleracea.
Code	Gene model	Arabidopsis gene	Chromosome	gene position	QTL	Genes of B. rapa/B. oleracea	Genes of B. napus	Description in gene Databases
1	AT3G26790	FUS3	A1	8.47				Transcriptional factor with high similarity to the B3 region of the VP1/ABI3-like proteins. Full length FUS3 protein binds to the highly conserved RY motif [DNA motif CATGCA(TG)], present in many seed-specific promoters, and the B3 domains of this transcription factor is necessary for the specific interaction with the RY element. Transcriptional activity of FUS3 requires the B3 DNA-binding domain…
2	AT4G38570	PIS2	A1	8.93				probable CDP-diacylglycerol--inositol 3-phosphatidyltransferase 2 (PIS2); FUNCTIONS IN: phosphotransferase activity, for other substituted phosphate groups; INVOLVED IN: phosphatidylinositol biosynthetic process; LOCATED IN: endomembrane system, membrane; EXPRESSED IN: 23 plant structures; EXPRESSED DURING: 15 growth stages; CONTAINS InterPro DOMAIN/s: CDP-alcohol phosphatidyltransferase (InterPr…
3	AT4G39850	ABCD1	A1	12.28				ncodes a peroxisomal protein of the ATP binding cassette (ABC) transporter class (PMP subfamily) with significant identity to the human X-linked adrenoleukodystrophy protein (ALDP). The gene product promotes germination and represses embryo dormancy. ABI3, ABA1, FUS3 and LEC1 are epistatic to this gene. Mutants accumulate fatty acyl CoA suggesting a defect in uptake of fatty acyl CoA into the per…
4	AT4G36480	LCB1	A1	26.97	qA1-2	Bra011684	BnaA01g01250D	Encodes the LCB1 subunit of serine palmitoyltransferase. Together with the LCB2 subunit, forms a functional serine palmitoyltransferase complex, which catalyzes the first reaction of sphingolipid biosynthesis. Knockout of LCB1 was embryo lethal. Partial suppression of LCB1 expression led to smaller plants due to reduced cell expansion.
5	AT4G34520	FAE1	A1	40.07	qA1-4			Encodes KCS18, a member of the 3-ketoacyl-CoA synthase family involved in the biosynthesis of VLCFA (very long chain fatty acids).
6	AT4G31050	LIP2	A1	52.75		Bra011244	BnaA01g06090D	Biotin/lipoate A/B protein ligase family; FUNCTIONS IN: lipoyltransferase activity, octanoyltransferase activity, catalytic activity; INVOLVED IN: protein modification process, lipoate biosynthetic process; LOCATED IN: cytoplasm; EXPRESSED IN: 22 plant structures; EXPRESSED DURING: 13 growth stages; CONTAINS InterPro DOMAIN/s: Octanoyltransferase, conserved site (InterPro:IPR020605), Octanoyltran…
7	AT4G30950	FAD6	A1	52.95		Bra011235	BnaA01g06190D	Chloroplastic enzyme responsible for the synthesis of 16:2 and 18:2 fatty acids from galactolipids, sulpholipids and phosphatidylglycerol. Uses ferredoxin as electron donor. Gene mutation resulted in reduced level of unsaturated fatty acids leading to susceptibility to photoinhibition.
8	AT4G30580	LPAT1	A1	53.37				Encodes a plastidic lysophosphatidic acid acyltransferase (LPAAT). Is critical for chloroplasts phosphatidic acid biosynthesis. The null allele is embryo lethal.
9	AT1G32200	ATS1	A1	58.35				Encodes a chloroplast glycerol-3-phosphate acyltransferase.Involved in the biosynthesis of chloroplast phosphatidylglycerol.
10	AT4G25140	OLEO1	A1	59.8		Bra013866	BnaA01g14480D	Encodes oleosin1, a protein found in oil bodies, involved in seed lipid accumulation. Suppression of OLEO1 (and OLEO2) resulted in an aberrant phenotype of embryo cells that contain unusually large oilbodies that are not normally observed in seeds. Changes in the size of oilbodies caused disruption of storage organelles, altering accumulation of lipids and proteins and causing delay in germinatio…
11	AT4G24510	CER2	A1	59.96				Encodes a component of the fatty acid elongation machinery required for C28 to C30 fatty acid elongation. It does not require the acyltransferase catalytic site for biological function.
12	AT4G22340	CDS2	A1	60.55		Bra013612	BnaA01g12150D	cytidinediphosphate diacylglycerol synthase 2 (CDS2); FUNCTIONS IN: phosphatidate cytidylyltransferase activity; LOCATED IN: endomembrane system, membrane; EXPRESSED IN: 22 plant structures; EXPRESSED DURING: 13 growth stages; CONTAINS InterPro DOMAIN/s: Phosphatidate cytidylyltransferase (InterPro:IPR000374), Phosphatidate cytidylyltransferase, eukaryota (InterPro:IPR016720); BEST Arabidopsis th…
13	AT3G51840	ACX4	A1	65.45				Encodes a short-chain acyl-CoA oxidase, which catalyzes the first step of peroxisomal fatty acid beta-oxidation during early, post-germinative growth in oilseed species. Null mutants virtually lack short-chain acyl-CoA and are resistant to 2,4-dichlorophenoxybutyric acid, which is converted to the herbicide and auxin analogue 2,4-dichlorophenoxyacetic acid by beta-oxidation. Despite the almost co…
14	AT3G54320	WRI1	A1	65.46				WRINKLED1 encodes transcription factor of the AP2/ERWEBP class. Protein has two plant-specific (AP2/EREB) DNA-binding domains and is involved in the control of storage compound biosynthesis in Arabidopsis. Mutants have wrinkled seed phenotype, due to a defect in the incorporation of sucrose and glucose into triacylglycerols. Transgenic sGsL plants (21-day-old) grown on 6% sucrose for 24 hours had…
15	AT3G55030	PGPS2	A1	65.46				Encodes a phosphatidylglycerolphosphate synthase.
16	AT3G55360	CER10	A1	65.46				Enoyl-CoA reductase is involved in all very long chain fatty acids (VLCFA) elongation reactions that are required for cuticular wax, storage lipid and sphingolipid metabolism. The protein is located in the ER, but in contrast to its yeast homolog TSC13 is not particularly enriched in the nuclear envelope-vacuole junction. Mutants in this gene show abnormal organ morphology and stem glossiness. Ce…
17	AT3G57650	LPAT2	A1	65.46				Encodes an endoplasmic reticulum localized protein with lysophosphatidyl acyltransferase activity.
18	AT3G24650	ABI3	A1	65.93				Homologous to the maize transcription factor Viviparous-1. Full length ABI3 protein binds to the highly conserved RY motif [DNA motif CATGCA(TG)], present in many seed-specific promoters, and the B3 domains of this transcription factor is necessary for the specific interaction with the RY element. Transcriptional activity of ABI3 requires the B3 DNA-binding domain and an activation domain. In add…
19	AT4G22340	CDS2	A1	68.92		Bra013612	BnaA01g12150D	cytidinediphosphate diacylglycerol synthase 2 (CDS2); FUNCTIONS IN: phosphatidate cytidylyltransferase activity; LOCATED IN: endomembrane system, membrane; EXPRESSED IN: 22 plant structures; EXPRESSED DURING: 13 growth stages; CONTAINS InterPro DOMAIN/s: Phosphatidate cytidylyltransferase (InterPro:IPR000374), Phosphatidate cytidylyltransferase, eukaryota (InterPro:IPR016720); BEST Arabidopsis th…
20	AT4G16760	ACX1	A1	69.16		Bra040093	BnaA01g18160D	Encodes a medium to long-chain acyl-CoA oxidase. Catalyzes the first step of fatty acid beta-oxidation. Involved in jasmonate biosynthesis. Gene expression is induced by wounding, drought stress, abscisic acid, and jasmonate.
21	AT4G16700	PSD1	A1	69.16		Bra038501		Encodes a mitochondrial phosphatidylserine decarboxylase. Expressed mainly in roots and flowers.
22	AT5G35360	CAC2	A1	69.41				Encodes biotin carboxylase subunit (CAC2).
23	AT5G40420	OLEOSIN 2	A1	69.79				Encodes oleosin2, a protein found in oil bodies, involved in seed lipid accumulation. Suppression of OLEO1 (and OLEO2) resulted in an aberrant phenotype of embryo cells that contain unusually large oilbodies that are not normally observed in seeds. Changes in the size of oilbodies caused disruption of storage organelles, altering accumulation of lipids and proteins and causing delay in germinatio…
24	AT2G41540	GPDHc1	A1	69.8				Encodes a protein with NAD-dependent glycerol-3-phosphate (G3P) dehydrogenase which was shown to complement an Escherichia coli strain: BB20-14, auxotrophic for glycerol/G3P due to a loss-of-function mutation in the gpsA gene.
25	AT5G46290	KAS1	A1	70.03				Encodes beta-ketoacyl-[acyl carrier protein] synthase I (KASI). Crucial for fatty acid synthesis. Plays a role in chloroplast division and embryo development.
26	AT5G47630	MTACP3	A1	70.08				Encodes a member of the mitochondrial acyl carrier protein (ACP) family. Its role is currently obscure as it is weakly expressed and has not yet been identified by mitochondrial proteome analysis.
27	AT3G16950	LPD1	A1	89.22		Bra033540		encodes a plastid lipoamide dehydrogenase, subunit of the pyruvate dehydrogenase complex which provides acetyl-CoA for de novo fatty acid biosynthesis. The gene is highly expressed in developing seeds.
28	AT3G12120	FAD2	A1	89.38				Major enzyme responsible for the synthesis of 18:2 fatty acids in the endoplasmic reticulum. Contains His-rich motifs, which contribute to the interaction with the electron donor cytochrome b5. Mutations in this gene suppress the low temperature-induced phenotype of Arabidopsis tocopherol-deficient mutant vte2.
29	AT3G11430	GPAT5	A1	89.52				sn-glycerol-3-phosphate 2-O-acyltransferas, involved in the biosynthesis of suberin polyester.
30	AT2G29980	FAD3	A1	89.57				Endoplasmic reticulum enzyme responsible for the synthesis of 18:3 fatty acids from phospholipids. Uses cytochrome b5 as electron donor.
31	AT3G10370	SDP6	A1	89.72		Bra034109	BnaA01g31820D	mitochondrial FAD-dependent glycerol-3-phosphate dehydrogenase. possibly involved in storage lipid catabolism and glycerol assimilation, and in glycerol-3-phosphate shuttle which transports reducing power from cytosol to mitochondrion.
32	AT3G06230	ATMKK8	A1	90.44				member of MAP Kinase Kinase
33	AT3G05970	LACS6	A1	90.5				encode peroxisomal long-chain acyl-CoA synthetase (LACS) isozymes
34	AT3G05020	ACP	A1	91.12				encodes an acyl carrier protein expressed in leaves, roots, and dry seeds. Protein is not regulated by light.
35	AT3G02600	LPP3	A1	94.47				Encodes phosphatidic acid phosphatase. Expressed during germination.
36	AT3G25110	FATA	A1	97.6				Encodes a FatA acyl-ACP thioesterase
37	AT3G25585	AAPT2	A1	99.63				aminoalcoholphosphotransferase (AAPT2) mRNA, complete cds
38	AT3G26790	FUS3	A1	102.64				Transcriptional factor with high similarity to the B3 region of the VP1/ABI3-like proteins. Full length FUS3 protein binds to the highly conserved RY motif [DNA motif CATGCA(TG)], present in many seed-specific promoters, and the B3 domains of this transcription factor is necessary for the specific interaction with the RY element. Transcriptional activity of FUS3 requires the B3 DNA-binding domain…
39	AT5G27600	LACS7	A2	28.78				Encode peroxisomal long-chain acyl-CoA synthetase. Activates fatty acids for further metabolism. Interacts with PEX5.
40	AT5G23670	LCB2	A2	31.05				Encodes the LCB2 subunit of serine palmitoyltransferase, an enzyme involved in sphingosine biosynthesis. The protein is localized to the endoplasmic reticulum.
41	AT3G44540	FAR4	A2	38.11				Encodes a member of the eight-member gene family encoding alcohol-forming fatty acyl-CoA reductases (FARs) identified in Arabidopsis thaliana. Three of the FARs, FAR1 (At5g22500), FAR4 (At3g44540) and FAR5 (At3g44550), are shown to generate the fatty alcohols found in root, seed coat, and wound-induced leaf tissue.
42	AT3G44550	FAR5	A2	38.13				Encodes a member of the eight-member gene family encoding alcohol-forming fatty acyl-CoA reductases (FARs) identified in Arabidopsis thaliana. Three of the FARs, FAR1 (At5g22500), FAR4 (At3g44540) and FAR5 (At3g44550), are shown to generate the fatty alcohols found in root, seed coat, and wound-induced leaf tissue.
43	AT3G44560	FAR8	A2	38.14				fatty acid reductase 8 (FAR8); FUNCTIONS IN: oxidoreductase activity, acting on the CH-CH group of donors, fatty-acyl-CoA reductase (alcohol-forming) activity; INVOLVED IN: microsporogenesis, metabolic process; LOCATED IN: endomembrane system; CONTAINS InterPro DOMAIN/s: Male sterility (InterPro:IPR004262), NAD(P)-binding domain (InterPro:IPR016040), Male sterility, NAD-binding (InterPro:IPR01312…
44	AT3G44830	AT3G44830	A2	38.33				Lecithin:cholesterol acyltransferase family protein; FUNCTIONS IN: phosphatidylcholine-sterol O-acyltransferase activity; INVOLVED IN: lipid metabolic process; LOCATED IN: cellular_component unknown; CONTAINS InterPro DOMAIN/s: Lecithin:cholesterol acyltransferase (InterPro:IPR003386); BEST Arabidopsis thaliana protein match is: phospholipid:diacylglycerol acyltransferase (TAIR:AT5G13640.1); Has …
45	AT4G00400	GPAT8	A2	54.2				bifunctional sn-glycerol-3-phosphate 2-O-acyltransferase/phosphatase. Involved in cutin assembly and is functionally redundant with GPAT4.
46	AT4G01950	GPAT3	A2	54.98				putative sn-glycerol-3-phosphate 2-O-acyltransferase
47	AT4G04870	CLS	A2	55.66				Encodes a protein with cardiolipin synthase activity that is localized to the mitochondiria.
48	AT1G67730	KCR1	A2	67.97		Bra033983	BnaA02g13310D	Encodes one of the two Arabidopsis homologues to YBR159w encoding a S. cerevisiae beta-ketoacyl reductase (KCR), which catalyzes the first reduction during VLCFA (very long chain fatty acids, >18 carbon) elongation: KCR1 (At1g67730), KCR2 (At1g24470). Complementation of the yeast ybr159Delta mutant demonstrated that the two KCR proteins are divergent and that only AtKCR1 can restore heterologous …
49	AT1G68000	PIS1	A2	68.19		Bra033966	BnaC06g26180D	phosphatidylinositol synthase 1
50	AT1G68530	CUT1	A2	68.68				Encodes KCS6, a member of the 3-ketoacyl-CoA synthase family involved in the biosynthesis of VLCFA (very long chain fatty acids).
51	AT1G70160	At1g70160	A2	69.22		Bra007898	BnaA02g14760D	unknown protein; FUNCTIONS IN: molecular_function unknown; INVOLVED IN: biological_process unknown; LOCATED IN: endomembrane system; EXPRESSED IN: 24 plant structures; EXPRESSED DURING: 15 growth stages; BEST Arabidopsis thaliana protein match is: unknown protein (TAIR:AT4G27020.1); Has 108 Blast hits to 108 proteins in 20 species: Archae - 0; Bacteria - 0; Metazoa - 0; Fungi - 0; Plants - 89; Vi…
52	AT1G74960	FAB1	A2	69.51		Bra008173	BnaA02g17050D	Encodes a plastidic beta-ketoacyl-ACP synthase II, involved in fatty acid elongation from 16:0-ACP to 18:0-ACP. Homozygous knock-out mutants are embryo lethal, indicating early embryo development is sensitive to elevated 16:0
53	AT1G75020	LPAT4	A2	69.51		Bra008174	BnaA02g17090D	lysophosphatidyl acyltransferase 4 (LPAT4); FUNCTIONS IN: acyltransferase activity; INVOLVED IN: metabolic process; EXPRESSED IN: 25 plant structures; EXPRESSED DURING: 13 growth stages; CONTAINS InterPro DOMAIN/s: Phospholipid/glycerol acyltransferase (InterPro:IPR002123); BEST Arabidopsis thaliana protein match is: lysophosphatidyl acyltransferase 5 (TAIR:AT3G18850.4); Has 2097 Blast hits to 20…
54	AT2G41540	GPDHc1	A2	72.54				Encodes a protein with NAD-dependent glycerol-3-phosphate (G3P) dehydrogenase which was shown to complement an Escherichia coli strain: BB20-14, auxotrophic for glycerol/G3P due to a loss-of-function mutation in the gpsA gene.
55	AT5G40420	OLEOSIN 2	A2	72.57				Encodes oleosin2, a protein found in oil bodies, involved in seed lipid accumulation. Suppression of OLEO1 (and OLEO2) resulted in an aberrant phenotype of embryo cells that contain unusually large oilbodies that are not normally observed in seeds. Changes in the size of oilbodies caused disruption of storage organelles, altering accumulation of lipids and proteins and causing delay in germinatio…
56	AT5G35360	CAC2	A2	73.29				Encodes biotin carboxylase subunit (CAC2).
57	AT5G55360	AT5G55360	A2	73.73			BnaA02g09080D	MBOAT (membrane bound O-acyl transferase) family protein; CONTAINS InterPro DOMAIN/s: Wax synthase (InterPro:IPR017088); BEST Arabidopsis thaliana protein match is: MBOAT (membrane bound O-acyl transferase) family protein (TAIR:AT5G55350.1); Has 1807 Blast hits to 1807 proteins in 277 species: Archae - 0; Bacteria - 0; Metazoa - 736; Fungi - 347; Plants - 385; Viruses - 0; Other Eukaryotes - 339 …
58	AT5G55370	AT5G55370	A2	73.73		Bra035571	BnaA02g09070D	MBOAT (membrane bound O-acyl transferase) family protein; CONTAINS InterPro DOMAIN/s: Wax synthase (InterPro:IPR017088); BEST Arabidopsis thaliana protein match is: MBOAT (membrane bound O-acyl transferase) family protein (TAIR:AT5G55380.1); Has 1807 Blast hits to 1807 proteins in 277 species: Archae - 0; Bacteria - 0; Metazoa - 736; Fungi - 347; Plants - 385; Viruses - 0; Other Eukaryotes - 339 …
59	AT5G58860	CYP86	A2	73.83			BnaA02g07380D	Encodes a member of the CYP86A subfamily of cytochrome p450 genes. Expressed significantly only in root tissue.
60	AT1G21970	LEC1	A2	81.81				Transcriptional activator of genes required for both embryo maturation and cellular differentiation. Sequence is similar to HAP3 subunit of the CCAAT-box binding factor. HAP3 subunit is divided into three domains: an amino-terminal A domain, a central B domain, and a carboxyl-terminal C domain. LEC1 shared high similarity with other HAP3 homologs only in central, B domain. LEC1 is required for th…
61	AT1G24470	KCR2	A2	82.56				Encodes one of the two Arabidopsis homologues to YBR159w encoding a S. cerevisiae beta-ketoacyl reductase (KCR), which catalyzes the first reduction during VLCFA (very long chain fatty acids, >18 carbon) elongation: KCR1 (At1g67730), KCR2 (At1g24470). Complementation of the yeast ybr159Delta mutant demonstrated that the two KCR proteins are divergent and that only AtKCR1 can restore heterologous …
62	AT1G28300	LEC2	A2	82.84				Transcription factor that contains a B3 domain, a DNA-binding motif unique to plants and characteristic of several transcription factors. Plays critical roles both early and late during embryo development. LEC2 RNA accumulates primarily during seed development. LEC2 is required for the maintenance of suspensor morphology, specification of cotyledon identity, progression through the maturation pha…
63	AT1G31812	ACBP	A2	83.19				Acyl-CoA-binding protein. Bind acyl-CoA esters and protect acyl-CoAs from degradation by microsomal acyl-hydrolases.
64	AT1G32200	ATS1	A2	83.23				Encodes a chloroplast glycerol-3-phosphate acyltransferase.Involved in the biosynthesis of chloroplast phosphatidylglycerol.
65	AT1G36180	ACC2	A2	83.68				acetyl-CoA carboxylase 2 (ACC2)
66	AT5G57800	CER3	A2	83.72		Bra020412	BnaA02g08090D	encodes a transmembrane protein with similarity to the sterol desaturase family at the N-terminus and to the short-chain dehydrogenase/reductase family at the C-terminus. Mutant analyses indicate this protein is involved in cuticle membrane and wax biosynthesis.
67	AT5G03880	At5g03880	A2	83.75				Thioredoxin family protein; FUNCTIONS IN: electron carrier activity; INVOLVED IN: cell redox homeostasis; LOCATED IN: chloroplast thylakoid membrane, chloroplast; EXPRESSED IN: 22 plant structures; EXPRESSED DURING: 14 growth stages; CONTAINS InterPro DOMAIN/s: Thioredoxin fold (InterPro:IPR012335), Glutaredoxin active site (InterPro:IPR011767), Glutathione S-transferase, N-terminal (InterPro:IPR…
68	AT2G29980	FAD3	A2	83.78				Endoplasmic reticulum enzyme responsible for the synthesis of 18:3 fatty acids from phospholipids. Uses cytochrome b5 as electron donor.
69	AT5G06090	GPAT7	A2	83.79				putative sn-glycerol-3-phosphate 2-O-acyltransferase
70	AT2G06200	GRF6	A2	83.87				Growth regulating factor encoding transcription activator. One of the nine members of a GRF gene family, containing nuclear targeting domain. Involved in leaf development and expressed in root, shoot and flower
71	AT5G11650	AT5G11650	A2	83.9				alpha/beta-Hydrolases superfamily protein; FUNCTIONS IN: hydrolase activity; LOCATED IN: chloroplast; EXPRESSED IN: 24 plant structures; EXPRESSED DURING: 15 growth stages; BEST Arabidopsis thaliana protein match is: alpha/beta-Hydrolases superfamily protein (TAIR:AT1G73480.1); Has 1807 Blast hits to 1807 proteins in 277 species: Archae - 0; Bacteria - 0; Metazoa - 736; Fungi - 347; Plants - 385;…
72	AT5G13640	PDAT	A2	83.94		Bra023426	BnaA02g01770D	arabidopsis phospholipid:diacylglycerol acyltransferase (PDAT)
73	AT5G15530	BCCP2	A2	83.97				biotin carboxyl carrier protein isoform 2 (BCCP2) mRNA,
74	AT5G16240	AT5G16240	A2	83.99				Plant stearoyl-acyl-carrier-protein desaturase family protein; FUNCTIONS IN: acyl-[acyl-carrier-protein] desaturase activity, oxidoreductase activity, transition metal ion binding; INVOLVED IN: oxidation reduction, fatty acid metabolic process, fatty acid biosynthetic process; EXPRESSED IN: 23 plant structures; EXPRESSED DURING: 13 growth stages; CONTAINS InterPro DOMAIN/s: Ribonucleotide reducta…
75	AT5G18630	AT5G18630	A2	84.04		Bra023690		alpha/beta-Hydrolases superfamily protein; FUNCTIONS IN: triglyceride lipase activity; INVOLVED IN: lipid metabolic process; LOCATED IN: endomembrane system; EXPRESSED IN: 24 plant structures; EXPRESSED DURING: 15 growth stages; CONTAINS InterPro DOMAIN/s: Lipase, class 3 (InterPro:IPR002921); BEST Arabidopsis thaliana protein match is: alpha/beta-Hydrolases superfamily protein (TAIR:AT5G18640.1)…
76	AT5G18640	AT5G18640	A2	84.04		Bra023690		alpha/beta-Hydrolases superfamily protein; FUNCTIONS IN: triglyceride lipase activity; INVOLVED IN: lipid metabolic process; LOCATED IN: endomembrane system; EXPRESSED IN: 24 plant structures; EXPRESSED DURING: 14 growth stages; CONTAINS InterPro DOMAIN/s: Lipase, class 3 (InterPro:IPR002921); BEST Arabidopsis thaliana protein match is: alpha/beta-Hydrolases superfamily protein (TAIR:AT5G18630.2)…
77	AT5G18640	AT5G18640	A2	92.88		Bra023690		alpha/beta-Hydrolases superfamily protein; FUNCTIONS IN: triglyceride lipase activity; INVOLVED IN: lipid metabolic process; LOCATED IN: endomembrane system; EXPRESSED IN: 24 plant structures; EXPRESSED DURING: 14 growth stages; CONTAINS InterPro DOMAIN/s: Lipase, class 3 (InterPro:IPR002921); BEST Arabidopsis thaliana protein match is: alpha/beta-Hydrolases superfamily protein (TAIR:AT5G18630.2)…
78	AT5G18630	AT5G18630	A2	92.89		Bra023690		alpha/beta-Hydrolases superfamily protein; FUNCTIONS IN: triglyceride lipase activity; INVOLVED IN: lipid metabolic process; LOCATED IN: endomembrane system; EXPRESSED IN: 24 plant structures; EXPRESSED DURING: 15 growth stages; CONTAINS InterPro DOMAIN/s: Lipase, class 3 (InterPro:IPR002921); BEST Arabidopsis thaliana protein match is: alpha/beta-Hydrolases superfamily protein (TAIR:AT5G18640.1)…
79	AT5G16240	AT5G16240	A2	95.93				Plant stearoyl-acyl-carrier-protein desaturase family protein; FUNCTIONS IN: acyl-[acyl-carrier-protein] desaturase activity, oxidoreductase activity, transition metal ion binding; INVOLVED IN: oxidation reduction, fatty acid metabolic process, fatty acid biosynthetic process; EXPRESSED IN: 23 plant structures; EXPRESSED DURING: 13 growth stages; CONTAINS InterPro DOMAIN/s: Ribonucleotide reducta…
80	AT5G15530	BCCP2	A2	96.89				biotin carboxyl carrier protein isoform 2 (BCCP2) mRNA,
81	AT5G13640	PDAT	A2	99.19			BnaA02g01770D	arabidopsis phospholipid:diacylglycerol acyltransferase (PDAT)
82	AT5G11650	AT5G11650	A2	101.51				alpha/beta-Hydrolases superfamily protein; FUNCTIONS IN: hydrolase activity; LOCATED IN: chloroplast; EXPRESSED IN: 24 plant structures; EXPRESSED DURING: 15 growth stages; BEST Arabidopsis thaliana protein match is: alpha/beta-Hydrolases superfamily protein (TAIR:AT1G73480.1); Has 1807 Blast hits to 1807 proteins in 277 species: Archae - 0; Bacteria - 0; Metazoa - 736; Fungi - 347; Plants - 385;…
83	AT2G06200	GRF6	A2	103.15				Growth regulating factor encoding transcription activator. One of the nine members of a GRF gene family, containing nuclear targeting domain. Involved in leaf development and expressed in root, shoot and flower
84	AT5G06090	GPAT7	A2	104.09				putative sn-glycerol-3-phosphate 2-O-acyltransferase
85	AT2G29980	FAD3	A2	104.17				Endoplasmic reticulum enzyme responsible for the synthesis of 18:3 fatty acids from phospholipids. Uses cytochrome b5 as electron donor.
86	AT5G03880	At5g03880	A2	104.46				Thioredoxin family protein; FUNCTIONS IN: electron carrier activity; INVOLVED IN: cell redox homeostasis; LOCATED IN: chloroplast thylakoid membrane, chloroplast; EXPRESSED IN: 22 plant structures; EXPRESSED DURING: 14 growth stages; CONTAINS InterPro DOMAIN/s: Thioredoxin fold (InterPro:IPR012335), Glutaredoxin active site (InterPro:IPR011767), Glutathione S-transferase, N-terminal (InterPro:IPR…
87	AT5G57800	CER3	A2	104.71		Bra020412	BnaA02g08090D	encodes a transmembrane protein with similarity to the sterol desaturase family at the N-terminus and to the short-chain dehydrogenase/reductase family at the C-terminus. Mutant analyses indicate this protein is involved in cuticle membrane and wax biosynthesis.
88	AT3G02600	LPP3	A2	106.54				Encodes phosphatidic acid phosphatase. Expressed during germination.
89	AT3G05020	ACP	A2	106.87				encodes an acyl carrier protein expressed in leaves, roots, and dry seeds. Protein is not regulated by light.
90	AT3G05970	LACS6	A2	107.02				encode peroxisomal long-chain acyl-CoA synthetase (LACS) isozymes
91	AT3G06230	ATMKK8	A2	107.06				member of MAP Kinase Kinase
92	AT3G10370	SDP6	A2	107.89				mitochondrial FAD-dependent glycerol-3-phosphate dehydrogenase. possibly involved in storage lipid catabolism and glycerol assimilation, and in glycerol-3-phosphate shuttle which transports reducing power from cytosol to mitochondrion.
93	AT2G29980	FAD3	A2	108.09				Endoplasmic reticulum enzyme responsible for the synthesis of 18:3 fatty acids from phospholipids. Uses cytochrome b5 as electron donor.
94	AT3G11430	GPAT5	A2	108.15				sn-glycerol-3-phosphate 2-O-acyltransferas, involved in the biosynthesis of suberin polyester.
95	AT3G12120	FAD2	A2	108.34				Major enzyme responsible for the synthesis of 18:2 fatty acids in the endoplasmic reticulum. Contains His-rich motifs, which contribute to the interaction with the electron donor cytochrome b5. Mutations in this gene suppress the low temperature-induced phenotype of Arabidopsis tocopherol-deficient mutant vte2.
96	AT3G15290	AT3G15290	A2	109.25				3-hydroxyacyl-CoA dehydrogenase family protein; FUNCTIONS IN: in 7 functions; INVOLVED IN: fatty acid metabolic process, metabolic process; LOCATED IN: peroxisome; EXPRESSED IN: 24 plant structures; EXPRESSED DURING: 15 growth stages; CONTAINS InterPro DOMAIN/s: Dehydrogenase, multihelical (InterPro:IPR013328), 6-phosphogluconate dehydrogenase, C-terminal-like (InterPro:IPR008927), 3-hydroxyacyl-…
97	AT3G16640	TCTP	A2	109.62				Encodes a protein homologous to translationally controlled tumor protein (TCTP) from Drosophila. In flies, TCTP functions guanine nucleotide exchange factor in the TOR signaling pathway. TCTP is expressed throughout the plant with highest levels seen in meristematic regions of the shoot and root. Loss of function alleles are not transmitted through the male gametophyte due to defects in pollen tu…
98	AT3G16950	LPD1	A2	109.7				encodes a plastid lipoamide dehydrogenase, subunit of the pyruvate dehydrogenase complex which provides acetyl-CoA for de novo fatty acid biosynthesis. The gene is highly expressed in developing seeds.
99	AT3G18850	LPAT5	A2	110.21				lysophosphatidyl acyltransferase 5 (LPAT5); FUNCTIONS IN: acyltransferase activity; INVOLVED IN: metabolic process; EXPRESSED IN: 24 plant structures; EXPRESSED DURING: 13 growth stages; CONTAINS InterPro DOMAIN/s: Phospholipid/glycerol acyltransferase (InterPro:IPR002123); BEST Arabidopsis thaliana protein match is: lysophosphatidyl acyltransferase 4 (TAIR:AT1G75020.2); Has 1763 Blast hits to 17…
100	AT3G24650	ABI3	A2	111.97				Homologous to the maize transcription factor Viviparous-1. Full length ABI3 protein binds to the highly conserved RY motif [DNA motif CATGCA(TG)], present in many seed-specific promoters, and the B3 domains of this transcription factor is necessary for the specific interaction with the RY element. Transcriptional activity of ABI3 requires the B3 DNA-binding domain and an activation domain. In add…
101	AT3G25110	FATA	A2	112.08				Encodes a FatA acyl-ACP thioesterase
102	AT3G26790	FUS3	A3	0				Transcriptional factor with high similarity to the B3 region of the VP1/ABI3-like proteins. Full length FUS3 protein binds to the highly conserved RY motif [DNA motif CATGCA(TG)], present in many seed-specific promoters, and the B3 domains of this transcription factor is necessary for the specific interaction with the RY element. Transcriptional activity of FUS3 requires the B3 DNA-binding domain…
103	AT5G57800	CER3	A3	3.31		Bra006801	BnaA03g10090D	encodes a transmembrane protein with similarity to the sterol desaturase family at the N-terminus and to the short-chain dehydrogenase/reductase family at the C-terminus. Mutant analyses indicate this protein is involved in cuticle membrane and wax biosynthesis.
104	AT5G03880	At5g03880	A3	4.69		Bra005787	BnaA03g01120D	Thioredoxin family protein; FUNCTIONS IN: electron carrier activity; INVOLVED IN: cell redox homeostasis; LOCATED IN: chloroplast thylakoid membrane, chloroplast; EXPRESSED IN: 22 plant structures; EXPRESSED DURING: 14 growth stages; CONTAINS InterPro DOMAIN/s: Thioredoxin fold (InterPro:IPR012335), Glutaredoxin active site (InterPro:IPR011767), Glutathione S-transferase, N-terminal (InterPro:IPR…
105	AT2G29980	FAD3	A3	6.24		Bra022767	BnaA03g13590D	Endoplasmic reticulum enzyme responsible for the synthesis of 18:3 fatty acids from phospholipids. Uses cytochrome b5 as electron donor.
106	AT5G06090	GPAT7	A3	6.66				putative sn-glycerol-3-phosphate 2-O-acyltransferase
107	AT2G06200	GRF6	A3	11.88				Growth regulating factor encoding transcription activator. One of the nine members of a GRF gene family, containing nuclear targeting domain. Involved in leaf development and expressed in root, shoot and flower
108	AT5G11650	AT5G11650	A3	13.57				alpha/beta-Hydrolases superfamily protein; FUNCTIONS IN: hydrolase activity; LOCATED IN: chloroplast; EXPRESSED IN: 24 plant structures; EXPRESSED DURING: 15 growth stages; BEST Arabidopsis thaliana protein match is: alpha/beta-Hydrolases superfamily protein (TAIR:AT1G73480.1); Has 1807 Blast hits to 1807 proteins in 277 species: Archae - 0; Bacteria - 0; Metazoa - 736; Fungi - 347; Plants - 385;…
109	AT5G13640	PDAT	A3	16.01	qA3-1			arabidopsis phospholipid:diacylglycerol acyltransferase (PDAT)
110	AT5G15530	BCCP2	A3	19.1	qA3-1	Bra006305	BnaA03g05470D	biotin carboxyl carrier protein isoform 2 (BCCP2) mRNA,
111	AT5G16240	AT5G16240	A3	21.13	qA3-1	Bra001057	BnaA03g28050D	Plant stearoyl-acyl-carrier-protein desaturase family protein; FUNCTIONS IN: acyl-[acyl-carrier-protein] desaturase activity, oxidoreductase activity, transition metal ion binding; INVOLVED IN: oxidation reduction, fatty acid metabolic process, fatty acid biosynthetic process; EXPRESSED IN: 23 plant structures; EXPRESSED DURING: 13 growth stages; CONTAINS InterPro DOMAIN/s: Ribonucleotide reducta…
112	AT5G18630	AT5G18630	A3	22.92				alpha/beta-Hydrolases superfamily protein; FUNCTIONS IN: triglyceride lipase activity; INVOLVED IN: lipid metabolic process; LOCATED IN: endomembrane system; EXPRESSED IN: 24 plant structures; EXPRESSED DURING: 15 growth stages; CONTAINS InterPro DOMAIN/s: Lipase, class 3 (InterPro:IPR002921); BEST Arabidopsis thaliana protein match is: alpha/beta-Hydrolases superfamily protein (TAIR:AT5G18640.1)…
113	AT5G18640	AT5G18640	A3	22.94				alpha/beta-Hydrolases superfamily protein; FUNCTIONS IN: triglyceride lipase activity; INVOLVED IN: lipid metabolic process; LOCATED IN: endomembrane system; EXPRESSED IN: 24 plant structures; EXPRESSED DURING: 14 growth stages; CONTAINS InterPro DOMAIN/s: Lipase, class 3 (InterPro:IPR002921); BEST Arabidopsis thaliana protein match is: alpha/beta-Hydrolases superfamily protein (TAIR:AT5G18630.2)…
114	AT5G55360	AT5G55360	A3	33.72				MBOAT (membrane bound O-acyl transferase) family protein; CONTAINS InterPro DOMAIN/s: Wax synthase (InterPro:IPR017088); BEST Arabidopsis thaliana protein match is: MBOAT (membrane bound O-acyl transferase) family protein (TAIR:AT5G55350.1); Has 1807 Blast hits to 1807 proteins in 277 species: Archae - 0; Bacteria - 0; Metazoa - 736; Fungi - 347; Plants - 385; Viruses - 0; Other Eukaryotes - 339 …
115	AT5G55370	AT5G55370	A3	33.73			BnaA03g11440D	MBOAT (membrane bound O-acyl transferase) family protein; CONTAINS InterPro DOMAIN/s: Wax synthase (InterPro:IPR017088); BEST Arabidopsis thaliana protein match is: MBOAT (membrane bound O-acyl transferase) family protein (TAIR:AT5G55380.1); Has 1807 Blast hits to 1807 proteins in 277 species: Archae - 0; Bacteria - 0; Metazoa - 736; Fungi - 347; Plants - 385; Viruses - 0; Other Eukaryotes - 339 …
116	AT5G58860	CYP86	A3	34.31		Bra006743		Encodes a member of the CYP86A subfamily of cytochrome p450 genes. Expressed significantly only in root tissue.
117	AT1G21970	LEC1	A3	38.9	qA3-3			Transcriptional activator of genes required for both embryo maturation and cellular differentiation. Sequence is similar to HAP3 subunit of the CCAAT-box binding factor. HAP3 subunit is divided into three domains: an amino-terminal A domain, a central B domain, and a carboxyl-terminal C domain. LEC1 shared high similarity with other HAP3 homologs only in central, B domain. LEC1 is required for th…
118	AT1G24470	KCR2	A3	38.99	qA3-3			Encodes one of the two Arabidopsis homologues to YBR159w encoding a S. cerevisiae beta-ketoacyl reductase (KCR), which catalyzes the first reduction during VLCFA (very long chain fatty acids, >18 carbon) elongation: KCR1 (At1g67730), KCR2 (At1g24470). Complementation of the yeast ybr159Delta mutant demonstrated that the two KCR proteins are divergent and that only AtKCR1 can restore heterologous …
119	AT1G28300	LEC2	A3	39.11	qA3-3			Transcription factor that contains a B3 domain, a DNA-binding motif unique to plants and characteristic of several transcription factors. Plays critical roles both early and late during embryo development. LEC2 RNA accumulates primarily during seed development. LEC2 is required for the maintenance of suspensor morphology, specification of cotyledon identity, progression through the maturation pha…
120	AT1G31812	ACBP	A3	39.26	qA3-3			Acyl-CoA-binding protein. Bind acyl-CoA esters and protect acyl-CoAs from degradation by microsomal acyl-hydrolases.
121	AT1G32200	ATS1	A3	39.28	qA3-3			Encodes a chloroplast glycerol-3-phosphate acyltransferase.Involved in the biosynthesis of chloroplast phosphatidylglycerol.
122	AT1G36180	ACC2	A3	39.61	qA3-3			acetyl-CoA carboxylase 2 (ACC2)
123	AT2G33150	KAT2	A3	42.45		Bra022927	BnaA03g15290D	Encodes an organellar (peroxisome, glyoxysome) 3-ketoacyl-CoA thiolase, involved in fatty acid b-oxidation during germination and subsequent seedling growth. Mutants have defects in glyoxysomal fatty acid beta-oxidation. EC2.3.1.16 thiolase.
124	AT2G33380	RD20	A3	42.63		Bra022936	BnaA03g15390D	Encodes a calcium binding protein whose mRNA is induced upon treatment with NaCl, ABA and in response to dessication. mRNA expression under drought conditions is apparent particularly in leaves and flowers. Isoform of caleosin with a role as a peroxygenase involved in oxylipin metabolism during biotic and abiotic stress. Involved in the production of 2-hydroxy-octadecatrienoic acid.
125	AT1G30120	E1 BETA	A3	43.54				Encodes a putative plastid pyruvate dehydrogenase E1 beta subunit that is distinct from the mitochondrial pyruvate dehydrogenase E1 beta subunit.
126	AT2G35690	ACX5	A3	44.35		Bra023025	BnaA03g16270D	Encodes an acyl-CoA oxidase. Involved in jasmonate biosynthesis. Expressed uniformly in seedlings and throughout development.
127	AT2G38110	GPAT6	A3	46.48				bifunctional sn-glycerol-3-phosphate 2-O-acyltransferase/phosphatase. Involved in cutin assembly.
128	AT2G38040	CAC3	A3	46.53		Bra000037	BnaA03g17570D	encodes the carboxyltransferase alpha subunit of acetyl-CoA carboxylase, involved in de novo fatty acid biosynthesis
129	AT2G36910	PGP1	A3	47.49		Bra023087	BnaA03g16880D	Belongs to the family of ATP-binding cassette (ABC) transporters. Also known as AtMDR1.Possibly regulates auxin-dependent responses by influencing basipetal auxin transport in the root. Exerts nonredundant, partially overlapping functions with the ABC transporter encoded by AT3G28860. PGP1 mediates cellular efflux of IAA and interacts with PIN genes that may confer an accelerated vectoral compone…
130	AT2G39290	PGPS1	A3	47.62		Bra000127	BnaA03g18520D	Encodes a phosphatidylglycerolphosphate synthase 2C which is dual-targeted into chloroplasts and mitochondria. Mutant plants have mutant chloroplasts but normal mitochondria.
131	AT2G41540	GPDHc1	A3	48.82		Bra000231	BnaA03g19520D	Encodes a protein with NAD-dependent glycerol-3-phosphate (G3P) dehydrogenase which was shown to complement an Escherichia coli strain: BB20-14, auxotrophic for glycerol/G3P due to a loss-of-function mutation in the gpsA gene.
132	AT2G43710	Fab2	A3	49.74		Bra000321	BnaA03g20420D	Encodes a stearoyl-ACP desaturase, involved in fatty acid desaturation. The ssi2 mutants have increased 18:0 and reduced 18:1 fatty acids. Exogenous application of glycerol to wild type plants mimics the ssi2 mutant phenotype. The altered 18:1 fatty acid content in the ssi2 mutants has an impact on SA- and JA-mediated defense signaling. ssi2 mutants resulted in hyper-resistance to green peach aph…
133	AT2G44620	MTACP1	A3	50.08		Bra000356	BnaA03g20820D	Encodes a member of the mitochondrial acyl carrier protein (ACP) family. As part of the mitochondrial matrix, it is likely to be involved in fatty acid or lipoic acid biogenesis. Its acylated form is predominantly present in the mitochondrial membrane while the non-acylated form is soluble.
134	AT2G45690	SSE1	A3	50.62		Bra000396	BnaA03g56910D	Encodes a protein with similarity to yeast Pep16p, a membrane localized protein involved in peroxisome assembly and protein-trafficking. SSE1 mutant seeds do not accumulate oils and dessicated seeds have a shrunken appearance. Involved in protein and oil body biogenesis. SSE is expressed during seed development, reaching the highest peak in mature siliques. Expression in leaves and roots is low c…
135	AT2G45970	LCR	A3	50.7				Encodes a member of the CYP86A subfamily of cytochrome p450 genes. Expressed at moderate levels in flowers, leaves, roots and stems.
136	AT4G04870	CLS	A3	58.65				Encodes a protein with cardiolipin synthase activity that is localized to the mitochondiria.
137	AT4G01950	GPAT3	A3	59.95		Bra000903	BnaA03g57310D	putative sn-glycerol-3-phosphate 2-O-acyltransferase
138	AT4G00400	GPAT8	A3	60.33				bifunctional sn-glycerol-3-phosphate 2-O-acyltransferase/phosphatase. Involved in cutin assembly and is functionally redundant with GPAT4.
139	AT3G02600	LPP3	A3	61.82	qA3-4	Bra001056	BnaA03g28040D	Encodes phosphatidic acid phosphatase. Expressed during germination.
140	AT3G05020	ACP	A3	62.38	qA3-4	Bra001134	BnaA03g28920D	encodes an acyl carrier protein expressed in leaves, roots, and dry seeds. Protein is not regulated by light.
141	AT3G05970	LACS6	A3	64.67		Bra001177	BnaA03g29320D	encode peroxisomal long-chain acyl-CoA synthetase (LACS) isozymes
142	AT3G06230	ATMKK8	A3	65.38				member of MAP Kinase Kinase
143	AT3G10370	SDP6	A3	70.96	qA3-5			mitochondrial FAD-dependent glycerol-3-phosphate dehydrogenase. possibly involved in storage lipid catabolism and glycerol assimilation, and in glycerol-3-phosphate shuttle which transports reducing power from cytosol to mitochondrion.
144	AT2G29980	FAD3	A3	71.71	qA3-5	Bra022767	BnaA03g13590D	Endoplasmic reticulum enzyme responsible for the synthesis of 18:3 fatty acids from phospholipids. Uses cytochrome b5 as electron donor.
145	AT3G11430	GPAT5	A3	72.18	qA3-5			sn-glycerol-3-phosphate 2-O-acyltransferas, involved in the biosynthesis of suberin polyester.
146	AT3G12120	FAD2	A3	73.45	qA3-5			Major enzyme responsible for the synthesis of 18:2 fatty acids in the endoplasmic reticulum. Contains His-rich motifs, which contribute to the interaction with the electron donor cytochrome b5. Mutations in this gene suppress the low temperature-induced phenotype of Arabidopsis tocopherol-deficient mutant vte2.
147	AT3G15290	AT3G15290	A3	76.54				3-hydroxyacyl-CoA dehydrogenase family protein; FUNCTIONS IN: in 7 functions; INVOLVED IN: fatty acid metabolic process, metabolic process; LOCATED IN: peroxisome; EXPRESSED IN: 24 plant structures; EXPRESSED DURING: 15 growth stages; CONTAINS InterPro DOMAIN/s: Dehydrogenase, multihelical (InterPro:IPR013328), 6-phosphogluconate dehydrogenase, C-terminal-like (InterPro:IPR008927), 3-hydroxyacyl-…
148	AT3G16640	TCTP	A3	77.43		Bra001637	BnaA03g34250D	Encodes a protein homologous to translationally controlled tumor protein (TCTP) from Drosophila. In flies, TCTP functions guanine nucleotide exchange factor in the TOR signaling pathway. TCTP is expressed throughout the plant with highest levels seen in meristematic regions of the shoot and root. Loss of function alleles are not transmitted through the male gametophyte due to defects in pollen tu…
149	AT3G16950	LPD1	A3	77.64		Bra001645		encodes a plastid lipoamide dehydrogenase, subunit of the pyruvate dehydrogenase complex which provides acetyl-CoA for de novo fatty acid biosynthesis. The gene is highly expressed in developing seeds.
150	AT3G18850	LPAT5	A3	79.4	qA3-6			lysophosphatidyl acyltransferase 5 (LPAT5); FUNCTIONS IN: acyltransferase activity; INVOLVED IN: metabolic process; EXPRESSED IN: 24 plant structures; EXPRESSED DURING: 13 growth stages; CONTAINS InterPro DOMAIN/s: Phospholipid/glycerol acyltransferase (InterPro:IPR002123); BEST Arabidopsis thaliana protein match is: lysophosphatidyl acyltransferase 4 (TAIR:AT1G75020.2); Has 1763 Blast hits to 17…
151	AT3G24650	ABI3	A3	89.34		Bra013248	BnaA03g37510D	Homologous to the maize transcription factor Viviparous-1. Full length ABI3 protein binds to the highly conserved RY motif [DNA motif CATGCA(TG)], present in many seed-specific promoters, and the B3 domains of this transcription factor is necessary for the specific interaction with the RY element. Transcriptional activity of ABI3 requires the B3 DNA-binding domain and an activation domain. In add…
152	AT3G25110	FATA	A3	91.32		Bra013230	BnaA03g37700D	Encodes a FatA acyl-ACP thioesterase
153	AT3G44540	FAR4	A3	92.47				Encodes a member of the eight-member gene family encoding alcohol-forming fatty acyl-CoA reductases (FARs) identified in Arabidopsis thaliana. Three of the FARs, FAR1 (At5g22500), FAR4 (At3g44540) and FAR5 (At3g44550), are shown to generate the fatty alcohols found in root, seed coat, and wound-induced leaf tissue.
154	AT3G44550	FAR5	A3	92.47				Encodes a member of the eight-member gene family encoding alcohol-forming fatty acyl-CoA reductases (FARs) identified in Arabidopsis thaliana. Three of the FARs, FAR1 (At5g22500), FAR4 (At3g44540) and FAR5 (At3g44550), are shown to generate the fatty alcohols found in root, seed coat, and wound-induced leaf tissue.
155	AT3G44560	FAR8	A3	92.48				fatty acid reductase 8 (FAR8); FUNCTIONS IN: oxidoreductase activity, acting on the CH-CH group of donors, fatty-acyl-CoA reductase (alcohol-forming) activity; INVOLVED IN: microsporogenesis, metabolic process; LOCATED IN: endomembrane system; CONTAINS InterPro DOMAIN/s: Male sterility (InterPro:IPR004262), NAD(P)-binding domain (InterPro:IPR016040), Male sterility, NAD-binding (InterPro:IPR01312…
156	AT3G44830	AT3G44830	A3	92.58				Lecithin:cholesterol acyltransferase family protein; FUNCTIONS IN: phosphatidylcholine-sterol O-acyltransferase activity; INVOLVED IN: lipid metabolic process; LOCATED IN: cellular_component unknown; CONTAINS InterPro DOMAIN/s: Lecithin:cholesterol acyltransferase (InterPro:IPR003386); BEST Arabidopsis thaliana protein match is: phospholipid:diacylglycerol acyltransferase (TAIR:AT5G13640.1); Has …
157	AT3G51840	ACX4	A3	96.9				Encodes a short-chain acyl-CoA oxidase, which catalyzes the first step of peroxisomal fatty acid beta-oxidation during early, post-germinative growth in oilseed species. Null mutants virtually lack short-chain acyl-CoA and are resistant to 2,4-dichlorophenoxybutyric acid, which is converted to the herbicide and auxin analogue 2,4-dichlorophenoxyacetic acid by beta-oxidation. Despite the almost co…
158	AT3G54320	WRI1	A3	97.35				WRINKLED1 encodes transcription factor of the AP2/ERWEBP class. Protein has two plant-specific (AP2/EREB) DNA-binding domains and is involved in the control of storage compound biosynthesis in Arabidopsis. Mutants have wrinkled seed phenotype, due to a defect in the incorporation of sucrose and glucose into triacylglycerols. Transgenic sGsL plants (21-day-old) grown on 6% sucrose for 24 hours had…
159	AT3G55030	PGPS2	A3	97.5				Encodes a phosphatidylglycerolphosphate synthase.
160	AT3G55360	CER10	A3	97.56				Enoyl-CoA reductase is involved in all very long chain fatty acids (VLCFA) elongation reactions that are required for cuticular wax, storage lipid and sphingolipid metabolism. The protein is located in the ER, but in contrast to its yeast homolog TSC13 is not particularly enriched in the nuclear envelope-vacuole junction. Mutants in this gene show abnormal organ morphology and stem glossiness. Ce…
161	AT3G57650	LPAT2	A3	97.98				Encodes an endoplasmic reticulum localized protein with lysophosphatidyl acyltransferase activity.
162	AT4G22340	CDS2	A3	102.64				cytidinediphosphate diacylglycerol synthase 2 (CDS2); FUNCTIONS IN: phosphatidate cytidylyltransferase activity; LOCATED IN: endomembrane system, membrane; EXPRESSED IN: 22 plant structures; EXPRESSED DURING: 13 growth stages; CONTAINS InterPro DOMAIN/s: Phosphatidate cytidylyltransferase (InterPro:IPR000374), Phosphatidate cytidylyltransferase, eukaryota (InterPro:IPR016720); BEST Arabidopsis th…
163	AT4G24510	CER2	A3	107.32				Encodes a component of the fatty acid elongation machinery required for C28 to C30 fatty acid elongation. It does not require the acyltransferase catalytic site for biological function.
164	AT4G25140	OLEO1	A3	108		Bra019186	BnaA03g47170D	Encodes oleosin1, a protein found in oil bodies, involved in seed lipid accumulation. Suppression of OLEO1 (and OLEO2) resulted in an aberrant phenotype of embryo cells that contain unusually large oilbodies that are not normally observed in seeds. Changes in the size of oilbodies caused disruption of storage organelles, altering accumulation of lipids and proteins and causing delay in germinatio…
165	AT1G32200	ATS1	A3	109.66				Encodes a chloroplast glycerol-3-phosphate acyltransferase.Involved in the biosynthesis of chloroplast phosphatidylglycerol.
166	AT4G30580	LPAT1	A3	115.69		Bra024062	BnaA03g50320D	Encodes a plastidic lysophosphatidic acid acyltransferase (LPAAT). Is critical for chloroplasts phosphatidic acid biosynthesis. The null allele is embryo lethal.
167	AT4G30950	FAD6	A3	116.51				Chloroplastic enzyme responsible for the synthesis of 16:2 and 18:2 fatty acids from galactolipids, sulpholipids and phosphatidylglycerol. Uses ferredoxin as electron donor. Gene mutation resulted in reduced level of unsaturated fatty acids leading to susceptibility to photoinhibition.
168	AT4G31050	LIP2	A3	116.88				Biotin/lipoate A/B protein ligase family; FUNCTIONS IN: lipoyltransferase activity, octanoyltransferase activity, catalytic activity; INVOLVED IN: protein modification process, lipoate biosynthetic process; LOCATED IN: cytoplasm; EXPRESSED IN: 22 plant structures; EXPRESSED DURING: 13 growth stages; CONTAINS InterPro DOMAIN/s: Octanoyltransferase, conserved site (InterPro:IPR020605), Octanoyltran…
169	AT4G34520	FAE1	A3	122.66				Encodes KCS18, a member of the 3-ketoacyl-CoA synthase family involved in the biosynthesis of VLCFA (very long chain fatty acids).
170	AT4G36480	LCB1	A3	122.99		Bra017762		Encodes the LCB1 subunit of serine palmitoyltransferase. Together with the LCB2 subunit, forms a functional serine palmitoyltransferase complex, which catalyzes the first reaction of sphingolipid biosynthesis. Knockout of LCB1 was embryo lethal. Partial suppression of LCB1 expression led to smaller plants due to reduced cell expansion.
171	AT4G39850	ABCD1	A3	123.58				ncodes a peroxisomal protein of the ATP binding cassette (ABC) transporter class (PMP subfamily) with significant identity to the human X-linked adrenoleukodystrophy protein (ALDP). The gene product promotes germination and represses embryo dormancy. ABI3, ABA1, FUS3 and LEC1 are epistatic to this gene. Mutants accumulate fatty acyl CoA suggesting a defect in uptake of fatty acyl CoA into the per…
172	AT4G38570	PIS2	A3	123.84				probable CDP-diacylglycerol--inositol 3-phosphatidyltransferase 2 (PIS2); FUNCTIONS IN: phosphotransferase activity, for other substituted phosphate groups; INVOLVED IN: phosphatidylinositol biosynthetic process; LOCATED IN: endomembrane system, membrane; EXPRESSED IN: 23 plant structures; EXPRESSED DURING: 15 growth stages; CONTAINS InterPro DOMAIN/s: CDP-alcohol phosphatidyltransferase (InterPr…
173	AT3G57650	LPAT2	A4	21.45	qA4-2	Bra014614	BnaA04g02290D	Encodes an endoplasmic reticulum localized protein with lysophosphatidyl acyltransferase activity.
174	AT3G55360	CER10	A4	27.3	qA4-3			Enoyl-CoA reductase is involved in all very long chain fatty acids (VLCFA) elongation reactions that are required for cuticular wax, storage lipid and sphingolipid metabolism. The protein is located in the ER, but in contrast to its yeast homolog TSC13 is not particularly enriched in the nuclear envelope-vacuole junction. Mutants in this gene show abnormal organ morphology and stem glossiness. Ce…
175	AT3G55030	PGPS2	A4	27.56	qA4-3	Bra014779	BnaA04g03890D	Encodes a phosphatidylglycerolphosphate synthase.
176	AT3G54320	WRI1	A4	28.16	qA4-3			WRINKLED1 encodes transcription factor of the AP2/ERWEBP class. Protein has two plant-specific (AP2/EREB) DNA-binding domains and is involved in the control of storage compound biosynthesis in Arabidopsis. Mutants have wrinkled seed phenotype, due to a defect in the incorporation of sucrose and glucose into triacylglycerols. Transgenic sGsL plants (21-day-old) grown on 6% sucrose for 24 hours had…
177	AT3G51840	ACX4	A4	33.4			BnaA04g05950D	Encodes a short-chain acyl-CoA oxidase, which catalyzes the first step of peroxisomal fatty acid beta-oxidation during early, post-germinative growth in oilseed species. Null mutants virtually lack short-chain acyl-CoA and are resistant to 2,4-dichlorophenoxybutyric acid, which is converted to the herbicide and auxin analogue 2,4-dichlorophenoxyacetic acid by beta-oxidation. Despite the almost co…
178	AT2G05990	ENR1	A4	51.55	qA4-5			Encodes enoyl-ACP reductase a component of the fatty acid synthase complex. A reduced function mutation in this gene, mod1, was found in a screen for premature cell death mutants. Mutant plants have reduced lipid level and pleiotropic morphological defects, including chlorotic and abnormally shaped leaves.
179	AT2G33150	KAT2	A4	62.31	qA4-6	Bra021829	BnaA04g20440D	Encodes an organellar (peroxisome, glyoxysome) 3-ketoacyl-CoA thiolase, involved in fatty acid b-oxidation during germination and subsequent seedling growth. Mutants have defects in glyoxysomal fatty acid beta-oxidation. EC2.3.1.16 thiolase.
180	AT1G30120	E1 BETA	A4	63.67	qA4-6			Encodes a putative plastid pyruvate dehydrogenase E1 beta subunit that is distinct from the mitochondrial pyruvate dehydrogenase E1 beta subunit.
181	AT2G35690	ACX5	A4	64.92	qA4-6			Encodes an acyl-CoA oxidase. Involved in jasmonate biosynthesis. Expressed uniformly in seedlings and throughout development.
182	AT2G38110	GPAT6	A4	77.24	qA4-7	Bra017137		bifunctional sn-glycerol-3-phosphate 3-O-acyltransferase/phosphatase. Involved in cutin assembly.
183	AT2G38040	CAC3	A4	77.43	qA4-7			encodes the carboxyltransferase alpha subunit of acetyl-CoA carboxylase, involved in de novo fatty acid biosynthesis
184	AT2G36910	PGP1	A4	80.38	qA4-7	Bra017216	BnaA04g22060D	Belongs to the family of ATP-binding cassette (ABC) transporters. Also known as AtMDR1.Possibly regulates auxin-dependent responses by influencing basipetal auxin transport in the root. Exerts nonredundant, partially overlapping functions with the ABC transporter encoded by AT3G28860. PGP1 mediates cellular efflux of IAA and interacts with PIN genes that may confer an accelerated vectoral compone…
185	AT2G39290	PGPS1	A4	80.75	qA4-7	Bra017016	BnaA04g24260D	Encodes a phosphatidylglycerolphosphate synthase 2C which is dual-targeted into chloroplasts and mitochondria. Mutant plants have mutant chloroplasts but normal mitochondria.
186	AT2G41540	GPDHc1	A4	86.24				Encodes a protein with NAD-dependent glycerol-3-phosphate (G3P) dehydrogenase which was shown to complement an Escherichia coli strain: BB20-14, auxotrophic for glycerol/G3P due to a loss-of-function mutation in the gpsA gene.
187	AT2G43710	Fab2	A4	91.3				Encodes a stearoyl-ACP desaturase, involved in fatty acid desaturation. The ssi2 mutants have increased 18:0 and reduced 18:1 fatty acids. Exogenous application of glycerol to wild type plants mimics the ssi2 mutant phenotype. The altered 18:1 fatty acid content in the ssi2 mutants has an impact on SA- and JA-mediated defense signaling. ssi2 mutants resulted in hyper-resistance to green peach aph…
188	AT2G44620	MTACP1	A4	93.17				Encodes a member of the mitochondrial acyl carrier protein (ACP) family. As part of the mitochondrial matrix, it is likely to be involved in fatty acid or lipoic acid biogenesis. Its acylated form is predominantly present in the mitochondrial membrane while the non-acylated form is soluble.
189	AT2G45690	SSE1	A4	96.15				Encodes a protein with similarity to yeast Pep16p, a membrane localized protein involved in peroxisome assembly and protein-trafficking. SSE1 mutant seeds do not accumulate oils and dessicated seeds have a shrunken appearance. Involved in protein and oil body biogenesis. SSE is expressed during seed development, reaching the highest peak in mature siliques. Expression in leaves and roots is low c…
190	AT2G45970	LCR	A4	96.35				Encodes a member of the CYP86A subfamily of cytochrome p450 genes. Expressed at moderate levels in flowers, leaves, roots and stems.
191	AT2G33150	KAT2	A5	5.44		Bra005522	BnaA05g10480D	Encodes an organellar (peroxisome, glyoxysome) 3-ketoacyl-CoA thiolase, involved in fatty acid b-oxidation during germination and subsequent seedling growth. Mutants have defects in glyoxysomal fatty acid beta-oxidation. EC2.3.1.16 thiolase.
192	AT2G33380	RD20	A5	5.65		Bra005501	BnaA05g10200D	Encodes a calcium binding protein whose mRNA is induced upon treatment with NaCl, ABA and in response to dessication. mRNA expression under drought conditions is apparent particularly in leaves and flowers. Isoform of caleosin with a role as a peroxygenase involved in oxylipin metabolism during biotic and abiotic stress. Involved in the production of 2-hydroxy-octadecatrienoic acid.
193	AT1G30120	E1 BETA	A5	6.71				Encodes a putative plastid pyruvate dehydrogenase E1 beta subunit that is distinct from the mitochondrial pyruvate dehydrogenase E1 beta subunit.
194	AT2G35690	ACX5	A5	7.53				Encodes an acyl-CoA oxidase. Involved in jasmonate biosynthesis. Expressed uniformly in seedlings and throughout development.
195	AT2G38110	GPAT6	A5	9.62		Bra005137	BnaA05g06580D	bifunctional sn-glycerol-3-phosphate 4-O-acyltransferase/phosphatase. Involved in cutin assembly.
196	AT2G38040	CAC3	A5	9.67		Bra005141	BnaA05g06620D	encodes the carboxyltransferase alpha subunit of acetyl-CoA carboxylase, involved in de novo fatty acid biosynthesis
197	AT2G36910	PGP1	A5	10.62				Belongs to the family of ATP-binding cassette (ABC) transporters. Also known as AtMDR1.Possibly regulates auxin-dependent responses by influencing basipetal auxin transport in the root. Exerts nonredundant, partially overlapping functions with the ABC transporter encoded by AT3G28860. PGP1 mediates cellular efflux of IAA and interacts with PIN genes that may confer an accelerated vectoral compone…
198	AT2G39290	PGPS1	A5	10.74				Encodes a phosphatidylglycerolphosphate synthase 2C which is dual-targeted into chloroplasts and mitochondria. Mutant plants have mutant chloroplasts but normal mitochondria.
199	AT2G41540	GPDHc1	A5	12.63		Bra004628	BnaA05g02270D	Encodes a protein with NAD-dependent glycerol-3-phosphate (G3P) dehydrogenase which was shown to complement an Escherichia coli strain: BB20-14, auxotrophic for glycerol/G3P due to a loss-of-function mutation in the gpsA gene.
200	AT2G43710	Fab2	A5	18.88		Bra004778	BnaA05g03490D	Encodes a stearoyl-ACP desaturase, involved in fatty acid desaturation. The ssi2 mutants have increased 18:0 and reduced 18:1 fatty acids. Exogenous application of glycerol to wild type plants mimics the ssi2 mutant phenotype. The altered 18:1 fatty acid content in the ssi2 mutants has an impact on SA- and JA-mediated defense signaling. ssi2 mutants resulted in hyper-resistance to green peach aph…
201	AT2G44620	MTACP1	A5	22.81		Bra004851	BnaA05g04190D	Encodes a member of the mitochondrial acyl carrier protein (ACP) family. As part of the mitochondrial matrix, it is likely to be involved in fatty acid or lipoic acid biogenesis. Its acylated form is predominantly present in the mitochondrial membrane while the non-acylated form is soluble.
202	AT2G45690	SSE1	A5	33.42		Bra004930	BnaA05g05030D	Encodes a protein with similarity to yeast Pep16p, a membrane localized protein involved in peroxisome assembly and protein-trafficking. SSE1 mutant seeds do not accumulate oils and dessicated seeds have a shrunken appearance. Involved in protein and oil body biogenesis. SSE is expressed during seed development, reaching the highest peak in mature siliques. Expression in leaves and roots is low c…
203	AT2G45970	LCR	A5	34.12		Bra004951	BnaA05g05240D	Encodes a member of the CYP86A subfamily of cytochrome p450 genes. Expressed at moderate levels in flowers, leaves, roots and stems.
204	AT3G02600	LPP3	A5	50.34		Bra039179	BnaA05g33490D	Encodes phosphatidic acid phosphatase. Expressed during germination.
205	AT3G05020	ACP	A5	50.43		Bra039471		encodes an acyl carrier protein expressed in leaves, roots, and dry seeds. Protein is not regulated by light.
206	AT3G05970	LACS6	A5	50.46		Bra020793	BnaA05g31340D	encode peroxisomal long-chain acyl-CoA synthetase (LACS) isozymes
207	AT3G06230	ATMKK8	A5	50.47		Bra020769	BnaA05g31110D	member of MAP Kinase Kinase
208	AT3G10370	SDP6	A5	50.6		Bra029833	BnaA05g28450D	mitochondrial FAD-dependent glycerol-3-phosphate dehydrogenase. possibly involved in storage lipid catabolism and glycerol assimilation, and in glycerol-3-phosphate shuttle which transports reducing power from cytosol to mitochondrion.
209	AT2G29980	FAD3	A5	50.63		Bra018348		Endoplasmic reticulum enzyme responsible for the synthesis of 18:3 fatty acids from phospholipids. Uses cytochrome b5 as electron donor.
210	AT3G11430	GPAT5	A5	50.64		Bra034843	BnaA05g27640D	sn-glycerol-3-phosphate 2-O-acyltransferas, involved in the biosynthesis of suberin polyester.
211	AT3G12120	FAD2	A5	50.66		Bra034777	BnaA05g26900D	Major enzyme responsible for the synthesis of 18:2 fatty acids in the endoplasmic reticulum. Contains His-rich motifs, which contribute to the interaction with the electron donor cytochrome b5. Mutations in this gene suppress the low temperature-induced phenotype of Arabidopsis tocopherol-deficient mutant vte2.
212	AT3G15290	AT3G15290	A5	50.79			BnaA05g24320D	3-hydroxyacyl-CoA dehydrogenase family protein; FUNCTIONS IN: in 7 functions; INVOLVED IN: fatty acid metabolic process, metabolic process; LOCATED IN: peroxisome; EXPRESSED IN: 24 plant structures; EXPRESSED DURING: 15 growth stages; CONTAINS InterPro DOMAIN/s: Dehydrogenase, multihelical (InterPro:IPR013328), 6-phosphogluconate dehydrogenase, C-terminal-like (InterPro:IPR008927), 3-hydroxyacyl-…
213	AT3G16640	TCTP	A5	50.84		Bra022172	BnaA05g23180D	Encodes a protein homologous to translationally controlled tumor protein (TCTP) from Drosophila. In flies, TCTP functions guanine nucleotide exchange factor in the TOR signaling pathway. TCTP is expressed throughout the plant with highest levels seen in meristematic regions of the shoot and root. Loss of function alleles are not transmitted through the male gametophyte due to defects in pollen tu…
214	AT3G16950	LPD1	A5	50.85				encodes a plastid lipoamide dehydrogenase, subunit of the pyruvate dehydrogenase complex which provides acetyl-CoA for de novo fatty acid biosynthesis. The gene is highly expressed in developing seeds.
215	AT3G18850	LPAT5	A5	50.92		Bra022365	BnaA05g21250D	lysophosphatidyl acyltransferase 5 (LPAT5); FUNCTIONS IN: acyltransferase activity; INVOLVED IN: metabolic process; EXPRESSED IN: 24 plant structures; EXPRESSED DURING: 13 growth stages; CONTAINS InterPro DOMAIN/s: Phospholipid/glycerol acyltransferase (InterPro:IPR002123); BEST Arabidopsis thaliana protein match is: lysophosphatidyl acyltransferase 4 (TAIR:AT1G75020.2); Has 1763 Blast hits to 17…
216	AT3G24650	ABI3	A5	51.91				Homologous to the maize transcription factor Viviparous-1. Full length ABI3 protein binds to the highly conserved RY motif [DNA motif CATGCA(TG)], present in many seed-specific promoters, and the B3 domains of this transcription factor is necessary for the specific interaction with the RY element. Transcriptional activity of ABI3 requires the B3 DNA-binding domain and an activation domain. In add…
217	AT3G25110	FATA	A5	52				Encodes a FatA acyl-ACP thioesterase
218	AT1G21970	LEC1	A5	56.4				Transcriptional activator of genes required for both embryo maturation and cellular differentiation. Sequence is similar to HAP3 subunit of the CCAAT-box binding factor. HAP3 subunit is divided into three domains: an amino-terminal A domain, a central B domain, and a carboxyl-terminal C domain. LEC1 shared high similarity with other HAP3 homologs only in central, B domain. LEC1 is required for th…
219	AT1G24470	KCR2	A5	57.92	qA5-2			Encodes one of the two Arabidopsis homologues to YBR159w encoding a S. cerevisiae beta-ketoacyl reductase (KCR), which catalyzes the first reduction during VLCFA (very long chain fatty acids, >18 carbon) elongation: KCR1 (At1g67730), KCR2 (At1g24470). Complementation of the yeast ybr159Delta mutant demonstrated that the two KCR proteins are divergent and that only AtKCR1 can restore heterologous …
220	AT1G28300	LEC2	A5	57.95	qA5-2			Transcription factor that contains a B3 domain, a DNA-binding motif unique to plants and characteristic of several transcription factors. Plays critical roles both early and late during embryo development. LEC2 RNA accumulates primarily during seed development. LEC2 is required for the maintenance of suspensor morphology, specification of cotyledon identity, progression through the maturation pha…
221	AT1G31812	ACBP	A5	57.98	qA5-2	Bra033875	BnaA05g36060D	Acyl-CoA-binding protein. Bind acyl-CoA esters and protect acyl-CoAs from degradation by microsomal acyl-hydrolases.
222	AT1G32200	ATS1	A5	57.99	qA5-2	Bra033846	BnaA05g16330D	Encodes a chloroplast glycerol-3-phosphate acyltransferase.Involved in the biosynthesis of chloroplast phosphatidylglycerol.
223	AT1G36180	ACC2	A5	58.03	qA5-2			acetyl-CoA carboxylase 2 (ACC2)
224	AT1G77390	CYCA1	A5	58.1	qA5-2			Encodes a core cell cycle gene involved in meiosis II during microsporogenesis. Recessive mutants exhibit delayed and asynchronous meiosis in pollen mother cell populations and uncoordinated nuclear division and cytokinesis resulting in dyad microspores.
225	AT1G51260	LPAT3	A5	58.33	qA5-2	Bra030448	BnaA05g15450D	ACYL-COA:1-ACYLGLYCEROL-3-PHOSPHATE ACYLTRANSFERASE, PUTATIVE SIMILAR TO ACYL-COA:1-ACYLGLYCEROL-3-PHOSPHATE ACYLTRANSFERASE GI:4583544 FROM [BRASSICA NAPUS]
226	AT1G54580	ACP2	A5	58.4	qA5-2			encodes an acyl carrier protein expressed in leaves, roots, and dry seeds. Gene expression is not regulated by light but downregulated by starvation and upregulated by increased level of exogenous sucrose.
227	AT3G51840	ACX4	A5	59.68	qA5-2			Encodes a short-chain acyl-CoA oxidase, which catalyzes the first step of peroxisomal fatty acid beta-oxidation during early, post-germinative growth in oilseed species. Null mutants virtually lack short-chain acyl-CoA and are resistant to 2,4-dichlorophenoxybutyric acid, which is converted to the herbicide and auxin analogue 2,4-dichlorophenoxyacetic acid by beta-oxidation. Despite the almost co…
228	AT3G54320	WRI1	A5	59.85	qA5-2			WRINKLED1 encodes transcription factor of the AP2/ERWEBP class. Protein has two plant-specific (AP2/EREB) DNA-binding domains and is involved in the control of storage compound biosynthesis in Arabidopsis. Mutants have wrinkled seed phenotype, due to a defect in the incorporation of sucrose and glucose into triacylglycerols. Transgenic sGsL plants (21-day-old) grown on 6% sucrose for 24 hours had…
229	AT3G55030	PGPS2	A5	59.88	qA5-2			Encodes a phosphatidylglycerolphosphate synthase.
230	AT3G55360	CER10	A5	59.89	qA5-2			Enoyl-CoA reductase is involved in all very long chain fatty acids (VLCFA) elongation reactions that are required for cuticular wax, storage lipid and sphingolipid metabolism. The protein is located in the ER, but in contrast to its yeast homolog TSC13 is not particularly enriched in the nuclear envelope-vacuole junction. Mutants in this gene show abnormal organ morphology and stem glossiness. Ce…
231	AT3G57650	LPAT2	A5	59.99				Encodes an endoplasmic reticulum localized protein with lysophosphatidyl acyltransferase activity.
232	AT1G77390	CYCA1	A5	61.57				Encodes a core cell cycle gene involved in meiosis II during microsporogenesis. Recessive mutants exhibit delayed and asynchronous meiosis in pollen mother cell populations and uncoordinated nuclear division and cytokinesis resulting in dyad microspores.
233	AT1G51260	LPAT3	A5	61.89		Bra030448	BnaA05g15450D	ACYL-COA:1-ACYLGLYCEROL-3-PHOSPHATE ACYLTRANSFERASE, PUTATIVE SIMILAR TO ACYL-COA:1-ACYLGLYCEROL-3-PHOSPHATE ACYLTRANSFERASE GI:4583544 FROM [BRASSICA NAPUS]
234	AT1G54580	ACP2	A5	61.92				encodes an acyl carrier protein expressed in leaves, roots, and dry seeds. Gene expression is not regulated by light but downregulated by starvation and upregulated by increased level of exogenous sucrose.
235	AT2G29980	FAD3	A5	67.58	qA5-3	Bra018348		Endoplasmic reticulum enzyme responsible for the synthesis of 18:3 fatty acids from phospholipids. Uses cytochrome b5 as electron donor.
236	AT2G30200	EMB3147	A5	67.87	qA5-3	Bra018329	BnaA05g12180D	catalytics;transferases;[acyl-carrier-protein] S-malonyltransferases;binding; FUNCTIONS IN: binding, transferase activity, [acyl-carrier-protein] S-malonyltransferase activity, catalytic activity; INVOLVED IN: fatty acid biosynthetic process, metabolic process;
237	AT3G25110	FATA	A5	68.42	qA5-3			Encodes a FatA acyl-ACP thioesterase
238	AT3G24650	ABI3	A5	68.53	qA5-3			Homologous to the maize transcription factor Viviparous-1. Full length ABI3 protein binds to the highly conserved RY motif [DNA motif CATGCA(TG)], present in many seed-specific promoters, and the B3 domains of this transcription factor is necessary for the specific interaction with the RY element. Transcriptional activity of ABI3 requires the B3 DNA-binding domain and an activation domain. In add…
239	AT3G18850	LPAT5	A5	70.38	qA5-3	Bra022365	BnaA05g21250D	lysophosphatidyl acyltransferase 5 (LPAT5); FUNCTIONS IN: acyltransferase activity; INVOLVED IN: metabolic process; EXPRESSED IN: 24 plant structures; EXPRESSED DURING: 13 growth stages; CONTAINS InterPro DOMAIN/s: Phospholipid/glycerol acyltransferase (InterPro:IPR002123); BEST Arabidopsis thaliana protein match is: lysophosphatidyl acyltransferase 4 (TAIR:AT1G75020.2); Has 1763 Blast hits to 17…
240	AT3G16950	LPD1	A5	70.91	qA5-3			encodes a plastid lipoamide dehydrogenase, subunit of the pyruvate dehydrogenase complex which provides acetyl-CoA for de novo fatty acid biosynthesis. The gene is highly expressed in developing seeds.
241	AT3G16640	TCTP	A5	71	qA5-3	Bra022172	BnaA05g23180D	Encodes a protein homologous to translationally controlled tumor protein (TCTP) from Drosophila. In flies, TCTP functions guanine nucleotide exchange factor in the TOR signaling pathway. TCTP is expressed throughout the plant with highest levels seen in meristematic regions of the shoot and root. Loss of function alleles are not transmitted through the male gametophyte due to defects in pollen tu…
242	AT3G15290	AT3G15290	A5	72.09	qA5-3	Bra027263	BnaA05g24320D	3-hydroxyacyl-CoA dehydrogenase family protein; FUNCTIONS IN: in 7 functions; INVOLVED IN: fatty acid metabolic process, metabolic process; LOCATED IN: peroxisome; EXPRESSED IN: 24 plant structures; EXPRESSED DURING: 15 growth stages; CONTAINS InterPro DOMAIN/s: Dehydrogenase, multihelical (InterPro:IPR013328), 6-phosphogluconate dehydrogenase, C-terminal-like (InterPro:IPR008927), 3-hydroxyacyl-…
243	AT3G12120	FAD2	A5	80.43		Bra034777	BnaA05g26900D	Major enzyme responsible for the synthesis of 18:2 fatty acids in the endoplasmic reticulum. Contains His-rich motifs, which contribute to the interaction with the electron donor cytochrome b5. Mutations in this gene suppress the low temperature-induced phenotype of Arabidopsis tocopherol-deficient mutant vte2.
244	AT3G11430	GPAT5	A5	81.99		Bra034843	BnaA05g27640D	sn-glycerol-3-phosphate 2-O-acyltransferas, involved in the biosynthesis of suberin polyester.
245	AT2G29980	FAD3	A5	82.56	qA5-4			Endoplasmic reticulum enzyme responsible for the synthesis of 18:3 fatty acids from phospholipids. Uses cytochrome b5 as electron donor.
246	AT3G10370	SDP6	A5	84.65	qA5-4	Bra029833	BnaA05g28450D	mitochondrial FAD-dependent glycerol-3-phosphate dehydrogenase. possibly involved in storage lipid catabolism and glycerol assimilation, and in glycerol-3-phosphate shuttle which transports reducing power from cytosol to mitochondrion.
247	AT3G06230	ATMKK8	A5	104.84	qA5-5	Bra020769	BnaA05g31110D	member of MAP Kinase Kinase
248	AT3G05970	LACS6	A5	105.84	qA5-5	Bra020793	BnaA05g31340D	encode peroxisomal long-chain acyl-CoA synthetase (LACS) isozymes
249	AT3G05020	ACP	A5	109.82		Bra039471		encodes an acyl carrier protein expressed in leaves, roots, and dry seeds. Protein is not regulated by light.
250	AT3G02600	LPP3	A5	113.39		Bra039179	BnaA05g33490D	Encodes phosphatidic acid phosphatase. Expressed during germination.
251	AT1G77390	CYCA1	A6	2.95	qA6-1			Encodes a core cell cycle gene involved in meiosis II during microsporogenesis. Recessive mutants exhibit delayed and asynchronous meiosis in pollen mother cell populations and uncoordinated nuclear division and cytokinesis resulting in dyad microspores.
252	AT1G51260	LPAT3	A6	19.01				ACYL-COA:1-ACYLGLYCEROL-3-PHOSPHATE ACYLTRANSFERASE, PUTATIVE SIMILAR TO ACYL-COA:1-ACYLGLYCEROL-3-PHOSPHATE ACYLTRANSFERASE GI:4583544 FROM [BRASSICA NAPUS]
253	AT1G54580	ACP2	A6	22.45				encodes an acyl carrier protein expressed in leaves, roots, and dry seeds. Gene expression is not regulated by light but downregulated by starvation and upregulated by increased level of exogenous sucrose.
254	AT1G01610	GPAT4	A6	37.06				bifunctional sn-glycerol-3-phosphate 2-O-acyltransferase/phosphatase. Involved in cutin assembly and is functionally redundant with GPAT8.
255	AT1G02205	CER1	A6	37.19				Expression of the CER1 gene associated with production of stem epicuticular wax and pollen fertility. Biochemical studies showed that cer1 mutants are blocked in the conversion of stem wax C30 aldehydes to C29 alkanes, and they also lack the secondary alcohols and ketones. These suggested the CER1 protein is an aldehyde decarbonylase, but the exact molecular function of this protein remains to be…
256	AT1G02390	GPAT2	A6	37.23				putative sn-glycerol-3-phosphate 2-O-acyltransferase
257	AT1G04640	LIP2	A6	37.75				Lipoyltransferase, located in mitochondria but not found in chloroplasts
258	AT1G04710	KAT1	A6	37.77				EC2.3.1.16 thiolase. Its transcript levels change after inducing MUTE expression in a mute background.
259	AT1G06290	ACX3	A6	38.16				Encodes an acyl-CoA oxidase with specificity for medium chain fatty acids.
260	AT1G06310	ACX6	A6	38.16				Encodes a putative acyl-CoA oxidase. However, no transcripts have been detected for this gene and no altered phenotypes have been detected in plants mutant for this gene. This suggests that ACX6 does not significantly contribute to seedling beta-oxidation of fatty acids or indole-3-butyric acid in vivo.
261	AT1G06520	GPAT1	A6	38.21				sn-glycerol-3-phosphate 2-O-acyltransferase. Expressed in flower buds and siliques. Homozygous mutant plants are male sterile
262	AT1G08510	FATB	A6	38.66		Bra018620	BnaA06g04900D	Encodes an acyl-acyl carrier protein thioesterase. Hydrolyzes primarily saturated acyl-ACPs with chain lengths that vary between 8 and 18 carbons. Involved in saturated fatty acid synthesis. Nuclear-encoded, plastid-targeted globular protein that is functional as dimer.
263	AT1G15080	LPP2	A6	54.03				Encodes phosphatidic acid phosphatase. Involved in ABA signaling. Functions as a negative regulator upstream of ABI4. Expressed during germination and seed development. Expressed overall in young seedlings, in roots, hypocotyls, and vascular cells of cotyledons and leaves of 10 day-old seedlings, in flower filaments and stem elongation zones. Not expressed in anthers, pollen nor petals.
264	AT1G15110	PSS1	A6	54.28			BnaA06g38300D	PSS1 encodes a base-exchange-type Phosphatidylserine (PS) synthase. Mutant analysis revealed its role in pollen maturation.
265	AT2G33150	KAT2	A6	67.22				Encodes an organellar (peroxisome, glyoxysome) 3-ketoacyl-CoA thiolase, involved in fatty acid b-oxidation during germination and subsequent seedling growth. Mutants have defects in glyoxysomal fatty acid beta-oxidation. EC2.3.1.16 thiolase.
266	AT2G33380	RD20	A6	67.23				Encodes a calcium binding protein whose mRNA is induced upon treatment with NaCl, ABA and in response to dessication. mRNA expression under drought conditions is apparent particularly in leaves and flowers. Isoform of caleosin with a role as a peroxygenase involved in oxylipin metabolism during biotic and abiotic stress. Involved in the production of 2-hydroxy-octadecatrienoic acid.
267	AT1G30120	E1 BETA	A6	67.26				Encodes a putative plastid pyruvate dehydrogenase E1 beta subunit that is distinct from the mitochondrial pyruvate dehydrogenase E1 beta subunit.
268	AT2G35690	ACX5	A6	67.26				Encodes an acyl-CoA oxidase. Involved in jasmonate biosynthesis. Expressed uniformly in seedlings and throughout development.
269	AT2G38110	GPAT6	A6	67.27				bifunctional sn-glycerol-3-phosphate 5-O-acyltransferase/phosphatase. Involved in cutin assembly.
270	AT2G38040	CAC3	A6	67.27				encodes the carboxyltransferase alpha subunit of acetyl-CoA carboxylase, involved in de novo fatty acid biosynthesis
271	AT2G36910	PGP1	A6	67.28				Belongs to the family of ATP-binding cassette (ABC) transporters. Also known as AtMDR1.Possibly regulates auxin-dependent responses by influencing basipetal auxin transport in the root. Exerts nonredundant, partially overlapping functions with the ABC transporter encoded by AT3G28860. PGP1 mediates cellular efflux of IAA and interacts with PIN genes that may confer an accelerated vectoral compone…
272	AT2G39290	PGPS1	A6	67.28				Encodes a phosphatidylglycerolphosphate synthase 2C which is dual-targeted into chloroplasts and mitochondria. Mutant plants have mutant chloroplasts but normal mitochondria.
273	AT2G41540	GPDHc1	A6	67.29				Encodes a protein with NAD-dependent glycerol-3-phosphate (G3P) dehydrogenase which was shown to complement an Escherichia coli strain: BB20-14, auxotrophic for glycerol/G3P due to a loss-of-function mutation in the gpsA gene.
274	AT2G43710	Fab2	A6	67.3				Encodes a stearoyl-ACP desaturase, involved in fatty acid desaturation. The ssi2 mutants have increased 18:0 and reduced 18:1 fatty acids. Exogenous application of glycerol to wild type plants mimics the ssi2 mutant phenotype. The altered 18:1 fatty acid content in the ssi2 mutants has an impact on SA- and JA-mediated defense signaling. ssi2 mutants resulted in hyper-resistance to green peach aph…
275	AT2G44620	MTACP1	A6	67.3				Encodes a member of the mitochondrial acyl carrier protein (ACP) family. As part of the mitochondrial matrix, it is likely to be involved in fatty acid or lipoic acid biogenesis. Its acylated form is predominantly present in the mitochondrial membrane while the non-acylated form is soluble.
276	AT2G45690	SSE1	A6	67.3				Encodes a protein with similarity to yeast Pep16p, a membrane localized protein involved in peroxisome assembly and protein-trafficking. SSE1 mutant seeds do not accumulate oils and dessicated seeds have a shrunken appearance. Involved in protein and oil body biogenesis. SSE is expressed during seed development, reaching the highest peak in mature siliques. Expression in leaves and roots is low c…
277	AT2G45970	LCR	A6	67.3				Encodes a member of the CYP86A subfamily of cytochrome p450 genes. Expressed at moderate levels in flowers, leaves, roots and stems.
278	AT1G21970	LEC1	A6	68.68				Transcriptional activator of genes required for both embryo maturation and cellular differentiation. Sequence is similar to HAP3 subunit of the CCAAT-box binding factor. HAP3 subunit is divided into three domains: an amino-terminal A domain, a central B domain, and a carboxyl-terminal C domain. LEC1 shared high similarity with other HAP3 homologs only in central, B domain. LEC1 is required for th…
279	AT1G24470	KCR2	A6	68.79				Encodes one of the two Arabidopsis homologues to YBR159w encoding a S. cerevisiae beta-ketoacyl reductase (KCR), which catalyzes the first reduction during VLCFA (very long chain fatty acids, >18 carbon) elongation: KCR1 (At1g67730), KCR2 (At1g24470). Complementation of the yeast ybr159Delta mutant demonstrated that the two KCR proteins are divergent and that only AtKCR1 can restore heterologous …
280	AT1G28300	LEC2	A6	68.93				Transcription factor that contains a B3 domain, a DNA-binding motif unique to plants and characteristic of several transcription factors. Plays critical roles both early and late during embryo development. LEC2 RNA accumulates primarily during seed development. LEC2 is required for the maintenance of suspensor morphology, specification of cotyledon identity, progression through the maturation pha…
281	AT3G44830	AT3G44830	A6	68.95				Lecithin:cholesterol acyltransferase family protein; FUNCTIONS IN: phosphatidylcholine-sterol O-acyltransferase activity; INVOLVED IN: lipid metabolic process; LOCATED IN: cellular_component unknown; CONTAINS InterPro DOMAIN/s: Lecithin:cholesterol acyltransferase (InterPro:IPR003386); BEST Arabidopsis thaliana protein match is: phospholipid:diacylglycerol acyltransferase (TAIR:AT5G13640.1); Has …
282	AT3G44560	FAR8	A6	69.07		Bra019431	BnaA06g18840D	fatty acid reductase 8 (FAR8); FUNCTIONS IN: oxidoreductase activity, acting on the CH-CH group of donors, fatty-acyl-CoA reductase (alcohol-forming) activity; INVOLVED IN: microsporogenesis, metabolic process; LOCATED IN: endomembrane system; CONTAINS InterPro DOMAIN/s: Male sterility (InterPro:IPR004262), NAD(P)-binding domain (InterPro:IPR016040), Male sterility, NAD-binding (InterPro:IPR01312…
283	AT3G44550	FAR5	A6	69.08		Bra019431	BnaA06g18840D	Encodes a member of the eight-member gene family encoding alcohol-forming fatty acyl-CoA reductases (FARs) identified in Arabidopsis thaliana. Three of the FARs, FAR1 (At5g22500), FAR4 (At3g44540) and FAR5 (At3g44550), are shown to generate the fatty alcohols found in root, seed coat, and wound-induced leaf tissue.
284	AT3G44540	FAR4	A6	69.09		Bra019464	BnaA06g19780D	Encodes a member of the eight-member gene family encoding alcohol-forming fatty acyl-CoA reductases (FARs) identified in Arabidopsis thaliana. Three of the FARs, FAR1 (At5g22500), FAR4 (At3g44540) and FAR5 (At3g44550), are shown to generate the fatty alcohols found in root, seed coat, and wound-induced leaf tissue.
285	AT1G31812	ACBP	A6	69.1				Acyl-CoA-binding protein. Bind acyl-CoA esters and protect acyl-CoAs from degradation by microsomal acyl-hydrolases.
286	AT1G32200	ATS1	A6	69.12				Encodes a chloroplast glycerol-3-phosphate acyltransferase.Involved in the biosynthesis of chloroplast phosphatidylglycerol.
287	AT1G36180	ACC2	A6	69.34		Bra018702	BnaA06g04070D	acetyl-CoA carboxylase 2 (ACC2)
288	AT5G23670	LCB2	A6	74.65		Bra019564	BnaA06g19060D	Encodes the LCB2 subunit of serine palmitoyltransferase, an enzyme involved in sphingosine biosynthesis. The protein is localized to the endoplasmic reticulum.
289	AT5G27600	LACS7	A6	83.5		Bra009951	BnaA06g28680D	Encode peroxisomal long-chain acyl-CoA synthetase. Activates fatty acids for further metabolism. Interacts with PEX5.
290	AT3G26790	FUS3	A6	91.91			BnaA06g32660D	Transcriptional factor with high similarity to the B3 region of the VP1/ABI3-like proteins. Full length FUS3 protein binds to the highly conserved RY motif [DNA motif CATGCA(TG)], present in many seed-specific promoters, and the B3 domains of this transcription factor is necessary for the specific interaction with the RY element. Transcriptional activity of FUS3 requires the B3 DNA-binding domain…
291	AT2G05990	MOD1	A7	0.41			BnaA07g04370D	Encodes enoyl-ACP reductase a component of the fatty acid synthase complex. A reduced function mutation in this gene, mod1, was found in a screen for premature cell death mutants. Mutant plants have reduced lipid level and pleiotropic morphological defects, including chlorotic and abnormally shaped leaves.
292	AT2G15230	LIP1	A7	16.06		Bra036406	BnaA07g03890D	Lipase active on medium and short chain triacylglycerols, but not on phospho- or galactolipids. Active between pH4 and 7 with an optimum at pH6. Knock-out mutant has not obvious phenotype. Predicted to be extracellular.
293	AT2G19450	TAG1	A7	17.13		Bra039003	BnaA07g36000D	Encodes Acyl-CoA:diacylglycerol acyltransferase (DGAT) catalyzes the final step of the triacylglycerol synthesis pathway. An insertion mutation in the TAG1 gene results in altered lipid phenotype. Role in senescence and seed development. Its preferred substrate is linolenoyl-CoA (C18:3-CoA).
294	AT3G05020	ACP	A7	21.74				encodes an acyl carrier protein expressed in leaves, roots, and dry seeds. Protein is not regulated by light.
295	AT3G06230	ATMKK8	A7	21.76				member of MAP Kinase Kinase
296	AT3G11170	FAD7	A7	21.85				Chloroplastic enzyme responsible for the synthesis of 16:3 and 18:3 fatty acids from galactolipids, sulpholipids and phosphatidylglycerol. Uses ferredoxin as electron donor. Gene expression is induced by wounding in shoot and root. The wound-response in shoot is independent of jasmonic acid mediated pathway whereas the root response is mediated by jasmonic acid.
297	AT3G12120	FAD2	A7	21.87				Major enzyme responsible for the synthesis of 18:2 fatty acids in the endoplasmic reticulum. Contains His-rich motifs, which contribute to the interaction with the electron donor cytochrome b5. Mutations in this gene suppress the low temperature-induced phenotype of Arabidopsis tocopherol-deficient mutant vte2.
298	AT3G16640	TCTP	A7	21.97				Encodes a protein homologous to translationally controlled tumor protein (TCTP) from Drosophila. In flies, TCTP functions guanine nucleotide exchange factor in the TOR signaling pathway. TCTP is expressed throughout the plant with highest levels seen in meristematic regions of the shoot and root. Loss of function alleles are not transmitted through the male gametophyte due to defects in pollen tu…
299	AT3G16950	LPD1	A7	21.97				encodes a plastid lipoamide dehydrogenase, subunit of the pyruvate dehydrogenase complex which provides acetyl-CoA for de novo fatty acid biosynthesis. The gene is highly expressed in developing seeds.
300	AT3G25110	FATA	A7	22.15		Bra015099	BnaA07g05070D	Encodes a FatA acyl-ACP thioesterase
301	AT1G31812	ACBP	A7	26.87				Acyl-CoA-binding protein. Bind acyl-CoA esters and protect acyl-CoAs from degradation by microsomal acyl-hydrolases.
302	AT1G36180	ACC2	A7	27.29				acetyl-CoA carboxylase 2 (ACC2)
303	AT1G62610	AT1G62610	A7	37.74				NAD(P)-binding Rossmann-fold superfamily protein; FUNCTIONS IN: oxidoreductase activity, binding, catalytic activity; INVOLVED IN: oxidation reduction, metabolic process; LOCATED IN: cellular_component unknown; CONTAINS InterPro DOMAIN/s: Short-chain dehydrogenase/reductase, conserved site (InterPro:IPR020904), NAD(P)-binding domain (InterPro:IPR016040), Polyketide synthase/Fatty acid synthase, K…
304	AT3G54320	WRI1	A7	46.73		Bra003178	BnaA07g16350D	WRINKLED1 encodes transcription factor of the AP2/ERWEBP class. Protein has two plant-specific (AP2/EREB) DNA-binding domains and is involved in the control of storage compound biosynthesis in Arabidopsis. Mutants have wrinkled seed phenotype, due to a defect in the incorporation of sucrose and glucose into triacylglycerols. Transgenic sGsL plants (21-day-old) grown on 6% sucrose for 24 hours had…
305	AT3G55030	PGPS2	A7	47.15		Bra003205
306	AT1G74960	FAB1	A7	66.38	qA7-2	Bra003777	BnaA07g31890D	Encodes a plastidic beta-ketoacyl-ACP synthase II, involved in fatty acid elongation from 16:0-ACP to 18:0-ACP. Homozygous knock-out mutants are embryo lethal, indicating early embryo development is sensitive to elevated 16:0
307	AT1G70160	At1g70160	A7	71.15		Bra016231	BnaA07g28690D	unknown protein; FUNCTIONS IN: molecular_function unknown; INVOLVED IN: biological_process unknown; LOCATED IN: endomembrane system; EXPRESSED IN: 24 plant structures; EXPRESSED DURING: 16 growth stages; BEST Arabidopsis thaliana protein match is: unknown爀漀琀攀椀渀 ⠀吀䄀䤀刀㨀䄀吀㐀䜀㈀㜀 ㈀ ⸀㄀⤀㬀 䠀愀猀 ㄀ 㠀 䈀氀愀猀琀 栀椀琀猀 琀漀 ㄀ 㠀 瀀爀漀琀攀椀渀猀 椀渀 ㈀ 猀瀀攀挀椀攀猀㨀 䄀爀挀栀愀攀 ⴀ 㬀 䈀愀挀琀攀爀椀愀 ⴀ 㬀 䴀攀琀愀稀漀愀 ⴀ 㬀 䘀甀渀最椀 ⴀ 㬀 倀氀愀渀琀猀 ⴀ 㠀㤀㬀 嘀椀爀甀猀攀猀 ⴀ…
308	AT1G70160	At1g70160	A7	82.08		Bra016231	BnaA07g28690D	unknown protein; FUNCTIONS IN: molecular_function unknown; INVOLVED IN: biological_process unknown; LOCATED IN: endomembrane system; EXPRESSED IN: 24 plant structures; EXPRESSED DURING: 17 growth stages; BEST Arabidopsis thaliana protein match is: unknown爀漀琀攀椀渀 ⠀吀䄀䤀刀㨀䄀吀㐀䜀㈀㜀 ㈀ ⸀㄀⤀㬀 䠀愀猀 ㄀ 㠀 䈀氀愀猀琀 栀椀琀猀 琀漀 ㄀ 㠀 瀀爀漀琀攀椀渀猀 椀渀 ㈀ 猀瀀攀挀椀攀猀㨀 䄀爀挀栀愀攀 ⴀ 㬀 䈀愀挀琀攀爀椀愀 ⴀ 㬀 䴀攀琀愀稀漀愀 ⴀ 㬀 䘀甀渀最椀 ⴀ 㬀 倀氀愀渀琀猀 ⴀ 㠀㤀㬀 嘀椀爀甀猀攀猀 ⴀ…
309	AT1G74960	FAB1	A7	91.56		Bra003778	BnaA07g31890D	Encodes a plastidic beta-ketoacyl-ACP synthase II, involved in fatty acid elongation from 16:0-ACP to 18:0-ACP. Homozygous knock-out mutants are embryo lethal, indicating early embryo development is sensitive to elevated 16:0
310	AT5G35360	CAC2	A8	0				Encodes biotin carboxylase subunit (CAC2).
311	AT5G40420	OLEOSIN 2	A8	2.72				Encodes oleosin2, a protein found in oil bodies, involved in seed lipid accumulation. Suppression of OLEO1 (and OLEO2) resulted in an aberrant phenotype of embryo cells that contain unusually large oilbodies that are not normally observed in seeds. Changes in the size of oilbodies caused disruption of storage organelles, altering accumulation of lipids and proteins and causing delay in germinatio…
312	AT2G41540	GPDHc1	A8	2.85				Encodes a protein with NAD-dependent glycerol-3-phosphate (G3P) dehydrogenase which was shown to complement an Escherichia coli strain: BB20-14, auxotrophic for glycerol/G3P due to a loss-of-function mutation in the gpsA gene.
313	AT2G33150	KAT2	A8	24.89	qA8-1			Encodes an organellar (peroxisome, glyoxysome) 3-ketoacyl-CoA thiolase, involved in fatty acid b-oxidation during germination and subsequent seedling growth. Mutants have defects in glyoxysomal fatty acid beta-oxidation. EC2.3.1.16 thiolase.
314	AT2G33380	RD20	A8	24.94	qA8-1			Encodes a calcium binding protein whose mRNA is induced upon treatment with NaCl, ABA and in response to dessication. mRNA expression under drought conditions is apparent particularly in leaves and flowers. Isoform of caleosin with a role as a peroxygenase involved in oxylipin metabolism during biotic and abiotic stress. Involved in the production of 2-hydroxy-octadecatrienoic acid.
315	AT1G30120	E1 BETA	A8	25.18	qA8-1	Bra010796	BnaA08g17560D	Encodes a putative plastid pyruvate dehydrogenase E1 beta subunit that is distinct from the mitochondrial pyruvate dehydrogenase E1 beta subunit.
316	AT2G35690	ACX5	A8	25.36	qA8-1			Encodes an acyl-CoA oxidase. Involved in jasmonate biosynthesis. Expressed uniformly in seedlings and throughout development.
317	AT2G38110	GPAT6	A8	25.83	qA8-1			bifunctional sn-glycerol-3-phosphate 6-O-acyltransferase/phosphatase. Involved in cutin assembly.
318	AT2G38040	CAC3	A8	25.84	qA8-1			encodes the carboxyltransferase alpha subunit of acetyl-CoA carboxylase, involved in de novo fatty acid biosynthesis
319	AT2G36910	PGP1	A8	26.05	qA8-1			Belongs to the family of ATP-binding cassette (ABC) transporters. Also known as AtMDR1.Possibly regulates auxin-dependent responses by influencing basipetal auxin transport in the root. Exerts nonredundant, partially overlapping functions with the ABC transporter encoded by AT3G28860. PGP1 mediates cellular efflux of IAA and interacts with PIN genes that may confer an accelerated vectoral compone…
320	AT2G39290	PGPS1	A8	26.08	qA8-1			Encodes a phosphatidylglycerolphosphate synthase 2C which is dual-targeted into chloroplasts and mitochondria. Mutant plants have mutant chloroplasts but normal mitochondria.
321	AT2G41540	GPDHc1	A8	26.5	qA8-1			Encodes a protein with NAD-dependent glycerol-3-phosphate (G3P) dehydrogenase which was shown to complement an Escherichia coli strain: BB20-14, auxotrophic for glycerol/G3P due to a loss-of-function mutation in the gpsA gene.
322	AT2G43710	Fab2	A8	26.89	qA8-1			Encodes a stearoyl-ACP desaturase, involved in fatty acid desaturation. The ssi2 mutants have increased 18:0 and reduced 18:1 fatty acids. Exogenous application of glycerol to wild type plants mimics the ssi2 mutant phenotype. The altered 18:1 fatty acid content in the ssi2 mutants has an impact on SA- and JA-mediated defense signaling. ssi2 mutants resulted in hyper-resistance to green peach aph…
323	AT2G44620	MTACP1	A8	27.03				Encodes a member of the mitochondrial acyl carrier protein (ACP) family. As part of the mitochondrial matrix, it is likely to be involved in fatty acid or lipoic acid biogenesis. Its acylated form is predominantly present in the mitochondrial membrane while the non-acylated form is soluble.
324	AT2G45690	SSE1	A8	27.25				Encodes a protein with similarity to yeast Pep16p, a membrane localized protein involved in peroxisome assembly and protein-trafficking. SSE1 mutant seeds do not accumulate oils and dessicated seeds have a shrunken appearance. Involved in protein and oil body biogenesis. SSE is expressed during seed development, reaching the highest peak in mature siliques. Expression in leaves and roots is low c…
325	AT2G45970	LCR	A8	27.27				Encodes a member of the CYP86A subfamily of cytochrome p450 genes. Expressed at moderate levels in flowers, leaves, roots and stems.
326	AT1G01610	GPAT4	A8	27.61	qA8-2			bifunctional sn-glycerol-3-phosphate 2-O-acyltransferase/phosphatase. Involved in cutin assembly and is functionally redundant with GPAT8.
327	AT1G02205	CER1	A8	27.64	qA8-2			Expression of the CER1 gene associated with production of stem epicuticular wax and pollen fertility. Biochemical studies showed that cer1 mutants are blocked in the conversion of stem wax C30 aldehydes to C29 alkanes, and they also lack the secondary alcohols and ketones. These suggested the CER1 protein is an aldehyde decarbonylase, but the exact molecular function of this protein remains to be…
328	AT1G02390	GPAT2	A8	27.65	qA8-2			putative sn-glycerol-3-phosphate 2-O-acyltransferase
329	AT1G04640	LIP2	A8	27.79	qA8-2			Lipoyltransferase, located in mitochondria but not found in chloroplasts
330	AT1G04710	KAT1	A8	27.79	qA8-2	Bra030586	BnaA08g28040D	EC2.3.1.16 thiolase. Its transcript levels change after inducing MUTE expression in a mute background.
331	AT1G06290	ACX3	A8	27.9	qA8-2			Encodes an acyl-CoA oxidase with specificity for medium chain fatty acids.
332	AT1G06310	ACX6	A8	27.9	qA8-2			Encodes a putative acyl-CoA oxidase. However, no transcripts have been detected for this gene and no altered phenotypes have been detected in plants mutant for this gene. This suggests that ACX6 does not significantly contribute to seedling beta-oxidation of fatty acids or indole-3-butyric acid in vivo.
333	AT1G06520	GPAT1	A8	27.91	qA8-2			sn-glycerol-3-phosphate 2-O-acyltransferase. Expressed in flower buds and siliques. Homozygous mutant plants are male sterile
334	AT1G08510	FATB	A8	28.02	qA8-2	Bra030731	BnaA08g26890D	Encodes an acyl-acyl carrier protein thioesterase. Hydrolyzes primarily saturated acyl-ACPs with chain lengths that vary between 8 and 18 carbons. Involved in saturated fatty acid synthesis. Nuclear-encoded, plastid-targeted globular protein that is functional as dimer.
335	AT1G15080	LPP2	A8	29.08	qA8-2			Encodes phosphatidic acid phosphatase. Involved in ABA signaling. Functions as a negative regulator upstream of ABI4. Expressed during germination and seed development. Expressed overall in young seedlings, in roots, hypocotyls, and vascular cells of cotyledons and leaves of 10 day-old seedlings, in flower filaments and stem elongation zones. Not expressed in anthers, pollen nor petals.
336	AT1G15110	PSS1	A8	29.13	qA8-2			PSS1 encodes a base-exchange-type Phosphatidylserine (PS) synthase. Mutant analysis revealed its role in pollen maturation.
337	AT1G21970	LEC1	A8	49.69	qA8-4			Transcriptional activator of genes required for both embryo maturation and cellular differentiation. Sequence is similar to HAP3 subunit of the CCAAT-box binding factor. HAP3 subunit is divided into three domains: an amino-terminal A domain, a central B domain, and a carboxyl-terminal C domain. LEC1 shared high similarity with other HAP3 homologs only in central, B domain. LEC1 is required for th…
338	AT1G24470	KCR2	A8	50.34	qA8-4			Encodes one of the two Arabidopsis homologues to YBR159w encoding a S. cerevisiae beta-ketoacyl reductase (KCR), which catalyzes the first reduction during VLCFA (very long chain fatty acids, >18 carbon) elongation: KCR1 (At1g67730), KCR2 (At1g24470). Complementation of the yeast ybr159Delta mutant demonstrated that the two KCR proteins are divergent and that only AtKCR1 can restore heterologous …
339	AT1G28300	LEC2	A8	51.18	qA8-4			Transcription factor that contains a B3 domain, a DNA-binding motif unique to plants and characteristic of several transcription factors. Plays critical roles both early and late during embryo development. LEC2 RNA accumulates primarily during seed development. LEC2 is required for the maintenance of suspensor morphology, specification of cotyledon identity, progression through the maturation pha…
340	AT1G31812	ACBP	A8	59.3	qA8-5	Bra038439		Acyl-CoA-binding protein. Bind acyl-CoA esters and protect acyl-CoAs from degradation by microsomal acyl-hydrolases.
341	AT1G32200	ATS1	A8	59.67	qA8-5	Bra035512	BnaA08g06960D	Encodes a chloroplast glycerol-3-phosphate acyltransferase.Involved in the biosynthesis of chloroplast phosphatidylglycerol.
342	AT1G36180	ACC2	A8	63.37	qA8-5	Bra036771	BnaA08g06180D	acetyl-CoA carboxylase 2 (ACC2)
343	AT4G38570	PIS2	A8	63.56	qA8-5	Bra010739	BnaA08g17030D	probable CDP-diacylglycerol--inositol 3-phosphatidyltransferase 2 (PIS2); FUNCTIONS IN: phosphotransferase activity, for other substituted phosphate groups; INVOLVED IN: phosphatidylinositol biosynthetic process; LOCATED IN: endomembrane system, membrane; EXPRESSED IN: 23 plant structures; EXPRESSED DURING: 15 growth stages; CONTAINS InterPro DOMAIN/s: CDP-alcohol phosphatidyltransferase (InterPr…
344	AT4G39850	ABCD1	A8	63.97	qA8-5	Bra010652	BnaA08g16170D	ncodes a peroxisomal protein of the ATP binding cassette (ABC) transporter class (PMP subfamily) with significant identity to the human X-linked adrenoleukodystrophy protein (ALDP). The gene product promotes germination and represses embryo dormancy. ABI3, ABA1, FUS3 and LEC1 are epistatic to this gene. Mutants accumulate fatty acyl CoA suggesting a defect in uptake of fatty acyl CoA into the per…
345	AT4G36480	LCB1	A8	64.88	qA8-5			Encodes the LCB1 subunit of serine palmitoyltransferase. Together with the LCB2 subunit, forms a functional serine palmitoyltransferase complex, which catalyzes the first reaction of sphingolipid biosynthesis. Knockout of LCB1 was embryo lethal. Partial suppression of LCB1 expression led to smaller plants due to reduced cell expansion.
346	AT4G34520	FAE1	A8	65.4	qA8-5	Bra034635	BnaA08g11130D	Encodes KCS18, a member of the 3-ketoacyl-CoA synthase family involved in the biosynthesis of VLCFA (very long chain fatty acids).
347	AT4G31050	LIP2	A8	66.39	qA8-5	Bra010258	BnaA08g12720D	Biotin/lipoate A/B protein ligase family; FUNCTIONS IN: lipoyltransferase activity, octanoyltransferase activity, catalytic activity; INVOLVED IN: protein modification process, lipoate biosynthetic process; LOCATED IN: cytoplasm; EXPRESSED IN: 22 plant structures; EXPRESSED DURING: 13 growth stages; CONTAINS InterPro DOMAIN/s: Octanoyltransferase, conserved site (InterPro:IPR020605), Octanoyltran…
348	AT4G30950	FAD6	A8	66.43	qA8-5	Bra010264	BnaA08g12780D	Chloroplastic enzyme responsible for the synthesis of 16:2 and 18:2 fatty acids from galactolipids, sulpholipids and phosphatidylglycerol. Uses ferredoxin as electron donor. Gene mutation resulted in reduced level of unsaturated fatty acids leading to susceptibility to photoinhibition.
349	AT4G30580	LPAT1	A8	66.52	qA8-5			Encodes a plastidic lysophosphatidic acid acyltransferase (LPAAT). Is critical for chloroplasts phosphatidic acid biosynthesis. The null allele is embryo lethal.
350	AT1G32200	ATS1	A8	67.16	qA8-5	Bra035512	BnaA08g06960D	Encodes a chloroplast glycerol-3-phosphate acyltransferase.Involved in the biosynthesis of chloroplast phosphatidylglycerol.
351	AT4G25140	OLEO1	A8	67.36	qA8-5	Bra010474	BnaA08g14540D	Encodes oleosin1, a protein found in oil bodies, involved in seed lipid accumulation. Suppression of OLEO1 (and OLEO2) resulted in an aberrant phenotype of embryo cells that contain unusually large oilbodies that are not normally observed in seeds. Changes in the size of oilbodies caused disruption of storage organelles, altering accumulation of lipids and proteins and causing delay in germinatio…
352	AT4G24510	CER2	A8	67.45	qA8-5			Encodes a component of the fatty acid elongation machinery required for C28 to C30 fatty acid elongation. It does not require the acyltransferase catalytic site for biological function.
353	AT4G22340	CDS2	A8	67.75	qA8-5			cytidinediphosphate diacylglycerol synthase 2 (CDS2); FUNCTIONS IN: phosphatidate cytidylyltransferase activity; LOCATED IN: endomembrane system, membrane; EXPRESSED IN: 22 plant structures; EXPRESSED DURING: 13 growth stages; CONTAINS InterPro DOMAIN/s: Phosphatidate cytidylyltransferase (InterPro:IPR000374), Phosphatidate cytidylyltransferase, eukaryota (InterPro:IPR016720); BEST Arabidopsis th…
354	AT1G62640	KAS III	A8	75.41	qA8-6			3-ketoacyl-acyl carrier protein synthase III (KAS III)
355	AT1G63380	AT1G63380	A8	75.47	qA8-6			NAD(P)-binding Rossmann-fold superfamily protein; FUNCTIONS IN: oxidoreductase activity, binding, catalytic activity; INVOLVED IN: oxidation reduction, metabolic process, non-phosphorylated glucose catabolic process; LOCATED IN: cellular_component unknown; CONTAINS InterPro DOMAIN/s: Short-chain dehydrogenase/reductase, conserved site (InterPro:IPR020904), NAD(P)-binding domain (InterPro:IPR01604…
356	AT1G62610	AT1G62610	A8	75.47	qA8-6			NAD(P)-binding Rossmann-fold superfamily protein; FUNCTIONS IN: oxidoreductase activity, binding, catalytic activity; INVOLVED IN: oxidation reduction, metabolic process; LOCATED IN: cellular_component unknown; CONTAINS InterPro DOMAIN/s: Short-chain dehydrogenase/reductase, conserved site (InterPro:IPR020904), NAD(P)-binding domain (InterPro:IPR016040), Polyketide synthase/Fatty acid synthase, K…
357	AT1G21970	LEC1	A8	76.1	qA8-6			Transcriptional activator of genes required for both embryo maturation and cellular differentiation. Sequence is similar to HAP3 subunit of the CCAAT-box binding factor. HAP3 subunit is divided into three domains: an amino-terminal A domain, a central B domain, and a carboxyl-terminal C domain. LEC1 shared high similarity with other HAP3 homologs only in central, B domain. LEC1 is required for th…
358	AT1G24470	KCR2	A8	76.48	qA8-6			Encodes one of the two Arabidopsis homologues to YBR159w encoding a S. cerevisiae beta-ketoacyl reductase (KCR), which catalyzes the first reduction during VLCFA (very long chain fatty acids, >18 carbon) elongation: KCR1 (At1g67730), KCR2 (At1g24470). Complementation of the yeast ybr159Delta mutant demonstrated that the two KCR proteins are divergent and that only AtKCR1 can restore heterologous …
359	AT1G28300	LEC2	A8	76.96	qA8-6			Transcription factor that contains a B3 domain, a DNA-binding motif unique to plants and characteristic of several transcription factors. Plays critical roles both early and late during embryo development. LEC2 RNA accumulates primarily during seed development. LEC2 is required for the maintenance of suspensor morphology, specification of cotyledon identity, progression through the maturation pha…
360	AT1G31812	ACBP	A8	77.49	qA8-6	Bra038439		Acyl-CoA-binding protein. Bind acyl-CoA esters and protect acyl-CoAs from degradation by microsomal acyl-hydrolases.
361	AT1G32200	ATS1	A8	77.52	qA8-6	Bra035512	BnaA08g06960D	Encodes a chloroplast glycerol-3-phosphate acyltransferase.Involved in the biosynthesis of chloroplast phosphatidylglycerol.
362	AT1G36180	ACC2	A8	77.9	qA8-6	Bra036771	BnaA08g06180D	acetyl-CoA carboxylase 2 (ACC2)
363	AT5G57800	CER3	A8	86.31	qA8-6			encodes a transmembrane protein with similarity to the sterol desaturase family at the N-terminus and to the short-chain dehydrogenase/reductase family at the C-terminus. Mutant analyses indicate this protein is involved in cuticle membrane and wax biosynthesis.
364	AT5G03880	At5g03880	A8	86.56	qA8-6			Thioredoxin family protein; FUNCTIONS IN: electron carrier activity; INVOLVED IN: cell redox homeostasis; LOCATED IN: chloroplast thylakoid membrane, chloroplast; EXPRESSED IN: 22 plant structures; EXPRESSED DURING: 14 growth stages; CONTAINS InterPro DOMAIN/s: Thioredoxin fold (InterPro:IPR012335), Glutaredoxin active site (InterPro:IPR011767), Glutathione S-transferase, N-terminal (InterPro:IPR…
365	AT2G29980	FAD3	A8	86.83	qA8-6			Endoplasmic reticulum enzyme responsible for the synthesis of 18:3 fatty acids from phospholipids. Uses cytochrome b5 as electron donor.
366	AT5G06090	GPAT7	A8	86.91	qA8-6			putative sn-glycerol-3-phosphate 2-O-acyltransferase
367	AT2G06200	GRF6	A8	87.54	qA8-6			Growth regulating factor encoding transcription activator. One of the nine members of a GRF gene family, containing nuclear targeting domain. Involved in leaf development and expressed in root, shoot and flower
368	AT5G11650	AT5G11650	A8	87.74	qA8-6			alpha/beta-Hydrolases superfamily protein; FUNCTIONS IN: hydrolase activity; LOCATED IN: chloroplast; EXPRESSED IN: 24 plant structures; EXPRESSED DURING: 15 growth stages; BEST Arabidopsis thaliana protein match is: alpha/beta-Hydrolases superfamily protein (TAIR:AT1G73480.1); Has 1807 Blast hits to 1807 proteins in 277 species: Archae - 0; Bacteria - 0; Metazoa - 736; Fungi - 347; Plants - 385;…
369	AT5G13640	PDAT	A8	88.02	qA8-6			arabidopsis phospholipid:diacylglycerol acyltransferase (PDAT)
370	AT5G15530	BCCP2	A8	88.3	qA8-6			biotin carboxyl carrier protein isoform 2 (BCCP2) mRNA,
371	AT5G16240	AT5G16240	A8	88.42	qA8-6			Plant stearoyl-acyl-carrier-protein desaturase family protein; FUNCTIONS IN: acyl-[acyl-carrier-protein] desaturase activity, oxidoreductase activity, transition metal ion binding; INVOLVED IN: oxidation reduction, fatty acid metabolic process, fatty acid biosynthetic process; EXPRESSED IN: 23 plant structures; EXPRESSED DURING: 13 growth stages; CONTAINS InterPro DOMAIN/s: Ribonucleotide reducta…
372	AT5G18630	AT5G18630	A8	88.81	qA8-6			alpha/beta-Hydrolases superfamily protein; FUNCTIONS IN: triglyceride lipase activity; INVOLVED IN: lipid metabolic process; LOCATED IN: endomembrane system; EXPRESSED IN: 24 plant structures; EXPRESSED DURING: 15 growth stages; CONTAINS InterPro DOMAIN/s: Lipase, class 3 (InterPro:IPR002921); BEST Arabidopsis thaliana protein match is: alpha/beta-Hydrolases superfamily protein (TAIR:AT5G18640.1)…
373	AT5G18640	AT5G18640	A8	88.82	qA8-6			alpha/beta-Hydrolases superfamily protein; FUNCTIONS IN: triglyceride lipase activity; INVOLVED IN: lipid metabolic process; LOCATED IN: endomembrane system; EXPRESSED IN: 24 plant structures; EXPRESSED DURING: 14 growth stages; CONTAINS InterPro DOMAIN/s: Lipase, class 3 (InterPro:IPR002921); BEST Arabidopsis thaliana protein match is: alpha/beta-Hydrolases superfamily protein (TAIR:AT5G18630.2)…
374	AT4G16700	PSD1	A8	92.94				Encodes a mitochondrial phosphatidylserine decarboxylase. Expressed mainly in roots and flowers.
375	AT4G16760	ACX1	A8	93.03				Encodes a medium to long-chain acyl-CoA oxidase. Catalyzes the first step of fatty acid beta-oxidation. Involved in jasmonate biosynthesis. Gene expression is induced by wounding, drought stress, abscisic acid, and jasmonate.
376	AT1G01610	GPAT4	A9	0		Bra032643		bifunctional sn-glycerol-3-phosphate 2-O-acyltransferase/phosphatase. Involved in cutin assembly and is functionally redundant with GPAT8.
377	AT1G04640	LIP2	A9	4.02				Lipoyltransferase, located in mitochondria but not found in chloroplasts
378	AT1G04710	KAT1	A9	4.14				EC2.3.1.16 thiolase. Its transcript levels change after inducing MUTE expression in a mute background.
379	AT1G06290	ACX3	A9	7.82				Encodes an acyl-CoA oxidase with specificity for medium chain fatty acids.
380	AT1G06310	ACX6	A9	7.85				Encodes a putative acyl-CoA oxidase. However, no transcripts have been detected for this gene and no altered phenotypes have been detected in plants mutant for this gene. This suggests that ACX6 does not significantly contribute to seedling beta-oxidation of fatty acids or indole-3-butyric acid in vivo.
381	AT1G06520	GPAT1	A9	8.26				sn-glycerol-3-phosphate 2-O-acyltransferase. Expressed in flower buds and siliques. Homozygous mutant plants are male sterile
382	AT1G08510	FATB	A9	13.6		Bra031631		Encodes an acyl-acyl carrier protein thioesterase. Hydrolyzes primarily saturated acyl-ACPs with chain lengths that vary between 8 and 18 carbons. Involved in saturated fatty acid synthesis. Nuclear-encoded, plastid-targeted globular protein that is functional as dimer.
383	AT1G15080	LPP2	A9	21.88	qA9-1	Bra026782	BnaA09g45250D	Encodes phosphatidic acid phosphatase. Involved in ABA signaling. Functions as a negative regulator upstream of ABI4. Expressed during germination and seed development. Expressed overall in young seedlings, in roots, hypocotyls, and vascular cells of cotyledons and leaves of 10 day-old seedlings, in flower filaments and stem elongation zones. Not expressed in anthers, pollen nor petals.
384	AT1G15110	PSS1	A9	21.93	qA9-1			PSS1 encodes a base-exchange-type Phosphatidylserine (PS) synthase. Mutant analysis revealed its role in pollen maturation.
385	AT1G21970	LEC1	A9	37.41		Bra031356		Transcriptional activator of genes required for both embryo maturation and cellular differentiation. Sequence is similar to HAP3 subunit of the CCAAT-box binding factor. HAP3 subunit is divided into three domains: an amino-terminal A domain, a central B domain, and a carboxyl-terminal C domain. LEC1 shared high similarity with other HAP3 homologs only in central, B domain. LEC1 is required for th…
386	AT1G24470	KCR2	A9	37.43		Bra032801	BnaA09g28160D	Encodes one of the two Arabidopsis homologues to YBR159w encoding a S. cerevisiae beta-ketoacyl reductase (KCR), which catalyzes the first reduction during VLCFA (very long chain fatty acids, >18 carbon) elongation: KCR1 (At1g67730), KCR2 (At1g24470). Complementation of the yeast ybr159Delta mutant demonstrated that the two KCR proteins are divergent and that only AtKCR1 can restore heterologous …
387	AT1G28300	LEC2	A9	37.45				Transcription factor that contains a B3 domain, a DNA-binding motif unique to plants and characteristic of several transcription factors. Plays critical roles both early and late during embryo development. LEC2 RNA accumulates primarily during seed development. LEC2 is required for the maintenance of suspensor morphology, specification of cotyledon identity, progression through the maturation pha…
388	AT1G31812	ACBP	A9	37.85		Bra023206		Acyl-CoA-binding protein. Bind acyl-CoA esters and protect acyl-CoAs from degradation by microsomal acyl-hydrolases.
389	AT1G32200	ATS1	A9	37.91			BnaA09g24560D	Encodes a chloroplast glycerol-3-phosphate acyltransferase.Involved in the biosynthesis of chloroplast phosphatidylglycerol.
390	AT1G36180	ACC2	A9	38.47				acetyl-CoA carboxylase 2 (ACC2)
391	AT1G01610	GPAT4	A9	38.49		Bra032643		bifunctional sn-glycerol-3-phosphate 2-O-acyltransferase/phosphatase. Involved in cutin assembly and is functionally redundant with GPAT8.
392	AT1G02205	CER1	A9	38.52		Bra032670		Expression of the CER1 gene associated with production of stem epicuticular wax and pollen fertility. Biochemical studies showed that cer1 mutants are blocked in the conversion of stem wax C30 aldehydes to C29 alkanes, and they also lack the secondary alcohols and ketones. These suggested the CER1 protein is an aldehyde decarbonylase, but the exact molecular function of this protein remains to be…
393	AT1G02390	GPAT2	A9	38.53				putative sn-glycerol-3-phosphate 2-O-acyltransferase
394	AT1G04640	LIP2	A9	38.64				Lipoyltransferase, located in mitochondria but not found in chloroplasts
395	AT1G04710	KAT1	A9	38.64				EC2.3.1.16 thiolase. Its transcript levels change after inducing MUTE expression in a mute background.
396	AT1G06290	ACX3	A9	38.72				Encodes an acyl-CoA oxidase with specificity for medium chain fatty acids.
397	AT1G06310	ACX6	A9	38.73				Encodes a putative acyl-CoA oxidase. However, no transcripts have been detected for this gene and no altered phenotypes have been detected in plants mutant for this gene. This suggests that ACX6 does not significantly contribute to seedling beta-oxidation of fatty acids or indole-3-butyric acid in vivo.
398	AT1G06520	GPAT1	A9	38.73				sn-glycerol-3-phosphate 2-O-acyltransferase. Expressed in flower buds and siliques. Homozygous mutant plants are male sterile
399	AT1G08510	FATB	A9	38.83		Bra031631		Encodes an acyl-acyl carrier protein thioesterase. Hydrolyzes primarily saturated acyl-ACPs with chain lengths that vary between 8 and 18 carbons. Involved in saturated fatty acid synthesis. Nuclear-encoded, plastid-targeted globular protein that is functional as dimer.
400	AT1G15080	LPP2	A9	39.45			BnaA09g45250D	Encodes phosphatidic acid phosphatase. Involved in ABA signaling. Functions as a negative regulator upstream of ABI4. Expressed during germination and seed development. Expressed overall in young seedlings, in roots, hypocotyls, and vascular cells of cotyledons and leaves of 10 day-old seedlings, in flower filaments and stem elongation zones. Not expressed in anthers, pollen nor petals.
401	AT1G15110	PSS1	A9	39.45				PSS1 encodes a base-exchange-type Phosphatidylserine (PS) synthase. Mutant analysis revealed its role in pollen maturation.
402	AT3G57650	LPAT2	A9	49.23	qA9-2	Bra007344	BnaA09g36950D	Encodes an endoplasmic reticulum localized protein with lysophosphatidyl acyltransferase activity.
403	AT3G55360	CER10	A9	53.51		Bra007154	BnaA09g34930D	Enoyl-CoA reductase is involved in all very long chain fatty acids (VLCFA) elongation reactions that are required for cuticular wax, storage lipid and sphingolipid metabolism. The protein is located in the ER, but in contrast to its yeast homolog TSC13 is not particularly enriched in the nuclear envelope-vacuole junction. Mutants in this gene show abnormal organ morphology and stem glossiness. Ce…
404	AT3G55030	PGPS2	A9	54.07		Bra007129	BnaA09g54840D	Encodes a phosphatidylglycerolphosphate synthase.
405	AT3G54320	WRI1	A9	55.33		Bra007066	BnaA09g34250D	WRINKLED1 encodes transcription factor of the AP2/ERWEBP class. Protein has two plant-specific (AP2/EREB) DNA-binding domains and is involved in the control of storage compound biosynthesis in Arabidopsis. Mutants have wrinkled seed phenotype, due to a defect in the incorporation of sucrose and glucose into triacylglycerols. Transgenic sGsL plants (21-day-old) grown on 6% sucrose for 24 hours had…
406	AT3G51840	ACX4	A9	60.28		Bra006879	BnaA09g32380D	Encodes a short-chain acyl-CoA oxidase, which catalyzes the first step of peroxisomal fatty acid beta-oxidation during early, post-germinative growth in oilseed species. Null mutants virtually lack short-chain acyl-CoA and are resistant to 2,4-dichlorophenoxybutyric acid, which is converted to the herbicide and auxin analogue 2,4-dichlorophenoxyacetic acid by beta-oxidation. Despite the almost co…
407	AT1G36180	ACC2	A9	67.05	qA9-4			acetyl-CoA carboxylase 2 (ACC2)
408	AT1G32200	ATS1	A9	67.25	qA9-4		BnaA09g24560D	Encodes a chloroplast glycerol-3-phosphate acyltransferase.Involved in the biosynthesis of chloroplast phosphatidylglycerol.
409	AT1G31812	ACBP	A9	67.27	qA9-4	Bra023206		Acyl-CoA-binding protein. Bind acyl-CoA esters and protect acyl-CoAs from degradation by microsomal acyl-hydrolases.
410	AT1G28300	LEC2	A9	67.43	qA9-4			Transcription factor that contains a B3 domain, a DNA-binding motif unique to plants and characteristic of several transcription factors. Plays critical roles both early and late during embryo development. LEC2 RNA accumulates primarily during seed development. LEC2 is required for the maintenance of suspensor morphology, specification of cotyledon identity, progression through the maturation pha…
411	AT1G24470	KCR2	A9	71.25	qA9-5		BnaA09g28160D	Encodes one of the two Arabidopsis homologues to YBR159w encoding a S. cerevisiae beta-ketoacyl reductase (KCR), which catalyzes the first reduction during VLCFA (very long chain fatty acids, >18 carbon) elongation: KCR1 (At1g67730), KCR2 (At1g24470). Complementation of the yeast ybr159Delta mutant demonstrated that the two KCR proteins are divergent and that only AtKCR1 can restore heterologous …
412	AT1G24470	KCR2	A9	71.28	qA9-5		BnaA09g28160D	Encodes one of the two Arabidopsis homologues to YBR159w encoding a S. cerevisiae beta-ketoacyl reductase (KCR), which catalyzes the first reduction during VLCFA (very long chain fatty acids, >18 carbon) elongation: KCR1 (At1g67730), KCR2 (At1g24470). Complementation of the yeast ybr159Delta mutant demonstrated that the two KCR proteins are divergent and that only AtKCR1 can restore heterologous …
413	AT1G28300	LEC2	A9	71.76				Transcription factor that contains a B3 domain, a DNA-binding motif unique to plants and characteristic of several transcription factors. Plays critical roles both early and late during embryo development. LEC2 RNA accumulates primarily during seed development. LEC2 is required for the maintenance of suspensor morphology, specification of cotyledon identity, progression through the maturation pha…
414	AT1G31812	ACBP	A9	72.72		Bra023206		Acyl-CoA-binding protein. Bind acyl-CoA esters and protect acyl-CoAs from degradation by microsomal acyl-hydrolases.
415	AT1G32200	ATS1	A9	72.84			BnaA09g24560D	Encodes a chloroplast glycerol-3-phosphate acyltransferase.Involved in the biosynthesis of chloroplast phosphatidylglycerol.
416	AT1G36180	ACC2	A9	73.03				acetyl-CoA carboxylase 2 (ACC2)
417	AT1G67730	KCR1	A9	73.14				Encodes one of the two Arabidopsis homologues to YBR159w encoding a S. cerevisiae beta-ketoacyl reductase (KCR), which catalyzes the first reduction during VLCFA (very long chain fatty acids, >18 carbon) elongation: KCR1 (At1g67730), KCR2 (At1g24470). Complementation of the yeast ybr159Delta mutant demonstrated that the two KCR proteins are divergent and that only AtKCR1 can restore heterologous …
418	AT1G68000	PIS1	A9	73.16				phosphatidylinositol synthase 1
419	AT1G68530	CUT1	A9	73.18		Bra024749	BnaA09g28510D	Encodes KCS6, a member of the 3-ketoacyl-CoA synthase family involved in the biosynthesis of VLCFA (very long chain fatty acids).
420	AT1G70160	At1g70160	A9	73.31	qA9-6			unknown protein; FUNCTIONS IN: molecular_function unknown; INVOLVED IN: biological_process unknown; LOCATED IN: endomembrane system; EXPRESSED IN: 24 plant structures; EXPRESSED DURING: 18 growth stages; BEST Arabidopsis thaliana protein match is: unknown爀漀琀攀椀渀 ⠀吀䄀䤀刀㨀䄀吀㐀䜀㈀㜀 ㈀ ⸀㄀⤀㬀 䠀愀猀 ㄀ 㠀 䈀氀愀猀琀 栀椀琀猀 琀漀 ㄀ 㠀 瀀爀漀琀攀椀渀猀 椀渀 ㈀ 猀瀀攀挀椀攀猀㨀 䄀爀挀栀愀攀 ⴀ 㬀 䈀愀挀琀攀爀椀愀 ⴀ 㬀 䴀攀琀愀稀漀愀 ⴀ 㬀 䘀甀渀最椀 ⴀ 㬀 倀氀愀渀琀猀 ⴀ 㠀㤀㬀 嘀椀爀甀猀攀猀 ⴀ…
421	AT1G74960	FAB1	A9	73.48	qA9-6			Encodes a plastidic beta-ketoacyl-ACP synthase II, involved in fatty acid elongation from 16:0-ACP to 18:0-ACP. Homozygous knock-out mutants are embryo lethal, indicating early embryo development is sensitive to elevated 16:0
422	AT1G75020	LPAT4	A9	73.48	qA9-6			lysophosphatidyl acyltransferase 4 (LPAT4); FUNCTIONS IN: acyltransferase activity; INVOLVED IN: metabolic process; EXPRESSED IN: 25 plant structures; EXPRESSED DURING: 13 growth stages; CONTAINS InterPro DOMAIN/s: Phospholipid/glycerol acyltransferase (InterPro:IPR002123); BEST Arabidopsis thaliana protein match is: lysophosphatidyl acyltransferase 5 (TAIR:AT3G18850.4); Has 2097 Blast hits to 20…
423	AT4G14070	AAE15	A9	74.2	qA9-6			Plastidic acyl activating enzyme involved in the elongation of exogenous medium-chain fatty acids to 16- and 18-carbon fatty acids.
424	AT4G13840	cer2-like	A9	74.23	qA9-6			HXXXD-type acyl-transferase family protein; FUNCTIONS IN: transferase activity, transferring acyl groups other than amino-acyl groups, transferase activity; INVOLVED IN: biological_process unknown; EXPRESSED IN: 13 plant structures; EXPRESSED DURING: 8 growth stages; CONTAINS InterPro DOMAIN/s: Transferase (InterPro:IPR003480); BEST Arabidopsis thaliana protein match is: HXXXD-type acyl-transfera…
425	AT1G21970	LEC1	A9	75.09	qA9-6	Bra031356		Transcriptional activator of genes required for both embryo maturation and cellular differentiation. Sequence is similar to HAP3 subunit of the CCAAT-box binding factor. HAP3 subunit is divided into three domains: an amino-terminal A domain, a central B domain, and a carboxyl-terminal C domain. LEC1 shared high similarity with other HAP3 homologs only in central, B domain. LEC1 is required for th…
426	AT1G24470	KCR2	A9	75.1	qA9-6		BnaA09g28160D	Encodes one of the two Arabidopsis homologues to YBR159w encoding a S. cerevisiae beta-ketoacyl reductase (KCR), which catalyzes the first reduction during VLCFA (very long chain fatty acids, >18 carbon) elongation: KCR1 (At1g67730), KCR2 (At1g24470). Complementation of the yeast ybr159Delta mutant demonstrated that the two KCR proteins are divergent and that only AtKCR1 can restore heterologous …
427	AT1G28300	LEC2	A9	75.28				Transcription factor that contains a B3 domain, a DNA-binding motif unique to plants and characteristic of several transcription factors. Plays critical roles both early and late during embryo development. LEC2 RNA accumulates primarily during seed development. LEC2 is required for the maintenance of suspensor morphology, specification of cotyledon identity, progression through the maturation pha…
428	AT1G31812	ACBP	A9	76.05		Bra023206		Acyl-CoA-binding protein. Bind acyl-CoA esters and protect acyl-CoAs from degradation by microsomal acyl-hydrolases.
429	AT1G32200	ATS1	A9	76.14			BnaA09g24560D	Encodes a chloroplast glycerol-3-phosphate acyltransferase.Involved in the biosynthesis of chloroplast phosphatidylglycerol.
430	AT1G36180	ACC2	A9	76.79				acetyl-CoA carboxylase 2 (ACC2)
431	AT1G62640	KAS III	A9	89.34	qA9-7	Bra027031	BnaA09g12890D	3-ketoacyl-acyl carrier protein synthase III (KAS III)
432	AT1G63380	AT1G63380	A9	89.71	qA9-7	Bra036706	BnaA09g10000D	NAD(P)-binding Rossmann-fold superfamily protein; FUNCTIONS IN: oxidoreductase activity, binding, catalytic activity; INVOLVED IN: oxidation reduction, metabolic process, non-phosphorylated glucose catabolic process; LOCATED IN: cellular_component unknown; CONTAINS InterPro DOMAIN/s: Short-chain dehydrogenase/reductase, conserved site (InterPro:IPR020904), NAD(P)-binding domain (InterPro:IPR01604…
433	AT1G62610	AT1G62610	A9	89.74	qA9-7	Bra036706	BnaA09g10000D	NAD(P)-binding Rossmann-fold superfamily protein; FUNCTIONS IN: oxidoreductase activity, binding, catalytic activity; INVOLVED IN: oxidation reduction, metabolic process; LOCATED IN: cellular_component unknown; CONTAINS InterPro DOMAIN/s: Short-chain dehydrogenase/reductase, conserved site (InterPro:IPR020904), NAD(P)-binding domain (InterPro:IPR016040), Polyketide synthase/Fatty acid synthase, K…
434	AT2G19450	TAG1	A9	97.01		Bra036722		Encodes Acyl-CoA:diacylglycerol acyltransferase (DGAT) catalyzes the final step of the triacylglycerol synthesis pathway. An insertion mutation in the TAG1 gene results in altered lipid phenotype. Role in senescence and seed development. Its preferred substrate is linolenoyl-CoA (C18:3-CoA).
435	AT2G15230	LIP1	A9	97.45				Lipase active on medium and short chain triacylglycerols, but not on phospho- or galactolipids. Active between pH4 and 7 with an optimum at pH6. Knock-out mutant has not obvious phenotype. Predicted to be extracellular.
436	AT2G04540	AT2G04540	A9	97.6				Beta-ketoacyl synthase; FUNCTIONS IN: transferase activity, transferring acyl groups other than amino-acyl groups, fatty acid synthase activity, catalytic activity; INVOLVED IN: biosynthetic process, fatty acid biosynthetic process, metabolic process; LOCATED IN: mitochondrion; EXPRESSED IN: 23 plant structures; EXPRESSED DURING: 13 growth stages; CONTAINS InterPro DOMAIN/s: Beta-ketoacyl synthas…
437	AT2G05990	ENR1	A9	97.65				Encodes enoyl-ACP reductase a component of the fatty acid synthase complex. A reduced function mutation in this gene, mod1, was found in a screen for premature cell death mutants. Mutant plants have reduced lipid level and pleiotropic morphological defects, including chlorotic and abnormally shaped leaves.
438	AT5G35360	CAC2	A10	0				Encodes biotin carboxylase subunit (CAC2).
439	AT1G02205	CER1	A10	1.36				Expression of the CER1 gene associated with production of stem epicuticular wax and pollen fertility. Biochemical studies showed that cer1 mutants are blocked in the conversion of stem wax C30 aldehydes to C29 alkanes, and they also lack the secondary alcohols and ketones. These suggested the CER1 protein is an aldehyde decarbonylase, but the exact molecular function of this protein remains to be…
440	AT1G04640	LIP2	A10	3.24		Bra015337	BnaA10g02780D	Lipoyltransferase, located in mitochondria but not found in chloroplasts
441	AT1G04710	KAT1	A10	3.34				EC2.3.1.16 thiolase. Its transcript levels change after inducing MUTE expression in a mute background.
442	AT1G06290	ACX3	A10	5.32		Bra015491	BnaA10g28060D	Encodes an acyl-CoA oxidase with specificity for medium chain fatty acids.
443	AT1G06310	ACX6	A10	5.33		Bra015492	BnaA10g28090D	Encodes a putative acyl-CoA oxidase. However, no transcripts have been detected for this gene and no altered phenotypes have been detected in plants mutant for this gene. This suggests that ACX6 does not significantly contribute to seedling beta-oxidation of fatty acids or indole-3-butyric acid in vivo.
444	AT1G06520	GPAT1	A10	5.46		Bra015507	BnaA10g04260D	sn-glycerol-3-phosphate 2-O-acyltransferase. Expressed in flower buds and siliques. Homozygous mutant plants are male sterile
445	AT1G08510	FATB	A10	5.64			BnaA10g09300D	Encodes an acyl-acyl carrier protein thioesterase. Hydrolyzes primarily saturated acyl-ACPs with chain lengths that vary between 8 and 18 carbons. Involved in saturated fatty acid synthesis. Nuclear-encoded, plastid-targeted globular protein that is functional as dimer.
446	AT1G15080	LPP2	A10	6.27				Encodes phosphatidic acid phosphatase. Involved in ABA signaling. Functions as a negative regulator upstream of ABI4. Expressed during germination and seed development. Expressed overall in young seedlings, in roots, hypocotyls, and vascular cells of cotyledons and leaves of 10 day-old seedlings, in flower filaments and stem elongation zones. Not expressed in anthers, pollen nor petals.
447	AT1G15110	PSS1	A10	6.27				PSS1 encodes a base-exchange-type Phosphatidylserine (PS) synthase. Mutant analysis revealed its role in pollen maturation.
448	AT1G21970	LEC1	A10	8.63				Transcriptional activator of genes required for both embryo maturation and cellular differentiation. Sequence is similar to HAP3 subunit of the CCAAT-box binding factor. HAP3 subunit is divided into three domains: an amino-terminal A domain, a central B domain, and a carboxyl-terminal C domain. LEC1 shared high similarity with other HAP3 homologs only in central, B domain. LEC1 is required for th…
449	AT1G24470	KCR2	A10	8.8				Encodes one of the two Arabidopsis homologues to YBR159w encoding a S. cerevisiae beta-ketoacyl reductase (KCR), which catalyzes the first reduction during VLCFA (very long chain fatty acids, >18 carbon) elongation: KCR1 (At1g67730), KCR2 (At1g24470). Complementation of the yeast ybr159Delta mutant demonstrated that the two KCR proteins are divergent and that only AtKCR1 can restore heterologous …
450	AT1G28300	LEC2	A10	9.02				Transcription factor that contains a B3 domain, a DNA-binding motif unique to plants and characteristic of several transcription factors. Plays critical roles both early and late during embryo development. LEC2 RNA accumulates primarily during seed development. LEC2 is required for the maintenance of suspensor morphology, specification of cotyledon identity, progression through the maturation pha…
451	AT1G31812	ACBP	A10	9.3				Acyl-CoA-binding protein. Bind acyl-CoA esters and protect acyl-CoAs from degradation by microsomal acyl-hydrolases.
452	AT1G32200	ATS1	A10	9.33				Encodes a chloroplast glycerol-3-phosphate acyltransferase.Involved in the biosynthesis of chloroplast phosphatidylglycerol.
453	AT1G36180	ACC2	A10	9.69				acetyl-CoA carboxylase 2 (ACC2)
454	AT5G55360	AT5G55360	A10	9.88		Bra002910	BnaA10g09620D	MBOAT (membrane bound O-acyl transferase) family protein; CONTAINS InterPro DOMAIN/s: Wax synthase (InterPro:IPR017088); BEST Arabidopsis thaliana protein match is: MBOAT (membrane bound O-acyl transferase) family protein (TAIR:AT5G55350.1); Has 1807 Blast hits to 1807 proteins in 277 species: Archae - 0; Bacteria - 0; Metazoa - 736; Fungi - 347; Plants - 385; Viruses - 0; Other Eukaryotes - 339 …
455	AT5G55370	AT5G55370	A10	9.88				MBOAT (membrane bound O-acyl transferase) family protein; CONTAINS InterPro DOMAIN/s: Wax synthase (InterPro:IPR017088); BEST Arabidopsis thaliana protein match is: MBOAT (membrane bound O-acyl transferase) family protein (TAIR:AT5G55380.1); Has 1807 Blast hits to 1807 proteins in 277 species: Archae - 0; Bacteria - 0; Metazoa - 736; Fungi - 347; Plants - 385; Viruses - 0; Other Eukaryotes - 339 …
456	AT5G58860	CYP86	A10	9.99				Encodes a member of the CYP86A subfamily of cytochrome p450 genes. Expressed significantly only in root tissue.
457	AT3G51840	ACX4	A10	16.32	qA10-1			Encodes a short-chain acyl-CoA oxidase, which catalyzes the first step of peroxisomal fatty acid beta-oxidation during early, post-germinative growth in oilseed species. Null mutants virtually lack short-chain acyl-CoA and are resistant to 2,4-dichlorophenoxybutyric acid, which is converted to the herbicide and auxin analogue 2,4-dichlorophenoxyacetic acid by beta-oxidation. Despite the almost co…
458	AT3G54320	WRI1	A10	16.81	qA10-1			WRINKLED1 encodes transcription factor of the AP2/ERWEBP class. Protein has two plant-specific (AP2/EREB) DNA-binding domains and is involved in the control of storage compound biosynthesis in Arabidopsis. Mutants have wrinkled seed phenotype, due to a defect in the incorporation of sucrose and glucose into triacylglycerols. Transgenic sGsL plants (21-day-old) grown on 6% sucrose for 24 hours had…
459	AT3G55030	PGPS2	A10	16.91	qA10-1			Encodes a phosphatidylglycerolphosphate synthase.
460	AT3G55360	CER10	A10	16.94	qA10-1			Enoyl-CoA reductase is involved in all very long chain fatty acids (VLCFA) elongation reactions that are required for cuticular wax, storage lipid and sphingolipid metabolism. The protein is located in the ER, but in contrast to its yeast homolog TSC13 is not particularly enriched in the nuclear envelope-vacuole junction. Mutants in this gene show abnormal organ morphology and stem glossiness. Ce…
461	AT3G57650	LPAT2	A10	17.17	qA10-1			Encodes an endoplasmic reticulum localized protein with lysophosphatidyl acyltransferase activity.
462	AT5G18640	AT5G18640	A10	25.33	qA10-2	Bra002175	BnaA10g16330D	alpha/beta-Hydrolases superfamily protein; FUNCTIONS IN: triglyceride lipase activity; INVOLVED IN: lipid metabolic process; LOCATED IN: endomembrane system; EXPRESSED IN: 24 plant structures; EXPRESSED DURING: 14 growth stages; CONTAINS InterPro DOMAIN/s: Lipase, class 3 (InterPro:IPR002921); BEST Arabidopsis thaliana protein match is: alpha/beta-Hydrolases superfamily protein (TAIR:AT5G18630.2)…
463	AT5G18630	AT5G18630	A10	25.34	qA10-2	Bra002174	BnaA10g16330D	alpha/beta-Hydrolases superfamily protein; FUNCTIONS IN: triglyceride lipase activity; INVOLVED IN: lipid metabolic process; LOCATED IN: endomembrane system; EXPRESSED IN: 24 plant structures; EXPRESSED DURING: 15 growth stages; CONTAINS InterPro DOMAIN/s: Lipase, class 3 (InterPro:IPR002921); BEST Arabidopsis thaliana protein match is: alpha/beta-Hydrolases superfamily protein (TAIR:AT5G18640.1)…
464	AT5G16240	AT5G16240	A10	33.62	qA10-2	Bra008631	BnaA10g18080D	Plant stearoyl-acyl-carrier-protein desaturase family protein; FUNCTIONS IN: acyl-[acyl-carrier-protein] desaturase activity, oxidoreductase activity, transition metal ion binding; INVOLVED IN: oxidation reduction, fatty acid metabolic process, fatty acid biosynthetic process; EXPRESSED IN: 23 plant structures; EXPRESSED DURING: 13 growth stages; CONTAINS InterPro DOMAIN/s: Ribonucleotide reducta…
465	AT5G15530	BCCP2	A10	36.26		Bra008694	BnaA10g18680D	biotin carboxyl carrier protein isoform 2 (BCCP2) mRNA,
466	AT5G13640	PDAT	A10	39.42		Bra008812	BnaA10g29880D	arabidopsis phospholipid:diacylglycerol acyltransferase (PDAT)
467	AT5G11650	AT5G11650	A10	42.59		Bra008947	BnaA10g20920D	alpha/beta-Hydrolases superfamily protein; FUNCTIONS IN: hydrolase activity; LOCATED IN: chloroplast; EXPRESSED IN: 24 plant structures; EXPRESSED DURING: 15 growth stages; BEST Arabidopsis thaliana protein match is: alpha/beta-Hydrolases superfamily protein (TAIR:AT1G73480.1); Has 1807 Blast hits to 1807 proteins in 277 species: Archae - 0; Bacteria - 0; Metazoa - 736; Fungi - 347; Plants - 385;…
468	AT2G06200	GRF6	A10	44.85				Growth regulating factor encoding transcription activator. One of the nine members of a GRF gene family, containing nuclear targeting domain. Involved in leaf development and expressed in root, shoot and flower
469	AT5G06090	GPAT7	A10	61.61	qA10-3	Bra009162	BnaA10g30430D	putative sn-glycerol-3-phosphate 2-O-acyltransferase
470	AT2G29980	FAD3	A10	63.6	qA10-3			Endoplasmic reticulum enzyme responsible for the synthesis of 18:3 fatty acids from phospholipids. Uses cytochrome b5 as electron donor.
471	AT5G03880	At5g03880	A10	70.86	qA10-3	Bra009505	BnaA10g26270D	Thioredoxin family protein; FUNCTIONS IN: electron carrier activity; INVOLVED IN: cell redox homeostasis; LOCATED IN: chloroplast thylakoid membrane, chloroplast; EXPRESSED IN: 22 plant structures; EXPRESSED DURING: 14 growth stages; CONTAINS InterPro DOMAIN/s: Thioredoxin fold (InterPro:IPR012335), Glutaredoxin active site (InterPro:IPR011767), Glutathione S-transferase, N-terminal (InterPro:IPR…
472	AT5G57800	CER3	A10	75.51		Bra002692	BnaA10g11680D	encodes a transmembrane protein with similarity to the sterol desaturase family at the N-terminus and to the short-chain dehydrogenase/reductase family at the C-terminus. Mutant analyses indicate this protein is involved in cuticle membrane and wax biosynthesis.
473	AT2G19450	TAG1	C1	0				Encodes Acyl-CoA:diacylglycerol acyltransferase (DGAT) catalyzes the final step of the triacylglycerol synthesis pathway. An insertion mutation in the TAG1 gene results in altered lipid phenotype. Role in senescence and seed development. Its preferred substrate is linolenoyl-CoA (C18:3-CoA).
474	AT4G22340	CDS2	C1	20.28		Bol028511	BnaC01g13840D	cytidinediphosphate diacylglycerol synthase 2 (CDS2); FUNCTIONS IN: phosphatidate cytidylyltransferase activity; LOCATED IN: endomembrane system, membrane; EXPRESSED IN: 22 plant structures; EXPRESSED DURING: 13 growth stages; CONTAINS InterPro DOMAIN/s: Phosphatidate cytidylyltransferase (InterPro:IPR000374), Phosphatidate cytidylyltransferase, eukaryota (InterPro:IPR016720); BEST Arabidopsis th…
475	AT4G24510	CER2	C1	21.45			BnaC01g41490D	Encodes a component of the fatty acid elongation machinery required for C28 to C30 fatty acid elongation. It does not require the acyltransferase catalytic site for biological function.
476	AT4G25140	OLEO1	C1	21.77		Bol039496	BnaC01g17050D	Encodes oleosin1, a protein found in oil bodies, involved in seed lipid accumulation. Suppression of OLEO1 (and OLEO2) resulted in an aberrant phenotype of embryo cells that contain unusually large oilbodies that are not normally observed in seeds. Changes in the size of oilbodies caused disruption of storage organelles, altering accumulation of lipids and proteins and causing delay in germinatio…
477	AT1G32200	ATS1	C1	22.34		Bol014055		Encodes a chloroplast glycerol-3-phosphate acyltransferase.Involved in the biosynthesis of chloroplast phosphatidylglycerol.
478	AT4G30580	LPAT1	C1	22.54				Encodes a plastidic lysophosphatidic acid acyltransferase (LPAAT). Is critical for chloroplasts phosphatidic acid biosynthesis. The null allele is embryo lethal.
479	AT4G30950	FAD6	C1	22.56		Bol018041	BnaC01g07470D	Chloroplastic enzyme responsible for the synthesis of 16:2 and 18:2 fatty acids from galactolipids, sulpholipids and phosphatidylglycerol. Uses ferredoxin as electron donor. Gene mutation resulted in reduced level of unsaturated fatty acids leading to susceptibility to photoinhibition.
480	AT4G31050	LIP2	C1	22.57		Bol018032	BnaC01g07340D	Biotin/lipoate A/B protein ligase family; FUNCTIONS IN: lipoyltransferase activity, octanoyltransferase activity, catalytic activity; INVOLVED IN: protein modification process, lipoate biosynthetic process; LOCATED IN: cytoplasm; EXPRESSED IN: 22 plant structures; EXPRESSED DURING: 13 growth stages; CONTAINS InterPro DOMAIN/s: Octanoyltransferase, conserved site (InterPro:IPR020605), Octanoyltran…
481	AT4G34520	FAE1	C1	22.76		Bol034681		Encodes KCS18, a member of the 3-ketoacyl-CoA synthase family involved in the biosynthesis of VLCFA (very long chain fatty acids).
482	AT4G36480	LCB1	C1	22.86				Encodes the LCB1 subunit of serine palmitoyltransferase. Together with the LCB2 subunit, forms a functional serine palmitoyltransferase complex, which catalyzes the first reaction of sphingolipid biosynthesis. Knockout of LCB1 was embryo lethal. Partial suppression of LCB1 expression led to smaller plants due to reduced cell expansion.
483	AT4G39850	ABCD1	C1	23.03				ncodes a peroxisomal protein of the ATP binding cassette (ABC) transporter class (PMP subfamily) with significant identity to the human X-linked adrenoleukodystrophy protein (ALDP). The gene product promotes germination and represses embryo dormancy. ABI3, ABA1, FUS3 and LEC1 are epistatic to this gene. Mutants accumulate fatty acyl CoA suggesting a defect in uptake of fatty acyl CoA into the per…
484	AT4G38570	PIS2	C1	23.11				probable CDP-diacylglycerol--inositol 3-phosphatidyltransferase 2 (PIS2); FUNCTIONS IN: phosphotransferase activity, for other substituted phosphate groups; INVOLVED IN: phosphatidylinositol biosynthetic process; LOCATED IN: endomembrane system, membrane; EXPRESSED IN: 23 plant structures; EXPRESSED DURING: 15 growth stages; CONTAINS InterPro DOMAIN/s: CDP-alcohol phosphatidyltransferase (InterPr…
485	AT1G01610	GPAT4	C1	35.94				bifunctional sn-glycerol-3-phosphate 2-O-acyltransferase/phosphatase. Involved in cutin assembly and is functionally redundant with GPAT8.
486	AT1G02205	CER1	C1	35.94				Expression of the CER1 gene associated with production of stem epicuticular wax and pollen fertility. Biochemical studies showed that cer1 mutants are blocked in the conversion of stem wax C30 aldehydes to C29 alkanes, and they also lack the secondary alcohols and ketones. These suggested the CER1 protein is an aldehyde decarbonylase, but the exact molecular function of this protein remains to be…
487	AT1G02390	GPAT2	C1	35.94				putative sn-glycerol-3-phosphate 2-O-acyltransferase
488	AT1G04640	LIP2	C1	35.97				Lipoyltransferase, located in mitochondria but not found in chloroplasts
489	AT1G04710	KAT1	C1	35.97				EC2.3.1.16 thiolase. Its transcript levels change after inducing MUTE expression in a mute background.
490	AT1G06290	ACX3	C1	35.99				Encodes an acyl-CoA oxidase with specificity for medium chain fatty acids.
491	AT1G06310	ACX6	C1	35.99				Encodes a putative acyl-CoA oxidase. However, no transcripts have been detected for this gene and no altered phenotypes have been detected in plants mutant for this gene. This suggests that ACX6 does not significantly contribute to seedling beta-oxidation of fatty acids or indole-3-butyric acid in vivo.
492	AT1G06520	GPAT1	C1	35.99				sn-glycerol-3-phosphate 2-O-acyltransferase. Expressed in flower buds and siliques. Homozygous mutant plants are male sterile
493	AT1G08510	FATB	C1	36.01				Encodes an acyl-acyl carrier protein thioesterase. Hydrolyzes primarily saturated acyl-ACPs with chain lengths that vary between 8 and 18 carbons. Involved in saturated fatty acid synthesis. Nuclear-encoded, plastid-targeted globular protein that is functional as dimer.
494	AT1G15080	LPP2	C1	36.09				Encodes phosphatidic acid phosphatase. Involved in ABA signaling. Functions as a negative regulator upstream of ABI4. Expressed during germination and seed development. Expressed overall in young seedlings, in roots, hypocotyls, and vascular cells of cotyledons and leaves of 10 day-old seedlings, in flower filaments and stem elongation zones. Not expressed in anthers, pollen nor petals.
495	AT1G15110	PSS1	C1	36.09				PSS1 encodes a base-exchange-type Phosphatidylserine (PS) synthase. Mutant analysis revealed its role in pollen maturation.
496	AT3G44540	FAR4	C1	36.16				Encodes a member of the eight-member gene family encoding alcohol-forming fatty acyl-CoA reductases (FARs) identified in Arabidopsis thaliana. Three of the FARs, FAR1 (At5g22500), FAR4 (At3g44540) and FAR5 (At3g44550), are shown to generate the fatty alcohols found in root, seed coat, and wound-induced leaf tissue.
497	AT3G44550	FAR5	C1	36.16				Encodes a member of the eight-member gene family encoding alcohol-forming fatty acyl-CoA reductases (FARs) identified in Arabidopsis thaliana. Three of the FARs, FAR1 (At5g22500), FAR4 (At3g44540) and FAR5 (At3g44550), are shown to generate the fatty alcohols found in root, seed coat, and wound-induced leaf tissue.
498	AT3G44560	FAR8	C1	36.17				fatty acid reductase 8 (FAR8); FUNCTIONS IN: oxidoreductase activity, acting on the CH-CH group of donors, fatty-acyl-CoA reductase (alcohol-forming) activity; INVOLVED IN: microsporogenesis, metabolic process; LOCATED IN: endomembrane system; CONTAINS InterPro DOMAIN/s: Male sterility (InterPro:IPR004262), NAD(P)-binding domain (InterPro:IPR016040), Male sterility, NAD-binding (InterPro:IPR01312…
499	AT3G44830	AT3G44830	C1	36.2				Lecithin:cholesterol acyltransferase family protein; FUNCTIONS IN: phosphatidylcholine-sterol O-acyltransferase activity; INVOLVED IN: lipid metabolic process; LOCATED IN: cellular_component unknown; CONTAINS InterPro DOMAIN/s: Lecithin:cholesterol acyltransferase (InterPro:IPR003386); BEST Arabidopsis thaliana protein match is: phospholipid:diacylglycerol acyltransferase (TAIR:AT5G13640.1); Has …
500	AT4G00400	GPAT8	C1	36.43				bifunctional sn-glycerol-3-phosphate 2-O-acyltransferase/phosphatase. Involved in cutin assembly and is functionally redundant with GPAT4.
501	AT4G01950	GPAT3	C1	36.66				putative sn-glycerol-3-phosphate 2-O-acyltransferase
502	AT4G04870	CLS	C1	36.72				Encodes a protein with cardiolipin synthase activity that is localized to the mitochondiria.
503	AT3G05020	ACP	C1	53.71				encodes an acyl carrier protein expressed in leaves, roots, and dry seeds. Protein is not regulated by light.
504	AT3G02600	LPP3	C1	54.37				Encodes phosphatidic acid phosphatase. Expressed during germination.
505	AT3G05970	LACS6	C1	54.95				encode peroxisomal long-chain acyl-CoA synthetase (LACS) isozymes
506	AT3G06230	ATMKK8	C1	55.43				member of MAP Kinase Kinase
507	AT3G10370	SDP6	C1	61.86		Bol023124	BnaC01g38650D	mitochondrial FAD-dependent glycerol-3-phosphate dehydrogenase. possibly involved in storage lipid catabolism and glycerol assimilation, and in glycerol-3-phosphate shuttle which transports reducing power from cytosol to mitochondrion.
508	AT2G29980	FAD3	C1	62.21				Endoplasmic reticulum enzyme responsible for the synthesis of 18:3 fatty acids from phospholipids. Uses cytochrome b5 as electron donor.
509	AT3G11430	GPAT5	C1	62.26		Bol023198		sn-glycerol-3-phosphate 2-O-acyltransferas, involved in the biosynthesis of suberin polyester.
510	AT3G12120	FAD2	C1	62.4				Major enzyme responsible for the synthesis of 18:2 fatty acids in the endoplasmic reticulum. Contains His-rich motifs, which contribute to the interaction with the electron donor cytochrome b5. Mutations in this gene suppress the low temperature-induced phenotype of Arabidopsis tocopherol-deficient mutant vte2.
511	AT3G15290	AT3G15290	C1	63.08				3-hydroxyacyl-CoA dehydrogenase family protein; FUNCTIONS IN: in 7 functions; INVOLVED IN: fatty acid metabolic process, metabolic process; LOCATED IN: peroxisome; EXPRESSED IN: 24 plant structures; EXPRESSED DURING: 15 growth stages; CONTAINS InterPro DOMAIN/s: Dehydrogenase, multihelical (InterPro:IPR013328), 6-phosphogluconate dehydrogenase, C-terminal-like (InterPro:IPR008927), 3-hydroxyacyl-…
512	AT3G16640	TCTP	C1	63.35		Bol034788	BnaC01g35230D	Encodes a protein homologous to translationally controlled tumor protein (TCTP) from Drosophila. In flies, TCTP functions guanine nucleotide exchange factor in the TOR signaling pathway. TCTP is expressed throughout the plant with highest levels seen in meristematic regions of the shoot and root. Loss of function alleles are not transmitted through the male gametophyte due to defects in pollen tu…
513	AT3G16950	LPD1	C1	63.42				encodes a plastid lipoamide dehydrogenase, subunit of the pyruvate dehydrogenase complex which provides acetyl-CoA for de novo fatty acid biosynthesis. The gene is highly expressed in developing seeds.
514	AT3G18850	LPAT5	C1	63.79		Bol030981	BnaC01g33800D	lysophosphatidyl acyltransferase 5 (LPAT5); FUNCTIONS IN: acyltransferase activity; INVOLVED IN: metabolic process; EXPRESSED IN: 24 plant structures; EXPRESSED DURING: 13 growth stages; CONTAINS InterPro DOMAIN/s: Phospholipid/glycerol acyltransferase (InterPro:IPR002123); BEST Arabidopsis thaliana protein match is: lysophosphatidyl acyltransferase 4 (TAIR:AT1G75020.2); Has 1763 Blast hits to 17…
515	AT3G24650	ABI3	C1	65.1				Homologous to the maize transcription factor Viviparous-1. Full length ABI3 protein binds to the highly conserved RY motif [DNA motif CATGCA(TG)], present in many seed-specific promoters, and the B3 domains of this transcription factor is necessary for the specific interaction with the RY element. Transcriptional activity of ABI3 requires the B3 DNA-binding domain and an activation domain. In add…
516	AT3G25110	FATA	C1	65.18				Encodes a FatA acyl-ACP thioesterase
517	AT3G02600	LPP3	C2	21.72				Encodes phosphatidic acid phosphatase. Expressed during germination.
518	AT3G05020	ACP	C2	22.05				encodes an acyl carrier protein expressed in leaves, roots, and dry seeds. Protein is not regulated by light.
519	AT3G05970	LACS6	C2	22.21				encode peroxisomal long-chain acyl-CoA synthetase (LACS) isozymes
520	AT3G06230	ATMKK8	C2	22.25				member of MAP Kinase Kinase
521	AT3G10370	SDP6	C2	22.78				mitochondrial FAD-dependent glycerol-3-phosphate dehydrogenase. possibly involved in storage lipid catabolism and glycerol assimilation, and in glycerol-3-phosphate shuttle which transports reducing power from cytosol to mitochondrion.
522	AT2G29980	FAD3	C2	22.89				Endoplasmic reticulum enzyme responsible for the synthesis of 18:3 fatty acids from phospholipids. Uses cytochrome b5 as electron donor.
523	AT3G11430	GPAT5	C2	22.93				sn-glycerol-3-phosphate 2-O-acyltransferas, involved in the biosynthesis of suberin polyester.
524	AT3G12120	FAD2	C2	23.04				Major enzyme responsible for the synthesis of 18:2 fatty acids in the endoplasmic reticulum. Contains His-rich motifs, which contribute to the interaction with the electron donor cytochrome b5. Mutations in this gene suppress the low temperature-induced phenotype of Arabidopsis tocopherol-deficient mutant vte2.
525	AT3G15290	AT3G15290	C2	23.55				3-hydroxyacyl-CoA dehydrogenase family protein; FUNCTIONS IN: in 7 functions; INVOLVED IN: fatty acid metabolic process, metabolic process; LOCATED IN: peroxisome; EXPRESSED IN: 24 plant structures; EXPRESSED DURING: 15 growth stages; CONTAINS InterPro DOMAIN/s: Dehydrogenase, multihelical (InterPro:IPR013328), 6-phosphogluconate dehydrogenase, C-terminal-like (InterPro:IPR008927), 3-hydroxyacyl-…
526	AT3G16640	TCTP	C2	23.81				Encodes a protein homologous to translationally controlled tumor protein (TCTP) from Drosophila. In flies, TCTP functions guanine nucleotide exchange factor in the TOR signaling pathway. TCTP is expressed throughout the plant with highest levels seen in meristematic regions of the shoot and root. Loss of function alleles are not transmitted through the male gametophyte due to defects in pollen tu…
527	AT3G16950	LPD1	C2	23.87				encodes a plastid lipoamide dehydrogenase, subunit of the pyruvate dehydrogenase complex which provides acetyl-CoA for de novo fatty acid biosynthesis. The gene is highly expressed in developing seeds.
528	AT3G18850	LPAT5	C2	24.25				lysophosphatidyl acyltransferase 5 (LPAT5); FUNCTIONS IN: acyltransferase activity; INVOLVED IN: metabolic process; EXPRESSED IN: 24 plant structures; EXPRESSED DURING: 13 growth stages; CONTAINS InterPro DOMAIN/s: Phospholipid/glycerol acyltransferase (InterPro:IPR002123); BEST Arabidopsis thaliana protein match is: lysophosphatidyl acyltransferase 4 (TAIR:AT1G75020.2); Has 1763 Blast hits to 17…
529	AT3G24650	ABI3	C2	25.56				Homologous to the maize transcription factor Viviparous-1. Full length ABI3 protein binds to the highly conserved RY motif [DNA motif CATGCA(TG)], present in many seed-specific promoters, and the B3 domains of this transcription factor is necessary for the specific interaction with the RY element. Transcriptional activity of ABI3 requires the B3 DNA-binding domain and an activation domain. In add…
530	AT3G25110	FATA	C2	25.64				Encodes a FatA acyl-ACP thioesterase
531	AT5G57800	CER3	C2	48		Bol015584	BnaC02g11200D	encodes a transmembrane protein with similarity to the sterol desaturase family at the N-terminus and to the short-chain dehydrogenase/reductase family at the C-terminus. Mutant analyses indicate this protein is involved in cuticle membrane and wax biosynthesis.
532	AT5G03880	At5g03880	C2	48.25				Thioredoxin family protein; FUNCTIONS IN: electron carrier activity; INVOLVED IN: cell redox homeostasis; LOCATED IN: chloroplast thylakoid membrane, chloroplast; EXPRESSED IN: 22 plant structures; EXPRESSED DURING: 14 growth stages; CONTAINS InterPro DOMAIN/s: Thioredoxin fold (InterPro:IPR012335), Glutaredoxin active site (InterPro:IPR011767), Glutathione S-transferase, N-terminal (InterPro:IPR…
533	AT2G29980	FAD3	C2	48.52				Endoplasmic reticulum enzyme responsible for the synthesis of 18:3 fatty acids from phospholipids. Uses cytochrome b5 as electron donor.
534	AT5G06090	GPAT7	C2	48.6				putative sn-glycerol-3-phosphate 2-O-acyltransferase
535	AT2G06200	GRF6	C2	49.24				Growth regulating factor encoding transcription activator. One of the nine members of a GRF gene family, containing nuclear targeting domain. Involved in leaf development and expressed in root, shoot and flower
536	AT5G11650	AT5G11650	C2	49.44				alpha/beta-Hydrolases superfamily protein; FUNCTIONS IN: hydrolase activity; LOCATED IN: chloroplast; EXPRESSED IN: 24 plant structures; EXPRESSED DURING: 15 growth stages; BEST Arabidopsis thaliana protein match is: alpha/beta-Hydrolases superfamily protein (TAIR:AT1G73480.1); Has 1807 Blast hits to 1807 proteins in 277 species: Archae - 0; Bacteria - 0; Metazoa - 736; Fungi - 347; Plants - 385;…
537	AT5G13640	PDAT	C2	49.73			BnaC02g04910D	arabidopsis phospholipid:diacylglycerol acyltransferase (PDAT)
538	AT5G15530	BCCP2	C2	50.02				biotin carboxyl carrier protein isoform 2 (BCCP2) mRNA,
539	AT5G16240	AT5G16240	C2	50.14				Plant stearoyl-acyl-carrier-protein desaturase family protein; FUNCTIONS IN: acyl-[acyl-carrier-protein] desaturase activity, oxidoreductase activity, transition metal ion binding; INVOLVED IN: oxidation reduction, fatty acid metabolic process, fatty acid biosynthetic process; EXPRESSED IN: 23 plant structures; EXPRESSED DURING: 13 growth stages; CONTAINS InterPro DOMAIN/s: Ribonucleotide reducta…
540	AT5G18630	AT5G18630	C2	50.53			BnaC02g08270D	alpha/beta-Hydrolases superfamily protein; FUNCTIONS IN: triglyceride lipase activity; INVOLVED IN: lipid metabolic process; LOCATED IN: endomembrane system; EXPRESSED IN: 24 plant structures; EXPRESSED DURING: 15 growth stages; CONTAINS InterPro DOMAIN/s: Lipase, class 3 (InterPro:IPR002921); BEST Arabidopsis thaliana protein match is: alpha/beta-Hydrolases superfamily protein (TAIR:AT5G18640.1)…
541	AT5G18640	AT5G18640	C2	50.54		Bol007153	BnaC02g08290D	alpha/beta-Hydrolases superfamily protein; FUNCTIONS IN: triglyceride lipase activity; INVOLVED IN: lipid metabolic process; LOCATED IN: endomembrane system; EXPRESSED IN: 24 plant structures; EXPRESSED DURING: 14 growth stages; CONTAINS InterPro DOMAIN/s: Lipase, class 3 (InterPro:IPR002921); BEST Arabidopsis thaliana protein match is: alpha/beta-Hydrolases superfamily protein (TAIR:AT5G18630.2)…
542	AT1G67730	KCR1	C2	62.93		Bol010474	BnaC02g17470D	Encodes one of the two Arabidopsis homologues to YBR159w encoding a S. cerevisiae beta-ketoacyl reductase (KCR), which catalyzes the first reduction during VLCFA (very long chain fatty acids, >18 carbon) elongation: KCR1 (At1g67730), KCR2 (At1g24470). Complementation of the yeast ybr159Delta mutant demonstrated that the two KCR proteins are divergent and that only AtKCR1 can restore heterologous …
543	AT1G68000	PIS1	C2	62.96		Bol010495		phosphatidylinositol synthase 1
544	AT1G68530	CUT1	C2	63.02			BnaC02g18330D	Encodes KCS6, a member of the 3-ketoacyl-CoA synthase family involved in the biosynthesis of VLCFA (very long chain fatty acids).
545	AT1G70160	At1g70160	C2	63.3			BnaC02g19650D	unknown protein; FUNCTIONS IN: molecular_function unknown; INVOLVED IN: biological_process unknown; LOCATED IN: endomembrane system; EXPRESSED IN: 24 plant structures; EXPRESSED DURING: 19 growth stages; BEST Arabidopsis thaliana protein match is: unknown爀漀琀攀椀渀 ⠀吀䄀䤀刀㨀䄀吀㐀䜀㈀㜀 ㈀ ⸀㄀⤀㬀 䠀愀猀 ㄀ 㠀 䈀氀愀猀琀 栀椀琀猀 琀漀 ㄀ 㠀 瀀爀漀琀攀椀渀猀 椀渀 ㈀ 猀瀀攀挀椀攀猀㨀 䄀爀挀栀愀攀 ⴀ 㬀 䈀愀挀琀攀爀椀愀 ⴀ 㬀 䴀攀琀愀稀漀愀 ⴀ 㬀 䘀甀渀最椀 ⴀ 㬀 倀氀愀渀琀猀 ⴀ 㠀㤀㬀 嘀椀爀甀猀攀猀 ⴀ…
546	AT1G74960	FAB1	C2	63.67		Bol039348		Encodes a plastidic beta-ketoacyl-ACP synthase II, involved in fatty acid elongation from 16:0-ACP to 18:0-ACP. Homozygous knock-out mutants are embryo lethal, indicating early embryo development is sensitive to elevated 16:0
547	AT1G75020	LPAT4	C2	63.67		Bol039346		lysophosphatidyl acyltransferase 4 (LPAT4); FUNCTIONS IN: acyltransferase activity; INVOLVED IN: metabolic process; EXPRESSED IN: 25 plant structures; EXPRESSED DURING: 13 growth stages; CONTAINS InterPro DOMAIN/s: Phospholipid/glycerol acyltransferase (InterPro:IPR002123); BEST Arabidopsis thaliana protein match is: lysophosphatidyl acyltransferase 5 (TAIR:AT3G18850.4); Has 2097 Blast hits to 20…
548	AT5G65110	ACX2	C2	132.96				Encodes an acyl-CoA oxidase presumably involved in long chain fatty acid biosynthesis.
549	AT5G18640	AT5G18640	C3	7.17				alpha/beta-Hydrolases superfamily protein; FUNCTIONS IN: triglyceride lipase activity; INVOLVED IN: lipid metabolic process; LOCATED IN: endomembrane system; EXPRESSED IN: 24 plant structures; EXPRESSED DURING: 14 growth stages; CONTAINS InterPro DOMAIN/s: Lipase, class 3 (InterPro:IPR002921); BEST Arabidopsis thaliana protein match is: alpha/beta-Hydrolases superfamily protein (TAIR:AT5G18630.2)…
550	AT5G18630	AT5G18630	C3	7.17				alpha/beta-Hydrolases superfamily protein; FUNCTIONS IN: triglyceride lipase activity; INVOLVED IN: lipid metabolic process; LOCATED IN: endomembrane system; EXPRESSED IN: 24 plant structures; EXPRESSED DURING: 15 growth stages; CONTAINS InterPro DOMAIN/s: Lipase, class 3 (InterPro:IPR002921); BEST Arabidopsis thaliana protein match is: alpha/beta-Hydrolases superfamily protein (TAIR:AT5G18640.1)…
551	AT5G16240	AT5G16240	C3	7.29			BnaC03g33080D	Plant stearoyl-acyl-carrier-protein desaturase family protein; FUNCTIONS IN: acyl-[acyl-carrier-protein] desaturase activity, oxidoreductase activity, transition metal ion binding; INVOLVED IN: oxidation reduction, fatty acid metabolic process, fatty acid biosynthetic process; EXPRESSED IN: 23 plant structures; EXPRESSED DURING: 13 growth stages; CONTAINS InterPro DOMAIN/s: Ribonucleotide reducta…
552	AT5G15530	BCCP2	C3	7.33		Bol034343	BnaC03g07000D	biotin carboxyl carrier protein isoform 2 (BCCP2) mRNA,
553	AT5G13640	PDAT	C3	7.41				arabidopsis phospholipid:diacylglycerol acyltransferase (PDAT)
554	AT5G11650	AT5G11650	C3	7.5				alpha/beta-Hydrolases superfamily protein; FUNCTIONS IN: hydrolase activity; LOCATED IN: chloroplast; EXPRESSED IN: 24 plant structures; EXPRESSED DURING: 15 growth stages; BEST Arabidopsis thaliana protein match is: alpha/beta-Hydrolases superfamily protein (TAIR:AT1G73480.1); Has 1807 Blast hits to 1807 proteins in 277 species: Archae - 0; Bacteria - 0; Metazoa - 736; Fungi - 347; Plants - 385;…
555	AT2G06200	GRF6	C3	7.56				Growth regulating factor encoding transcription activator. One of the nine members of a GRF gene family, containing nuclear targeting domain. Involved in leaf development and expressed in root, shoot and flower
556	AT5G06090	GPAT7	C3	7.75				putative sn-glycerol-3-phosphate 2-O-acyltransferase
557	AT2G29980	FAD3	C3	7.78			BnaC03g16520D	Endoplasmic reticulum enzyme responsible for the synthesis of 18:3 fatty acids from phospholipids. Uses cytochrome b5 as electron donor.
558	AT5G03880	At5g03880	C3	7.89		Bol015341	BnaC03g01490D	Thioredoxin family protein; FUNCTIONS IN: electron carrier activity; INVOLVED IN: cell redox homeostasis; LOCATED IN: chloroplast thylakoid membrane, chloroplast; EXPRESSED IN: 22 plant structures; EXPRESSED DURING: 14 growth stages; CONTAINS InterPro DOMAIN/s: Thioredoxin fold (InterPro:IPR012335), Glutaredoxin active site (InterPro:IPR011767), Glutathione S-transferase, N-terminal (InterPro:IPR…
559	AT5G57800	CER3	C3	7.99		Bol026016	BnaC03g12730D	encodes a transmembrane protein with similarity to the sterol desaturase family at the N-terminus and to the short-chain dehydrogenase/reductase family at the C-terminus. Mutant analyses indicate this protein is involved in cuticle membrane and wax biosynthesis.
560	AT5G55360	AT5G55360	C3	19.17	qC3-4			MBOAT (membrane bound O-acyl transferase) family protein; CONTAINS InterPro DOMAIN/s: Wax synthase (InterPro:IPR017088); BEST Arabidopsis thaliana protein match is: MBOAT (membrane bound O-acyl transferase) family protein (TAIR:AT5G55350.1); Has 1807 Blast hits to 1807 proteins in 277 species: Archae - 0; Bacteria - 0; Metazoa - 736; Fungi - 347; Plants - 385; Viruses - 0; Other Eukaryotes - 339 …
561	AT5G55370	AT5G55370	C3	19.17	qC3-4		BnaC03g14260D	MBOAT (membrane bound O-acyl transferase) family protein; CONTAINS InterPro DOMAIN/s: Wax synthase (InterPro:IPR017088); BEST Arabidopsis thaliana protein match is: MBOAT (membrane bound O-acyl transferase) family protein (TAIR:AT5G55380.1); Has 1807 Blast hits to 1807 proteins in 277 species: Archae - 0; Bacteria - 0; Metazoa - 736; Fungi - 347; Plants - 385; Viruses - 0; Other Eukaryotes - 339 …
562	AT5G58860	CYP86	C3	19.52	qC3-4	Bol025958	BnaC03g12340D	Encodes a member of the CYP86A subfamily of cytochrome p450 genes. Expressed significantly only in root tissue.
563	AT3G44540	FAR4	C3	23.54	qC3-4	Bol013804	BnaC03g53920D	Encodes a member of the eight-member gene family encoding alcohol-forming fatty acyl-CoA reductases (FARs) identified in Arabidopsis thaliana. Three of the FARs, FAR1 (At5g22500), FAR4 (At3g44540) and FAR5 (At3g44550), are shown to generate the fatty alcohols found in root, seed coat, and wound-induced leaf tissue.
564	AT3G44550	FAR5	C3	23.54	qC3-4	Bol035655	BnaC03g54750D	Encodes a member of the eight-member gene family encoding alcohol-forming fatty acyl-CoA reductases (FARs) identified in Arabidopsis thaliana. Three of the FARs, FAR1 (At5g22500), FAR4 (At3g44540) and FAR5 (At3g44550), are shown to generate the fatty alcohols found in root, seed coat, and wound-induced leaf tissue.
565	AT3G44560	FAR8	C3	23.55	qC3-4	Bol035655	BnaC03g54750D	fatty acid reductase 8 (FAR8); FUNCTIONS IN: oxidoreductase activity, acting on the CH-CH group of donors, fatty-acyl-CoA reductase (alcohol-forming) activity; INVOLVED IN: microsporogenesis, metabolic process; LOCATED IN: endomembrane system; CONTAINS InterPro DOMAIN/s: Male sterility (InterPro:IPR004262), NAD(P)-binding domain (InterPro:IPR016040), Male sterility, NAD-binding (InterPro:IPR01312…
566	AT3G44830	AT3G44830	C3	23.58	qC3-4			Lecithin:cholesterol acyltransferase family protein; FUNCTIONS IN: phosphatidylcholine-sterol O-acyltransferase activity; INVOLVED IN: lipid metabolic process; LOCATED IN: cellular_component unknown; CONTAINS InterPro DOMAIN/s: Lecithin:cholesterol acyltransferase (InterPro:IPR003386); BEST Arabidopsis thaliana protein match is: phospholipid:diacylglycerol acyltransferase (TAIR:AT5G13640.1); Has …
567	AT5G65110	ACX2	C3	24.98	qC3-4	Bol015928	BnaC03g49190D	Encodes an acyl-CoA oxidase presumably involved in long chain fatty acid biosynthesis.
568	AT1G77390	CYCA1	C3	26.78	qC3-5			Encodes a core cell cycle gene involved in meiosis II during microsporogenesis. Recessive mutants exhibit delayed and asynchronous meiosis in pollen mother cell populations and uncoordinated nuclear division and cytokinesis resulting in dyad microspores.
569	AT1G51260	LPAT3	C3	27	qC3-5			ACYL-COA:1-ACYLGLYCEROL-3-PHOSPHATE ACYLTRANSFERASE, PUTATIVE SIMILAR TO ACYL-COA:1-ACYLGLYCEROL-3-PHOSPHATE ACYLTRANSFERASE GI:4583544 FROM [BRASSICA NAPUS]
570	AT1G54580	ACP2	C3	27.17	qC3-5			encodes an acyl carrier protein expressed in leaves, roots, and dry seeds. Gene expression is not regulated by light but downregulated by starvation and upregulated by increased level of exogenous sucrose.
571	AT5G55360	AT5G55360	C3	29.39	qC3-5			MBOAT (membrane bound O-acyl transferase) family protein; CONTAINS InterPro DOMAIN/s: Wax synthase (InterPro:IPR017088); BEST Arabidopsis thaliana protein match is: MBOAT (membrane bound O-acyl transferase) family protein (TAIR:AT5G55350.1); Has 1807 Blast hits to 1807 proteins in 277 species: Archae - 0; Bacteria - 0; Metazoa - 736; Fungi - 347; Plants - 385; Viruses - 0; Other Eukaryotes - 339 …
572	AT5G55370	AT5G55370	C3	29.39	qC3-5		BnaC03g14260D	MBOAT (membrane bound O-acyl transferase) family protein; CONTAINS InterPro DOMAIN/s: Wax synthase (InterPro:IPR017088); BEST Arabidopsis thaliana protein match is: MBOAT (membrane bound O-acyl transferase) family protein (TAIR:AT5G55380.1); Has 1807 Blast hits to 1807 proteins in 277 species: Archae - 0; Bacteria - 0; Metazoa - 736; Fungi - 347; Plants - 385; Viruses - 0; Other Eukaryotes - 339 …
573	AT5G58860	CYP86	C3	30.07	qC3-5	Bol025958	BnaC03g12340D	Encodes a member of the CYP86A subfamily of cytochrome p450 genes. Expressed significantly only in root tissue.
574	AT4G04870	CLS	C3	55.66	qC3-6			Encodes a protein with cardiolipin synthase activity that is localized to the mitochondiria.
575	AT4G01950	GPAT3	C3	70.12		Bol030693		putative sn-glycerol-3-phosphate 2-O-acyltransferase
576	AT4G00400	GPAT8	C3	74.56				bifunctional sn-glycerol-3-phosphate 2-O-acyltransferase/phosphatase. Involved in cutin assembly and is functionally redundant with GPAT4.
577	AT3G02600	LPP3	C3	76.34			BnaC03g33070D	Encodes phosphatidic acid phosphatase. Expressed during germination.
578	AT3G05020	ACP	C3	77.46			BnaC03g34090D	encodes an acyl carrier protein expressed in leaves, roots, and dry seeds. Protein is not regulated by light.
579	AT3G05970	LACS6	C3	77.98			BnaC03g34500D	encode peroxisomal long-chain acyl-CoA synthetase (LACS) isozymes
580	AT3G06230	ATMKK8	C3	78.11				member of MAP Kinase Kinase
581	AT3G10370	SDP6	C3	81.29	qC3-7			mitochondrial FAD-dependent glycerol-3-phosphate dehydrogenase. possibly involved in storage lipid catabolism and glycerol assimilation, and in glycerol-3-phosphate shuttle which transports reducing power from cytosol to mitochondrion.
582	AT2G29980	FAD3	C3	82.95	qC3-7		BnaC03g16520D	Endoplasmic reticulum enzyme responsible for the synthesis of 18:3 fatty acids from phospholipids. Uses cytochrome b5 as electron donor.
583	AT3G11430	GPAT5	C3	83.51	qC3-7			sn-glycerol-3-phosphate 2-O-acyltransferas, involved in the biosynthesis of suberin polyester.
584	AT3G12120	FAD2	C3	85.06	qC3-7			Major enzyme responsible for the synthesis of 18:2 fatty acids in the endoplasmic reticulum. Contains His-rich motifs, which contribute to the interaction with the electron donor cytochrome b5. Mutations in this gene suppress the low temperature-induced phenotype of Arabidopsis tocopherol-deficient mutant vte2.
585	AT3G15290	AT3G15290	C3	92.58				3-hydroxyacyl-CoA dehydrogenase family protein; FUNCTIONS IN: in 7 functions; INVOLVED IN: fatty acid metabolic process, metabolic process; LOCATED IN: peroxisome; EXPRESSED IN: 24 plant structures; EXPRESSED DURING: 15 growth stages; CONTAINS InterPro DOMAIN/s: Dehydrogenase, multihelical (InterPro:IPR013328), 6-phosphogluconate dehydrogenase, C-terminal-like (InterPro:IPR008927), 3-hydroxyacyl-…
586	AT3G16640	TCTP	C3	94.23	qC3-8	Bol022977	BnaC03g39720D	Encodes a protein homologous to translationally controlled tumor protein (TCTP) from Drosophila. In flies, TCTP functions guanine nucleotide exchange factor in the TOR signaling pathway. TCTP is expressed throughout the plant with highest levels seen in meristematic regions of the shoot and root. Loss of function alleles are not transmitted through the male gametophyte due to defects in pollen tu…
587	AT3G16950	LPD1	C3	94.56	qC3-8	Bol022966		encodes a plastid lipoamide dehydrogenase, subunit of the pyruvate dehydrogenase complex which provides acetyl-CoA for de novo fatty acid biosynthesis. The gene is highly expressed in developing seeds.
588	AT3G18850	LPAT5	C3	96.61	qC3-8			lysophosphatidyl acyltransferase 5 (LPAT5); FUNCTIONS IN: acyltransferase activity; INVOLVED IN: metabolic process; EXPRESSED IN: 24 plant structures; EXPRESSED DURING: 13 growth stages; CONTAINS InterPro DOMAIN/s: Phospholipid/glycerol acyltransferase (InterPro:IPR002123); BEST Arabidopsis thaliana protein match is: lysophosphatidyl acyltransferase 4 (TAIR:AT1G75020.2); Has 1763 Blast hits to 17…
589	AT3G24650	ABI3	C3	98.61	qC3-8	Bol042464	BnaC03g44820D	Homologous to the maize transcription factor Viviparous-1. Full length ABI3 protein binds to the highly conserved RY motif [DNA motif CATGCA(TG)], present in many seed-specific promoters, and the B3 domains of this transcription factor is necessary for the specific interaction with the RY element. Transcriptional activity of ABI3 requires the B3 DNA-binding domain and an activation domain. In add…
590	AT3G25110	FATA	C3	98.66	qC3-8		BnaC03g74210D	Encodes a FatA acyl-ACP thioesterase
591	AT1G77390	CYCA1	C3	101.54				Encodes a core cell cycle gene involved in meiosis II during microsporogenesis. Recessive mutants exhibit delayed and asynchronous meiosis in pollen mother cell populations and uncoordinated nuclear division and cytokinesis resulting in dyad microspores.
592	AT1G51260	LPAT3	C3	102.74				ACYL-COA:1-ACYLGLYCEROL-3-PHOSPHATE ACYLTRANSFERASE, PUTATIVE SIMILAR TO ACYL-COA:1-ACYLGLYCEROL-3-PHOSPHATE ACYLTRANSFERASE GI:4583544 FROM [BRASSICA NAPUS]
593	AT1G54580	ACP2	C3	103.22				encodes an acyl carrier protein expressed in leaves, roots, and dry seeds. Gene expression is not regulated by light but downregulated by starvation and upregulated by increased level of exogenous sucrose.
594	AT2G19450	TAG1	C3	117.43				Encodes Acyl-CoA:diacylglycerol acyltransferase (DGAT) catalyzes the final step of the triacylglycerol synthesis pathway. An insertion mutation in the TAG1 gene results in altered lipid phenotype. Role in senescence and seed development. Its preferred substrate is linolenoyl-CoA (C18:3-CoA).
595	AT2G15230	LIP1	C3	117.63				Lipase active on medium and short chain triacylglycerols, but not on phospho- or galactolipids. Active between pH4 and 7 with an optimum at pH6. Knock-out mutant has not obvious phenotype. Predicted to be extracellular.
596	AT1G21970	LEC1	C3	117.92				Transcriptional activator of genes required for both embryo maturation and cellular differentiation. Sequence is similar to HAP3 subunit of the CCAAT-box binding factor. HAP3 subunit is divided into three domains: an amino-terminal A domain, a central B domain, and a carboxyl-terminal C domain. LEC1 shared high similarity with other HAP3 homologs only in central, B domain. LEC1 is required for th…
597	AT1G24470	KCR2	C3	118.18				Encodes one of the two Arabidopsis homologues to YBR159w encoding a S. cerevisiae beta-ketoacyl reductase (KCR), which catalyzes the first reduction during VLCFA (very long chain fatty acids, >18 carbon) elongation: KCR1 (At1g67730), KCR2 (At1g24470). Complementation of the yeast ybr159Delta mutant demonstrated that the two KCR proteins are divergent and that only AtKCR1 can restore heterologous …
598	AT1G28300	LEC2	C3	118.3				Transcription factor that contains a B3 domain, a DNA-binding motif unique to plants and characteristic of several transcription factors. Plays critical roles both early and late during embryo development. LEC2 RNA accumulates primarily during seed development. LEC2 is required for the maintenance of suspensor morphology, specification of cotyledon identity, progression through the maturation pha…
599	AT1G31812	ACBP	C3	118.35				Acyl-CoA-binding protein. Bind acyl-CoA esters and protect acyl-CoAs from degradation by microsomal acyl-hydrolases.
600	AT1G32200	ATS1	C3	118.36				Encodes a chloroplast glycerol-3-phosphate acyltransferase.Involved in the biosynthesis of chloroplast phosphatidylglycerol.
601	AT1G36180	ACC2	C3	118.42	qC3-1			acetyl-CoA carboxylase 2 (ACC2)
602	AT5G55360	AT5G55360	C3	118.65	qC3-1			MBOAT (membrane bound O-acyl transferase) family protein; CONTAINS InterPro DOMAIN/s: Wax synthase (InterPro:IPR017088); BEST Arabidopsis thaliana protein match is: MBOAT (membrane bound O-acyl transferase) family protein (TAIR:AT5G55350.1); Has 1807 Blast hits to 1807 proteins in 277 species: Archae - 0; Bacteria - 0; Metazoa - 736; Fungi - 347; Plants - 385; Viruses - 0; Other Eukaryotes - 339 …
603	AT5G55370	AT5G55370	C3	118.65	qC3-1		BnaC03g14260D	MBOAT (membrane bound O-acyl transferase) family protein; CONTAINS InterPro DOMAIN/s: Wax synthase (InterPro:IPR017088); BEST Arabidopsis thaliana protein match is: MBOAT (membrane bound O-acyl transferase) family protein (TAIR:AT5G55380.1); Has 1807 Blast hits to 1807 proteins in 277 species: Archae - 0; Bacteria - 0; Metazoa - 736; Fungi - 347; Plants - 385; Viruses - 0; Other Eukaryotes - 339 …
604	AT5G58860	CYP86	C3	121.21	qC3-1	Bol025958	BnaC03g12340D	Encodes a member of the CYP86A subfamily of cytochrome p450 genes. Expressed significantly only in root tissue.
605	AT4G22340	CDS2	C3	129.96	qC3-2			cytidinediphosphate diacylglycerol synthase 2 (CDS2); FUNCTIONS IN: phosphatidate cytidylyltransferase activity; LOCATED IN: endomembrane system, membrane; EXPRESSED IN: 22 plant structures; EXPRESSED DURING: 13 growth stages; CONTAINS InterPro DOMAIN/s: Phosphatidate cytidylyltransferase (InterPro:IPR000374), Phosphatidate cytidylyltransferase, eukaryota (InterPro:IPR016720); BEST Arabidopsis th…
606	AT4G24510	CER2	C3	130.02	qC3-2			Encodes a component of the fatty acid elongation machinery required for C28 to C30 fatty acid elongation. It does not require the acyltransferase catalytic site for biological function.
607	AT4G25140	OLEO1	C3	130.04	qC3-2			Encodes oleosin1, a protein found in oil bodies, involved in seed lipid accumulation. Suppression of OLEO1 (and OLEO2) resulted in an aberrant phenotype of embryo cells that contain unusually large oilbodies that are not normally observed in seeds. Changes in the size of oilbodies caused disruption of storage organelles, altering accumulation of lipids and proteins and causing delay in germinatio…
608	AT1G32200	ATS1	C3	130.08	qC3-2			Encodes a chloroplast glycerol-3-phosphate acyltransferase.Involved in the biosynthesis of chloroplast phosphatidylglycerol.
609	AT4G30580	LPAT1	C3	130.18	qC3-2			Encodes a plastidic lysophosphatidic acid acyltransferase (LPAAT). Is critical for chloroplasts phosphatidic acid biosynthesis. The null allele is embryo lethal.
610	AT4G30950	FAD6	C3	130.19	qC3-2	Bol012973	BnaC03g67820D	Chloroplastic enzyme responsible for the synthesis of 16:2 and 18:2 fatty acids from galactolipids, sulpholipids and phosphatidylglycerol. Uses ferredoxin as electron donor. Gene mutation resulted in reduced level of unsaturated fatty acids leading to susceptibility to photoinhibition.
611	AT4G31050	LIP2	C3	130.2	qC3-2		BnaC03g77390D	Biotin/lipoate A/B protein ligase family; FUNCTIONS IN: lipoyltransferase activity, octanoyltransferase activity, catalytic activity; INVOLVED IN: protein modification process, lipoate biosynthetic process; LOCATED IN: cytoplasm; EXPRESSED IN: 22 plant structures; EXPRESSED DURING: 13 growth stages; CONTAINS InterPro DOMAIN/s: Octanoyltransferase, conserved site (InterPro:IPR020605), Octanoyltran…
612	AT4G34520	FAE1	C3	130.29	qC3-2		BnaC03g65980D	Encodes KCS18, a member of the 3-ketoacyl-CoA synthase family involved in the biosynthesis of VLCFA (very long chain fatty acids).
613	AT4G36480	LCB1	C3	130.35	qC3-2			Encodes the LCB1 subunit of serine palmitoyltransferase. Together with the LCB2 subunit, forms a functional serine palmitoyltransferase complex, which catalyzes the first reaction of sphingolipid biosynthesis. Knockout of LCB1 was embryo lethal. Partial suppression of LCB1 expression led to smaller plants due to reduced cell expansion.
614	AT4G39850	ABCD1	C3	130.92	qC3-2	Bol032773	BnaC03g60720D	ncodes a peroxisomal protein of the ATP binding cassette (ABC) transporter class (PMP subfamily) with significant identity to the human X-linked adrenoleukodystrophy protein (ALDP). The gene product promotes germination and represses embryo dormancy. ABI3, ABA1, FUS3 and LEC1 are epistatic to this gene. Mutants accumulate fatty acyl CoA suggesting a defect in uptake of fatty acyl CoA into the per…
615	AT4G38570	PIS2	C3	131.24	qC3-2	Bol016070	BnaC03g60040D	probable CDP-diacylglycerol--inositol 3-phosphatidyltransferase 2 (PIS2); FUNCTIONS IN: phosphotransferase activity, for other substituted phosphate groups; INVOLVED IN: phosphatidylinositol biosynthetic process; LOCATED IN: endomembrane system, membrane; EXPRESSED IN: 23 plant structures; EXPRESSED DURING: 15 growth stages; CONTAINS InterPro DOMAIN/s: CDP-alcohol phosphatidyltransferase (InterPr…
616	AT1G77390	CYCA1	C3	151.94	qC3-3			Encodes a core cell cycle gene involved in meiosis II during microsporogenesis. Recessive mutants exhibit delayed and asynchronous meiosis in pollen mother cell populations and uncoordinated nuclear division and cytokinesis resulting in dyad microspores.
617	AT1G54580	ACP2	C3	154.53				encodes an acyl carrier protein expressed in leaves, roots, and dry seeds. Gene expression is not regulated by light but downregulated by starvation and upregulated by increased level of exogenous sucrose.
618	AT2G33150	KAT2	C4	32.76		Bol037954	BnaC04g11470D	Encodes an organellar (peroxisome, glyoxysome) 3-ketoacyl-CoA thiolase, involved in fatty acid b-oxidation during germination and subsequent seedling growth. Mutants have defects in glyoxysomal fatty acid beta-oxidation. EC2.3.1.16 thiolase.
619	AT2G33380	RD20	C4	32.8		Bol037934	BnaC04g11110D	Encodes a calcium binding protein whose mRNA is induced upon treatment with NaCl, ABA and in response to dessication. mRNA expression under drought conditions is apparent particularly in leaves and flowers. Isoform of caleosin with a role as a peroxygenase involved in oxylipin metabolism during biotic and abiotic stress. Involved in the production of 2-hydroxy-octadecatrienoic acid.
620	AT1G30120	E1 BETA	C4	33.01				Encodes a putative plastid pyruvate dehydrogenase E1 beta subunit that is distinct from the mitochondrial pyruvate dehydrogenase E1 beta subunit.
621	AT2G35690	ACX5	C4	33.17				Encodes an acyl-CoA oxidase. Involved in jasmonate biosynthesis. Expressed uniformly in seedlings and throughout development.
622	AT2G38110	GPAT6	C4	33.59		Bol025280	BnaC04g45690D	bifunctional sn-glycerol-3-phosphate 7-O-acyltransferase/phosphatase. Involved in cutin assembly.
623	AT2G38040	CAC3	C4	33.59		Bol017756	BnaC04g07230D	encodes the carboxyltransferase alpha subunit of acetyl-CoA carboxylase, involved in de novo fatty acid biosynthesis
624	AT2G36910	PGP1	C4	33.78		Bol037695		Belongs to the family of ATP-binding cassette (ABC) transporters. Also known as AtMDR1.Possibly regulates auxin-dependent responses by influencing basipetal auxin transport in the root. Exerts nonredundant, partially overlapping functions with the ABC transporter encoded by AT3G28860. PGP1 mediates cellular efflux of IAA and interacts with PIN genes that may confer an accelerated vectoral compone…
625	AT2G39290	PGPS1	C4	33.81		Bol025401		Encodes a phosphatidylglycerolphosphate synthase 2C which is dual-targeted into chloroplasts and mitochondria. Mutant plants have mutant chloroplasts but normal mitochondria.
626	AT2G41540	GPDHc1	C4	34.18		Bol006932	BnaC04g01960D	Encodes a protein with NAD-dependent glycerol-3-phosphate (G3P) dehydrogenase which was shown to complement an Escherichia coli strain: BB20-14, auxotrophic for glycerol/G3P due to a loss-of-function mutation in the gpsA gene.
627	AT2G43710	Fab2	C4	34.52		Bol030021	BnaC04g03030D	Encodes a stearoyl-ACP desaturase, involved in fatty acid desaturation. The ssi2 mutants have increased 18:0 and reduced 18:1 fatty acids. Exogenous application of glycerol to wild type plants mimics the ssi2 mutant phenotype. The altered 18:1 fatty acid content in the ssi2 mutants has an impact on SA- and JA-mediated defense signaling. ssi2 mutants resulted in hyper-resistance to green peach aph…
628	AT2G44620	MTACP1	C4	34.65		Bol030108	BnaC04g05010D	Encodes a member of the mitochondrial acyl carrier protein (ACP) family. As part of the mitochondrial matrix, it is likely to be involved in fatty acid or lipoic acid biogenesis. Its acylated form is predominantly present in the mitochondrial membrane while the non-acylated form is soluble.
629	AT2G45690	SSE1	C4	35.46		Bol030202	BnaC04g04410D	Encodes a protein with similarity to yeast Pep16p, a membrane localized protein involved in peroxisome assembly and protein-trafficking. SSE1 mutant seeds do not accumulate oils and dessicated seeds have a shrunken appearance. Involved in protein and oil body biogenesis. SSE is expressed during seed development, reaching the highest peak in mature siliques. Expression in leaves and roots is low c…
630	AT2G45970	LCR	C4	35.53		Bol030226	BnaC04g04650D	Encodes a member of the CYP86A subfamily of cytochrome p450 genes. Expressed at moderate levels in flowers, leaves, roots and stems.
631	AT3G44540	FAR4	C4	42.46				Encodes a member of the eight-member gene family encoding alcohol-forming fatty acyl-CoA reductases (FARs) identified in Arabidopsis thaliana. Three of the FARs, FAR1 (At5g22500), FAR4 (At3g44540) and FAR5 (At3g44550), are shown to generate the fatty alcohols found in root, seed coat, and wound-induced leaf tissue.
632	AT3G44550	FAR5	C4	42.48				Encodes a member of the eight-member gene family encoding alcohol-forming fatty acyl-CoA reductases (FARs) identified in Arabidopsis thaliana. Three of the FARs, FAR1 (At5g22500), FAR4 (At3g44540) and FAR5 (At3g44550), are shown to generate the fatty alcohols found in root, seed coat, and wound-induced leaf tissue.
633	AT3G44560	FAR8	C4	42.5				fatty acid reductase 8 (FAR8); FUNCTIONS IN: oxidoreductase activity, acting on the CH-CH group of donors, fatty-acyl-CoA reductase (alcohol-forming) activity; INVOLVED IN: microsporogenesis, metabolic process; LOCATED IN: endomembrane system; CONTAINS InterPro DOMAIN/s: Male sterility (InterPro:IPR004262), NAD(P)-binding domain (InterPro:IPR016040), Male sterility, NAD-binding (InterPro:IPR01312…
634	AT3G44830	AT3G44830	C4	42.79				Lecithin:cholesterol acyltransferase family protein; FUNCTIONS IN: phosphatidylcholine-sterol O-acyltransferase activity; INVOLVED IN: lipid metabolic process; LOCATED IN: cellular_component unknown; CONTAINS InterPro DOMAIN/s: Lecithin:cholesterol acyltransferase (InterPro:IPR003386); BEST Arabidopsis thaliana protein match is: phospholipid:diacylglycerol acyltransferase (TAIR:AT5G13640.1); Has …
635	AT5G18640	AT5G18640	C4	44.17				alpha/beta-Hydrolases superfamily protein; FUNCTIONS IN: triglyceride lipase activity; INVOLVED IN: lipid metabolic process; LOCATED IN: endomembrane system; EXPRESSED IN: 24 plant structures; EXPRESSED DURING: 14 growth stages; CONTAINS InterPro DOMAIN/s: Lipase, class 3 (InterPro:IPR002921); BEST Arabidopsis thaliana protein match is: alpha/beta-Hydrolases superfamily protein (TAIR:AT5G18630.2)…
636	AT5G18630	AT5G18630	C4	44.17				alpha/beta-Hydrolases superfamily protein; FUNCTIONS IN: triglyceride lipase activity; INVOLVED IN: lipid metabolic process; LOCATED IN: endomembrane system; EXPRESSED IN: 24 plant structures; EXPRESSED DURING: 15 growth stages; CONTAINS InterPro DOMAIN/s: Lipase, class 3 (InterPro:IPR002921); BEST Arabidopsis thaliana protein match is: alpha/beta-Hydrolases superfamily protein (TAIR:AT5G18640.1)…
637	AT5G16240	AT5G16240	C4	44.31				Plant stearoyl-acyl-carrier-protein desaturase family protein; FUNCTIONS IN: acyl-[acyl-carrier-protein] desaturase activity, oxidoreductase activity, transition metal ion binding; INVOLVED IN: oxidation reduction, fatty acid metabolic process, fatty acid biosynthetic process; EXPRESSED IN: 23 plant structures; EXPRESSED DURING: 13 growth stages; CONTAINS InterPro DOMAIN/s: Ribonucleotide reducta…
638	AT5G15530	BCCP2	C4	44.36				biotin carboxyl carrier protein isoform 2 (BCCP2) mRNA,
639	AT5G13640	PDAT	C4	44.46				arabidopsis phospholipid:diacylglycerol acyltransferase (PDAT)
640	AT5G11650	AT5G11650	C4	44.56				alpha/beta-Hydrolases superfamily protein; FUNCTIONS IN: hydrolase activity; LOCATED IN: chloroplast; EXPRESSED IN: 24 plant structures; EXPRESSED DURING: 15 growth stages; BEST Arabidopsis thaliana protein match is: alpha/beta-Hydrolases superfamily protein (TAIR:AT1G73480.1); Has 1807 Blast hits to 1807 proteins in 277 species: Archae - 0; Bacteria - 0; Metazoa - 736; Fungi - 347; Plants - 385;…
641	AT2G06200	GRF6	C4	44.63				Growth regulating factor encoding transcription activator. One of the nine members of a GRF gene family, containing nuclear targeting domain. Involved in leaf development and expressed in root, shoot and flower
642	AT5G06090	GPAT7	C4	44.86				putative sn-glycerol-3-phosphate 2-O-acyltransferase
643	AT2G29980	FAD3	C4	44.89		Bol017645	BnaC04g14820D	Endoplasmic reticulum enzyme responsible for the synthesis of 18:3 fatty acids from phospholipids. Uses cytochrome b5 as electron donor.
644	AT5G03880	At5g03880	C4	45.48				Thioredoxin family protein; FUNCTIONS IN: electron carrier activity; INVOLVED IN: cell redox homeostasis; LOCATED IN: chloroplast thylakoid membrane, chloroplast; EXPRESSED IN: 22 plant structures; EXPRESSED DURING: 14 growth stages; CONTAINS InterPro DOMAIN/s: Thioredoxin fold (InterPro:IPR012335), Glutaredoxin active site (InterPro:IPR011767), Glutathione S-transferase, N-terminal (InterPro:IPR…
645	AT5G57800	CER3	C4	46.04				encodes a transmembrane protein with similarity to the sterol desaturase family at the N-terminus and to the short-chain dehydrogenase/reductase family at the C-terminus. Mutant analyses indicate this protein is involved in cuticle membrane and wax biosynthesis.
646	AT3G57650	LPAT2	C4	60.68			BnaC04g55420D	Encodes an endoplasmic reticulum localized protein with lysophosphatidyl acyltransferase activity.
647	AT3G55360	CER10	C4	60.76				Enoyl-CoA reductase is involved in all very long chain fatty acids (VLCFA) elongation reactions that are required for cuticular wax, storage lipid and sphingolipid metabolism. The protein is located in the ER, but in contrast to its yeast homolog TSC13 is not particularly enriched in the nuclear envelope-vacuole junction. Mutants in this gene show abnormal organ morphology and stem glossiness. Ce…
648	AT3G55030	PGPS2	C4	60.77		Bol044183	BnaC04g25830D	Encodes a phosphatidylglycerolphosphate synthase.
649	AT3G54320	WRI1	C4	60.8				WRINKLED1 encodes transcription factor of the AP2/ERWEBP class. Protein has two plant-specific (AP2/EREB) DNA-binding domains and is involved in the control of storage compound biosynthesis in Arabidopsis. Mutants have wrinkled seed phenotype, due to a defect in the incorporation of sucrose and glucose into triacylglycerols. Transgenic sGsL plants (21-day-old) grown on 6% sucrose for 24 hours had…
650	AT3G51840	ACX4	C4	60.89		Bol009166	BnaC04g28570D	Encodes a short-chain acyl-CoA oxidase, which catalyzes the first step of peroxisomal fatty acid beta-oxidation during early, post-germinative growth in oilseed species. Null mutants virtually lack short-chain acyl-CoA and are resistant to 2,4-dichlorophenoxybutyric acid, which is converted to the herbicide and auxin analogue 2,4-dichlorophenoxyacetic acid by beta-oxidation. Despite the almost co…
651	AT2G33150	KAT2	C4	138.37		Bol037954	BnaC04g11470D	Encodes an organellar (peroxisome, glyoxysome) 3-ketoacyl-CoA thiolase, involved in fatty acid b-oxidation during germination and subsequent seedling growth. Mutants have defects in glyoxysomal fatty acid beta-oxidation. EC2.3.1.16 thiolase.
652	AT2G33380	RD20	C4	138.45		Bol037934	BnaC04g11110D	Encodes a calcium binding protein whose mRNA is induced upon treatment with NaCl, ABA and in response to dessication. mRNA expression under drought conditions is apparent particularly in leaves and flowers. Isoform of caleosin with a role as a peroxygenase involved in oxylipin metabolism during biotic and abiotic stress. Involved in the production of 2-hydroxy-octadecatrienoic acid.
653	AT1G30120	E1 BETA	C4	138.83				Encodes a putative plastid pyruvate dehydrogenase E1 beta subunit that is distinct from the mitochondrial pyruvate dehydrogenase E1 beta subunit.
654	AT2G35690	ACX5	C4	139.13				Encodes an acyl-CoA oxidase. Involved in jasmonate biosynthesis. Expressed uniformly in seedlings and throughout development.
655	AT2G38110	GPAT6	C4	139.88		Bol025280	BnaC04g45690D	bifunctional sn-glycerol-3-phosphate 8-O-acyltransferase/phosphatase. Involved in cutin assembly.
656	AT2G38040	CAC3	C4	139.9		Bol017756	BnaC04g07230D	encodes the carboxyltransferase alpha subunit of acetyl-CoA carboxylase, involved in de novo fatty acid biosynthesis
657	AT2G36910	PGP1	C4	140.24		Bol037695		Belongs to the family of ATP-binding cassette (ABC) transporters. Also known as AtMDR1.Possibly regulates auxin-dependent responses by influencing basipetal auxin transport in the root. Exerts nonredundant, partially overlapping functions with the ABC transporter encoded by AT3G28860. PGP1 mediates cellular efflux of IAA and interacts with PIN genes that may confer an accelerated vectoral compone…
658	AT2G39290	PGPS1	C4	140.28		Bol025401		Encodes a phosphatidylglycerolphosphate synthase 2C which is dual-targeted into chloroplasts and mitochondria. Mutant plants have mutant chloroplasts but normal mitochondria.
659	AT2G41540	GPDHc1	C4	140.96		Bol006932	BnaC04g01960D	Encodes a protein with NAD-dependent glycerol-3-phosphate (G3P) dehydrogenase which was shown to complement an Escherichia coli strain: BB20-14, auxotrophic for glycerol/G3P due to a loss-of-function mutation in the gpsA gene.
660	AT2G43710	Fab2	C4	141.59		Bol030021	BnaC04g03030D	Encodes a stearoyl-ACP desaturase, involved in fatty acid desaturation. The ssi2 mutants have increased 18:0 and reduced 18:1 fatty acids. Exogenous application of glycerol to wild type plants mimics the ssi2 mutant phenotype. The altered 18:1 fatty acid content in the ssi2 mutants has an impact on SA- and JA-mediated defense signaling. ssi2 mutants resulted in hyper-resistance to green peach aph…
661	AT2G44620	MTACP1	C4	141.82		Bol030108	BnaC04g05010D	Encodes a member of the mitochondrial acyl carrier protein (ACP) family. As part of the mitochondrial matrix, it is likely to be involved in fatty acid or lipoic acid biogenesis. Its acylated form is predominantly present in the mitochondrial membrane while the non-acylated form is soluble.
662	AT2G45690	SSE1	C4	142.19		Bol030202	BnaC04g04410D	Encodes a protein with similarity to yeast Pep16p, a membrane localized protein involved in peroxisome assembly and protein-trafficking. SSE1 mutant seeds do not accumulate oils and dessicated seeds have a shrunken appearance. Involved in protein and oil body biogenesis. SSE is expressed during seed development, reaching the highest peak in mature siliques. Expression in leaves and roots is low c…
663	AT2G45970	LCR	C4	142.21		Bol030226	BnaC04g04650D	Encodes a member of the CYP86A subfamily of cytochrome p450 genes. Expressed at moderate levels in flowers, leaves, roots and stems.
664	AT1G01610	GPAT4	C5	8.77		Bol040681	BnaC05g00450D	bifunctional sn-glycerol-3-phosphate 2-O-acyltransferase/phosphatase. Involved in cutin assembly and is functionally redundant with GPAT8.
665	AT1G02205	CER1	C5	10.06				Expression of the CER1 gene associated with production of stem epicuticular wax and pollen fertility. Biochemical studies showed that cer1 mutants are blocked in the conversion of stem wax C30 aldehydes to C29 alkanes, and they also lack the secondary alcohols and ketones. These suggested the CER1 protein is an aldehyde decarbonylase, but the exact molecular function of this protein remains to be…
666	AT1G02390	GPAT2	C5	10.82		Bol040751	BnaC05g01190D	putative sn-glycerol-3-phosphate 2-O-acyltransferase
667	AT1G04640	LIP2	C5	20.78			BnaC05g49020D	Lipoyltransferase, located in mitochondria but not found in chloroplasts
668	AT1G04710	KAT1	C5	21.14				EC2.3.1.16 thiolase. Its transcript levels change after inducing MUTE expression in a mute background.
669	AT1G06290	ACX3	C5	28.08		Bol041052	BnaC05g04350D	Encodes an acyl-CoA oxidase with specificity for medium chain fatty acids.
670	AT1G06310	ACX6	C5	28.13		Bol041055	BnaC05g04370D	Encodes a putative acyl-CoA oxidase. However, no transcripts have been detected for this gene and no altered phenotypes have been detected in plants mutant for this gene. This suggests that ACX6 does not significantly contribute to seedling beta-oxidation of fatty acids or indole-3-butyric acid in vivo.
671	AT1G06520	GPAT1	C5	28.91		Bol041066	BnaC05g04490D	sn-glycerol-3-phosphate 2-O-acyltransferase. Expressed in flower buds and siliques. Homozygous mutant plants are male sterile
672	AT1G08510	FATB	C5	36.97		Bol041218	BnaC05g06160D	Encodes an acyl-acyl carrier protein thioesterase. Hydrolyzes primarily saturated acyl-ACPs with chain lengths that vary between 8 and 18 carbons. Involved in saturated fatty acid synthesis. Nuclear-encoded, plastid-targeted globular protein that is functional as dimer.
673	AT1G15110	PSS1	C5	63.66		Bol038106	BnaC05g11410D	PSS1 encodes a base-exchange-type Phosphatidylserine (PS) synthase. Mutant analysis revealed its role in pollen maturation.
674	AT3G02600	LPP3	C5	67.99	qC5-1		BnaC05g48240D	Encodes phosphatidic acid phosphatase. Expressed during germination.
675	AT3G05020	ACP	C5	68.64	qC5-1			encodes an acyl carrier protein expressed in leaves, roots, and dry seeds. Protein is not regulated by light.
676	AT3G05970	LACS6	C5	69.23	qC5-1		BnaC05g45860D	encode peroxisomal long-chain acyl-CoA synthetase (LACS) isozymes
677	AT3G06230	ATMKK8	C5	69.38	qC5-1		BnaC05g45630D	member of MAP Kinase Kinase
678	AT3G10370	SDP6	C5	71.38	qC5-1		BnaC05g42730D	mitochondrial FAD-dependent glycerol-3-phosphate dehydrogenase. possibly involved in storage lipid catabolism and glycerol assimilation, and in glycerol-3-phosphate shuttle which transports reducing power from cytosol to mitochondrion.
679	AT2G29980	FAD3	C5	71.8	qC5-1			Endoplasmic reticulum enzyme responsible for the synthesis of 18:3 fatty acids from phospholipids. Uses cytochrome b5 as electron donor.
680	AT3G11430	GPAT5	C5	71.95	qC5-1	Bol005907		sn-glycerol-3-phosphate 2-O-acyltransferas, involved in the biosynthesis of suberin polyester.
681	AT3G12120	FAD2	C5	72.34	qC5-1	Bol010322	BnaC05g40970D	Major enzyme responsible for the synthesis of 18:2 fatty acids in the endoplasmic reticulum. Contains His-rich motifs, which contribute to the interaction with the electron donor cytochrome b5. Mutations in this gene suppress the low temperature-induced phenotype of Arabidopsis tocopherol-deficient mutant vte2.
682	AT3G15290	AT3G15290	C5	74.27	qC5-1	Bol011136	BnaC05g38330D	3-hydroxyacyl-CoA dehydrogenase family protein; FUNCTIONS IN: in 7 functions; INVOLVED IN: fatty acid metabolic process, metabolic process; LOCATED IN: peroxisome; EXPRESSED IN: 24 plant structures; EXPRESSED DURING: 15 growth stages; CONTAINS InterPro DOMAIN/s: Dehydrogenase, multihelical (InterPro:IPR013328), 6-phosphogluconate dehydrogenase, C-terminal-like (InterPro:IPR008927), 3-hydroxyacyl-…
683	AT3G16640	TCTP	C5	75.06	qC5-1	Bol036914	BnaC05g36580D	Encodes a protein homologous to translationally controlled tumor protein (TCTP) from Drosophila. In flies, TCTP functions guanine nucleotide exchange factor in the TOR signaling pathway. TCTP is expressed throughout the plant with highest levels seen in meristematic regions of the shoot and root. Loss of function alleles are not transmitted through the male gametophyte due to defects in pollen tu…
684	AT3G16950	LPD1	C5	75.23	qC5-1			encodes a plastid lipoamide dehydrogenase, subunit of the pyruvate dehydrogenase complex which provides acetyl-CoA for de novo fatty acid biosynthesis. The gene is highly expressed in developing seeds.
685	AT3G18850	LPAT5	C5	76.3	qC5-1		BnaC05g34170D	lysophosphatidyl acyltransferase 5 (LPAT5); FUNCTIONS IN: acyltransferase activity; INVOLVED IN: metabolic process; EXPRESSED IN: 24 plant structures; EXPRESSED DURING: 13 growth stages; CONTAINS InterPro DOMAIN/s: Phospholipid/glycerol acyltransferase (InterPro:IPR002123); BEST Arabidopsis thaliana protein match is: lysophosphatidyl acyltransferase 4 (TAIR:AT1G75020.2); Has 1763 Blast hits to 17…
686	AT3G24650	ABI3	C5	78.78	qC5-1			Homologous to the maize transcription factor Viviparous-1. Full length ABI3 protein binds to the highly conserved RY motif [DNA motif CATGCA(TG)], present in many seed-specific promoters, and the B3 domains of this transcription factor is necessary for the specific interaction with the RY element. Transcriptional activity of ABI3 requires the B3 DNA-binding domain and an activation domain. In add…
687	AT1G75020	LPAT4	C6	25.45		Bol039918	BnaC06g22630D	lysophosphatidyl acyltransferase 4 (LPAT4); FUNCTIONS IN: acyltransferase activity; INVOLVED IN: metabolic process; EXPRESSED IN: 25 plant structures; EXPRESSED DURING: 13 growth stages; CONTAINS InterPro DOMAIN/s: Phospholipid/glycerol acyltransferase (InterPro:IPR002123); BEST Arabidopsis thaliana protein match is: lysophosphatidyl acyltransferase 5 (TAIR:AT3G18850.4); Has 2097 Blast hits to 20…
688	AT1G74960	FAB1	C6	25.65		Bol026136	BnaC06g35760D	Encodes a plastidic beta-ketoacyl-ACP synthase II, involved in fatty acid elongation from 16:0-ACP to 18:0-ACP. Homozygous knock-out mutants are embryo lethal, indicating early embryo development is sensitive to elevated 16:0
689	AT1G70160	At1g70160	C6	40.9		Bol032980	BnaC06g31270D	unknown protein; FUNCTIONS IN: molecular_function unknown; INVOLVED IN: biological_process unknown; LOCATED IN: endomembrane system; EXPRESSED IN: 24 plant structures; EXPRESSED DURING: 20 growth stages; BEST Arabidopsis thaliana protein match is: unknown爀漀琀攀椀渀 ⠀吀䄀䤀刀㨀䄀吀㐀䜀㈀㜀 ㈀ ⸀㄀⤀㬀 䠀愀猀 ㄀ 㠀 䈀氀愀猀琀 栀椀琀猀 琀漀 ㄀ 㠀 瀀爀漀琀攀椀渀猀 椀渀 ㈀ 猀瀀攀挀椀攀猀㨀 䄀爀挀栀愀攀 ⴀ 㬀 䈀愀挀琀攀爀椀愀 ⴀ 㬀 䴀攀琀愀稀漀愀 ⴀ 㬀 䘀甀渀最椀 ⴀ 㬀 倀氀愀渀琀猀 ⴀ 㠀㤀㬀 嘀椀爀甀猀攀猀 ⴀ…
690	AT1G68530	CUT1	C6	45.89			BnaC06g25830D	Encodes KCS6, a member of the 3-ketoacyl-CoA synthase family involved in the biosynthesis of VLCFA (very long chain fatty acids).
691	AT1G68000	PIS1	C6	45.94			BnaC06g26180D	phosphatidylinositol synthase 1
692	AT1G67730	KCR1	C6	45.97		Bol026113	BnaC06g28830D	Encodes one of the two Arabidopsis homologues to YBR159w encoding a S. cerevisiae beta-ketoacyl reductase (KCR), which catalyzes the first reduction during VLCFA (very long chain fatty acids, >18 carbon) elongation: KCR1 (At1g67730), KCR2 (At1g24470). Complementation of the yeast ybr159Delta mutant demonstrated that the two KCR proteins are divergent and that only AtKCR1 can restore heterologous …
693	AT1G67730	KCR1	C6	46.23		Bol026113	BnaC06g28830D	Encodes one of the two Arabidopsis homologues to YBR159w encoding a S. cerevisiae beta-ketoacyl reductase (KCR), which catalyzes the first reduction during VLCFA (very long chain fatty acids, >18 carbon) elongation: KCR1 (At1g67730), KCR2 (At1g24470). Complementation of the yeast ybr159Delta mutant demonstrated that the two KCR proteins are divergent and that only AtKCR1 can restore heterologous …
694	AT1G68000	PIS1	C6	46.24			BnaC06g26180D	phosphatidylinositol synthase 1
695	AT1G68530	CUT1	C6	46.61			BnaC06g25830D	Encodes KCS6, a member of the 3-ketoacyl-CoA synthase family involved in the biosynthesis of VLCFA (very long chain fatty acids).
696	AT1G70160	At1g70160	C6	47.98		Bol032980	BnaC06g31270D	unknown protein; FUNCTIONS IN: molecular_function unknown; INVOLVED IN: biological_process unknown; LOCATED IN: endomembrane system; EXPRESSED IN: 24 plant structures; EXPRESSED DURING: 21 growth stages; BEST Arabidopsis thaliana protein match is: unknown爀漀琀攀椀渀 ⠀吀䄀䤀刀㨀䄀吀㐀䜀㈀㜀 ㈀ ⸀㄀⤀㬀 䠀愀猀 ㄀ 㠀 䈀氀愀猀琀 栀椀琀猀 琀漀 ㄀ 㠀 瀀爀漀琀攀椀渀猀 椀渀 ㈀ 猀瀀攀挀椀攀猀㨀 䄀爀挀栀愀攀 ⴀ 㬀 䈀愀挀琀攀爀椀愀 ⴀ 㬀 䴀攀琀愀稀漀愀 ⴀ 㬀 䘀甀渀最椀 ⴀ 㬀 倀氀愀渀琀猀 ⴀ 㠀㤀㬀 嘀椀爀甀猀攀猀 ⴀ…
697	AT1G74960	FAB1	C6	48.18		Bol026136	BnaC06g35760D	Encodes a plastidic beta-ketoacyl-ACP synthase II, involved in fatty acid elongation from 16:0-ACP to 18:0-ACP. Homozygous knock-out mutants are embryo lethal, indicating early embryo development is sensitive to elevated 16:0
698	AT1G75020	LPAT4	C6	48.19		Bol039918	BnaC06g22630D	lysophosphatidyl acyltransferase 4 (LPAT4); FUNCTIONS IN: acyltransferase activity; INVOLVED IN: metabolic process; EXPRESSED IN: 25 plant structures; EXPRESSED DURING: 13 growth stages; CONTAINS InterPro DOMAIN/s: Phospholipid/glycerol acyltransferase (InterPro:IPR002123); BEST Arabidopsis thaliana protein match is: lysophosphatidyl acyltransferase 5 (TAIR:AT3G18850.4); Has 2097 Blast hits to 20…
699	AT3G51840	ACX4	C6	70.45				Encodes a short-chain acyl-CoA oxidase, which catalyzes the first step of peroxisomal fatty acid beta-oxidation during early, post-germinative growth in oilseed species. Null mutants virtually lack short-chain acyl-CoA and are resistant to 2,4-dichlorophenoxybutyric acid, which is converted to the herbicide and auxin analogue 2,4-dichlorophenoxyacetic acid by beta-oxidation. Despite the almost co…
700	AT3G54320	WRI1	C6	70.64		Bol008611		WRINKLED1 encodes transcription factor of the AP2/ERWEBP class. Protein has two plant-specific (AP2/EREB) DNA-binding domains and is involved in the control of storage compound biosynthesis in Arabidopsis. Mutants have wrinkled seed phenotype, due to a defect in the incorporation of sucrose and glucose into triacylglycerols. Transgenic sGsL plants (21-day-old) grown on 6% sucrose for 24 hours had…
701	AT3G55030	PGPS2	C6	70.7			BnaC06g15590D	Encodes a phosphatidylglycerolphosphate synthase.
702	AT3G55360	CER10	C6	70.73				Enoyl-CoA reductase is involved in all very long chain fatty acids (VLCFA) elongation reactions that are required for cuticular wax, storage lipid and sphingolipid metabolism. The protein is located in the ER, but in contrast to its yeast homolog TSC13 is not particularly enriched in the nuclear envelope-vacuole junction. Mutants in this gene show abnormal organ morphology and stem glossiness. Ce…
703	AT3G57650	LPAT2	C6	70.91		Bol007598		Encodes an endoplasmic reticulum localized protein with lysophosphatidyl acyltransferase activity.
704	AT2G33150	KAT2	C6	75.23	qC6-1			Encodes an organellar (peroxisome, glyoxysome) 3-ketoacyl-CoA thiolase, involved in fatty acid b-oxidation during germination and subsequent seedling growth. Mutants have defects in glyoxysomal fatty acid beta-oxidation. EC2.3.1.16 thiolase.
705	AT2G33380	RD20	C6	75.25	qC6-1			Encodes a calcium binding protein whose mRNA is induced upon treatment with NaCl, ABA and in response to dessication. mRNA expression under drought conditions is apparent particularly in leaves and flowers. Isoform of caleosin with a role as a peroxygenase involved in oxylipin metabolism during biotic and abiotic stress. Involved in the production of 2-hydroxy-octadecatrienoic acid.
706	AT1G30120	E1 BETA	C6	75.36	qC6-1			Encodes a putative plastid pyruvate dehydrogenase E1 beta subunit that is distinct from the mitochondrial pyruvate dehydrogenase E1 beta subunit.
707	AT2G35690	ACX5	C6	75.44	qC6-1			Encodes an acyl-CoA oxidase. Involved in jasmonate biosynthesis. Expressed uniformly in seedlings and throughout development.
708	AT2G38110	GPAT6	C6	75.65	qC6-1			bifunctional sn-glycerol-3-phosphate 9-O-acyltransferase/phosphatase. Involved in cutin assembly.
709	AT2G38040	CAC3	C6	75.65	qC6-1			encodes the carboxyltransferase alpha subunit of acetyl-CoA carboxylase, involved in de novo fatty acid biosynthesis
710	AT2G36910	PGP1	C6	75.75	qC6-1			Belongs to the family of ATP-binding cassette (ABC) transporters. Also known as AtMDR1.Possibly regulates auxin-dependent responses by influencing basipetal auxin transport in the root. Exerts nonredundant, partially overlapping functions with the ABC transporter encoded by AT3G28860. PGP1 mediates cellular efflux of IAA and interacts with PIN genes that may confer an accelerated vectoral compone…
711	AT2G39290	PGPS1	C6	75.76	qC6-1			Encodes a phosphatidylglycerolphosphate synthase 2C which is dual-targeted into chloroplasts and mitochondria. Mutant plants have mutant chloroplasts but normal mitochondria.
712	AT2G41540	GPDHc1	C6	75.95	qC6-1			Encodes a protein with NAD-dependent glycerol-3-phosphate (G3P) dehydrogenase which was shown to complement an Escherichia coli strain: BB20-14, auxotrophic for glycerol/G3P due to a loss-of-function mutation in the gpsA gene.
713	AT2G43710	Fab2	C6	76.13	qC6-1			Encodes a stearoyl-ACP desaturase, involved in fatty acid desaturation. The ssi2 mutants have increased 18:0 and reduced 18:1 fatty acids. Exogenous application of glycerol to wild type plants mimics the ssi2 mutant phenotype. The altered 18:1 fatty acid content in the ssi2 mutants has an impact on SA- and JA-mediated defense signaling. ssi2 mutants resulted in hyper-resistance to green peach aph…
714	AT2G44620	MTACP1	C6	76.2	qC6-1			Encodes a member of the mitochondrial acyl carrier protein (ACP) family. As part of the mitochondrial matrix, it is likely to be involved in fatty acid or lipoic acid biogenesis. Its acylated form is predominantly present in the mitochondrial membrane while the non-acylated form is soluble.
715	AT2G45690	SSE1	C6	76.3	qC6-1			Encodes a protein with similarity to yeast Pep16p, a membrane localized protein involved in peroxisome assembly and protein-trafficking. SSE1 mutant seeds do not accumulate oils and dessicated seeds have a shrunken appearance. Involved in protein and oil body biogenesis. SSE is expressed during seed development, reaching the highest peak in mature siliques. Expression in leaves and roots is low c…
716	AT2G45970	LCR	C6	76.31	qC6-1			Encodes a member of the CYP86A subfamily of cytochrome p450 genes. Expressed at moderate levels in flowers, leaves, roots and stems.
717	AT4G38570	PIS2	C6	87.25			BnaC06g26180D	probable CDP-diacylglycerol--inositol 3-phosphatidyltransferase 2 (PIS2); FUNCTIONS IN: phosphotransferase activity, for other substituted phosphate groups; INVOLVED IN: phosphatidylinositol biosynthetic process; LOCATED IN: endomembrane system, membrane; EXPRESSED IN: 23 plant structures; EXPRESSED DURING: 15 growth stages; CONTAINS InterPro DOMAIN/s: CDP-alcohol phosphatidyltransferase (InterPr…
718	AT4G39850	ABCD1	C6	87.74				ncodes a peroxisomal protein of the ATP binding cassette (ABC) transporter class (PMP subfamily) with significant identity to the human X-linked adrenoleukodystrophy protein (ALDP). The gene product promotes germination and represses embryo dormancy. ABI3, ABA1, FUS3 and LEC1 are epistatic to this gene. Mutants accumulate fatty acyl CoA suggesting a defect in uptake of fatty acyl CoA into the per…
719	AT4G36480	LCB1	C6	88.8				Encodes the LCB1 subunit of serine palmitoyltransferase. Together with the LCB2 subunit, forms a functional serine palmitoyltransferase complex, which catalyzes the first reaction of sphingolipid biosynthesis. Knockout of LCB1 was embryo lethal. Partial suppression of LCB1 expression led to smaller plants due to reduced cell expansion.
720	AT4G34520	FAE1	C6	89.4				Encodes KCS18, a member of the 3-ketoacyl-CoA synthase family involved in the biosynthesis of VLCFA (very long chain fatty acids).
721	AT4G31050	LIP2	C6	90.56				Biotin/lipoate A/B protein ligase family; FUNCTIONS IN: lipoyltransferase activity, octanoyltransferase activity, catalytic activity; INVOLVED IN: protein modification process, lipoate biosynthetic process; LOCATED IN: cytoplasm; EXPRESSED IN: 22 plant structures; EXPRESSED DURING: 13 growth stages; CONTAINS InterPro DOMAIN/s: Octanoyltransferase, conserved site (InterPro:IPR020605), Octanoyltran…
722	AT4G30950	FAD6	C6	90.61				Chloroplastic enzyme responsible for the synthesis of 16:2 and 18:2 fatty acids from galactolipids, sulpholipids and phosphatidylglycerol. Uses ferredoxin as electron donor. Gene mutation resulted in reduced level of unsaturated fatty acids leading to susceptibility to photoinhibition.
723	AT4G30580	LPAT1	C6	90.71				Encodes a plastidic lysophosphatidic acid acyltransferase (LPAAT). Is critical for chloroplasts phosphatidic acid biosynthesis. The null allele is embryo lethal.
724	AT1G32200	ATS1	C6	92.86				Encodes a chloroplast glycerol-3-phosphate acyltransferase.Involved in the biosynthesis of chloroplast phosphatidylglycerol.
725	AT4G25140	OLEO1	C6	93.57				Encodes oleosin1, a protein found in oil bodies, involved in seed lipid accumulation. Suppression of OLEO1 (and OLEO2) resulted in an aberrant phenotype of embryo cells that contain unusually large oilbodies that are not normally observed in seeds. Changes in the size of oilbodies caused disruption of storage organelles, altering accumulation of lipids and proteins and causing delay in germinatio…
726	AT4G24510	CER2	C6	93.87				Encodes a component of the fatty acid elongation machinery required for C28 to C30 fatty acid elongation. It does not require the acyltransferase catalytic site for biological function.
727	AT4G22340	CDS2	C6	94.93				cytidinediphosphate diacylglycerol synthase 2 (CDS2); FUNCTIONS IN: phosphatidate cytidylyltransferase activity; LOCATED IN: endomembrane system, membrane; EXPRESSED IN: 22 plant structures; EXPRESSED DURING: 13 growth stages; CONTAINS InterPro DOMAIN/s: Phosphatidate cytidylyltransferase (InterPro:IPR000374), Phosphatidate cytidylyltransferase, eukaryota (InterPro:IPR016720); BEST Arabidopsis th…
728	AT2G19450	TAG1	C6	98.6				Encodes Acyl-CoA:diacylglycerol acyltransferase (DGAT) catalyzes the final step of the triacylglycerol synthesis pathway. An insertion mutation in the TAG1 gene results in altered lipid phenotype. Role in senescence and seed development. Its preferred substrate is linolenoyl-CoA (C18:3-CoA).
729	AT2G15230	LIP1	C6	98.98				Lipase active on medium and short chain triacylglycerols, but not on phospho- or galactolipids. Active between pH4 and 7 with an optimum at pH6. Knock-out mutant has not obvious phenotype. Predicted to be extracellular.
730	AT3G26790	FUS3	C7	35.49	qC7-1	Bol042836	BnaC07g48930D	Transcriptional factor with high similarity to the B3 region of the VP1/ABI3-like proteins. Full length FUS3 protein binds to the highly conserved RY motif [DNA motif CATGCA(TG)], present in many seed-specific promoters, and the B3 domains of this transcription factor is necessary for the specific interaction with the RY element. Transcriptional activity of FUS3 requires the B3 DNA-binding domain…
731	AT2G19450	TAG1	C7	39.63		Bol022722		Encodes Acyl-CoA:diacylglycerol acyltransferase (DGAT) catalyzes the final step of the triacylglycerol synthesis pathway. An insertion mutation in the TAG1 gene results in altered lipid phenotype. Role in senescence and seed development. Its preferred substrate is linolenoyl-CoA (C18:3-CoA).
732	AT2G15230	LIP1	C7	41.32		Bol031929	BnaC07g04860D	Lipase active on medium and short chain triacylglycerols, but not on phospho- or galactolipids. Active between pH4 and 7 with an optimum at pH6. Knock-out mutant has not obvious phenotype. Predicted to be extracellular.
733	AT3G02600	LPP3	C7	42.29				Encodes phosphatidic acid phosphatase. Expressed during germination.
734	AT3G05020	ACP	C7	42.76				encodes an acyl carrier protein expressed in leaves, roots, and dry seeds. Protein is not regulated by light.
735	AT3G05970	LACS6	C7	42.98				encode peroxisomal long-chain acyl-CoA synthetase (LACS) isozymes
736	AT3G06230	ATMKK8	C7	43.03				member of MAP Kinase Kinase
737	AT3G10370	SDP6	C7	43.71				mitochondrial FAD-dependent glycerol-3-phosphate dehydrogenase. possibly involved in storage lipid catabolism and glycerol assimilation, and in glycerol-3-phosphate shuttle which transports reducing power from cytosol to mitochondrion.
738	AT2G29980	FAD3	C7	43.78				Endoplasmic reticulum enzyme responsible for the synthesis of 18:3 fatty acids from phospholipids. Uses cytochrome b5 as electron donor.
739	AT3G11430	GPAT5	C7	43.8				sn-glycerol-3-phosphate 2-O-acyltransferas, involved in the biosynthesis of suberin polyester.
740	AT3G12120	FAD2	C7	43.86				Major enzyme responsible for the synthesis of 18:2 fatty acids in the endoplasmic reticulum. Contains His-rich motifs, which contribute to the interaction with the electron donor cytochrome b5. Mutations in this gene suppress the low temperature-induced phenotype of Arabidopsis tocopherol-deficient mutant vte2.
741	AT3G15290	AT3G15290	C7	44.17				3-hydroxyacyl-CoA dehydrogenase family protein; FUNCTIONS IN: in 7 functions; INVOLVED IN: fatty acid metabolic process, metabolic process; LOCATED IN: peroxisome; EXPRESSED IN: 24 plant structures; EXPRESSED DURING: 15 growth stages; CONTAINS InterPro DOMAIN/s: Dehydrogenase, multihelical (InterPro:IPR013328), 6-phosphogluconate dehydrogenase, C-terminal-like (InterPro:IPR008927), 3-hydroxyacyl-…
742	AT3G16640	TCTP	C7	44.29				Encodes a protein homologous to translationally controlled tumor protein (TCTP) from Drosophila. In flies, TCTP functions guanine nucleotide exchange factor in the TOR signaling pathway. TCTP is expressed throughout the plant with highest levels seen in meristematic regions of the shoot and root. Loss of function alleles are not transmitted through the male gametophyte due to defects in pollen tu…
743	AT3G16950	LPD1	C7	44.32				encodes a plastid lipoamide dehydrogenase, subunit of the pyruvate dehydrogenase complex which provides acetyl-CoA for de novo fatty acid biosynthesis. The gene is highly expressed in developing seeds.
744	AT3G18850	LPAT5	C7	44.49				lysophosphatidyl acyltransferase 5 (LPAT5); FUNCTIONS IN: acyltransferase activity; INVOLVED IN: metabolic process; EXPRESSED IN: 24 plant structures; EXPRESSED DURING: 13 growth stages; CONTAINS InterPro DOMAIN/s: Phospholipid/glycerol acyltransferase (InterPro:IPR002123); BEST Arabidopsis thaliana protein match is: lysophosphatidyl acyltransferase 4 (TAIR:AT1G75020.2); Has 1763 Blast hits to 17…
745	AT3G24650	ABI3	C7	45.08				Homologous to the maize transcription factor Viviparous-1. Full length ABI3 protein binds to the highly conserved RY motif [DNA motif CATGCA(TG)], present in many seed-specific promoters, and the B3 domains of this transcription factor is necessary for the specific interaction with the RY element. Transcriptional activity of ABI3 requires the B3 DNA-binding domain and an activation domain. In add…
746	AT3G25110	FATA	C7	45.12		Bol028190		Encodes a FatA acyl-ACP thioesterase
747	AT2G29980	FAD3	C7	45.55				Endoplasmic reticulum enzyme responsible for the synthesis of 18:3 fatty acids from phospholipids. Uses cytochrome b5 as electron donor.
748	AT5G06090	GPAT7	C7	45.55				putative sn-glycerol-3-phosphate 2-O-acyltransferase
749	AT2G06200	GRF6	C7	45.55				Growth regulating factor encoding transcription activator. One of the nine members of a GRF gene family, containing nuclear targeting domain. Involved in leaf development and expressed in root, shoot and flower
750	AT5G11650	AT5G11650	C7	45.55				alpha/beta-Hydrolases superfamily protein; FUNCTIONS IN: hydrolase activity; LOCATED IN: chloroplast; EXPRESSED IN: 24 plant structures; EXPRESSED DURING: 15 growth stages; BEST Arabidopsis thaliana protein match is: alpha/beta-Hydrolases superfamily protein (TAIR:AT1G73480.1); Has 1807 Blast hits to 1807 proteins in 277 species: Archae - 0; Bacteria - 0; Metazoa - 736; Fungi - 347; Plants - 385;…
751	AT5G13640	PDAT	C7	45.55				arabidopsis phospholipid:diacylglycerol acyltransferase (PDAT)
752	AT5G15530	BCCP2	C7	45.55				biotin carboxyl carrier protein isoform 2 (BCCP2) mRNA,
753	AT5G16240	AT5G16240	C7	45.55				Plant stearoyl-acyl-carrier-protein desaturase family protein; FUNCTIONS IN: acyl-[acyl-carrier-protein] desaturase activity, oxidoreductase activity, transition metal ion binding; INVOLVED IN: oxidation reduction, fatty acid metabolic process, fatty acid biosynthetic process; EXPRESSED IN: 23 plant structures; EXPRESSED DURING: 13 growth stages; CONTAINS InterPro DOMAIN/s: Ribonucleotide reducta…
754	AT5G18630	AT5G18630	C7	45.55				alpha/beta-Hydrolases superfamily protein; FUNCTIONS IN: triglyceride lipase activity; INVOLVED IN: lipid metabolic process; LOCATED IN: endomembrane system; EXPRESSED IN: 24 plant structures; EXPRESSED DURING: 15 growth stages; CONTAINS InterPro DOMAIN/s: Lipase, class 3 (InterPro:IPR002921); BEST Arabidopsis thaliana protein match is: alpha/beta-Hydrolases superfamily protein (TAIR:AT5G18640.1)…
755	AT5G18640	AT5G18640	C7	45.55				alpha/beta-Hydrolases superfamily protein; FUNCTIONS IN: triglyceride lipase activity; INVOLVED IN: lipid metabolic process; LOCATED IN: endomembrane system; EXPRESSED IN: 24 plant structures; EXPRESSED DURING: 14 growth stages; CONTAINS InterPro DOMAIN/s: Lipase, class 3 (InterPro:IPR002921); BEST Arabidopsis thaliana protein match is: alpha/beta-Hydrolases superfamily protein (TAIR:AT5G18630.2)…
756	AT5G03880	At5g03880	C7	46.19				Thioredoxin family protein; FUNCTIONS IN: electron carrier activity; INVOLVED IN: cell redox homeostasis; LOCATED IN: chloroplast thylakoid membrane, chloroplast; EXPRESSED IN: 22 plant structures; EXPRESSED DURING: 14 growth stages; CONTAINS InterPro DOMAIN/s: Thioredoxin fold (InterPro:IPR012335), Glutaredoxin active site (InterPro:IPR011767), Glutathione S-transferase, N-terminal (InterPro:IPR…
757	AT5G57800	CER3	C7	46.81				encodes a transmembrane protein with similarity to the sterol desaturase family at the N-terminus and to the short-chain dehydrogenase/reductase family at the C-terminus. Mutant analyses indicate this protein is involved in cuticle membrane and wax biosynthesis.
758	AT5G27600	LACS7	C7	51.13			BnaC07g28060D	Encode peroxisomal long-chain acyl-CoA synthetase. Activates fatty acids for further metabolism. Interacts with PEX5.
759	AT5G23670	LCB2	C7	56.75				Encodes the LCB2 subunit of serine palmitoyltransferase, an enzyme involved in sphingosine biosynthesis. The protein is localized to the endoplasmic reticulum.
760	AT4G22340	CDS2	C7	70.03				cytidinediphosphate diacylglycerol synthase 2 (CDS2); FUNCTIONS IN: phosphatidate cytidylyltransferase activity; LOCATED IN: endomembrane system, membrane; EXPRESSED IN: 22 plant structures; EXPRESSED DURING: 13 growth stages; CONTAINS InterPro DOMAIN/s: Phosphatidate cytidylyltransferase (InterPro:IPR000374), Phosphatidate cytidylyltransferase, eukaryota (InterPro:IPR016720); BEST Arabidopsis th…
761	AT4G24510	CER2	C7	70.55				Encodes a component of the fatty acid elongation machinery required for C28 to C30 fatty acid elongation. It does not require the acyltransferase catalytic site for biological function.
762	AT4G25140	OLEO1	C7	70.7		Bol042213	BnaC07g39370D	Encodes oleosin1, a protein found in oil bodies, involved in seed lipid accumulation. Suppression of OLEO1 (and OLEO2) resulted in an aberrant phenotype of embryo cells that contain unusually large oilbodies that are not normally observed in seeds. Changes in the size of oilbodies caused disruption of storage organelles, altering accumulation of lipids and proteins and causing delay in germinatio…
763	AT1G32200	ATS1	C7	73.09				Encodes a chloroplast glycerol-3-phosphate acyltransferase.Involved in the biosynthesis of chloroplast phosphatidylglycerol.
764	AT4G30580	LPAT1	C7	83.09		Bol033675	BnaC07g42750D	Encodes a plastidic lysophosphatidic acid acyltransferase (LPAAT). Is critical for chloroplasts phosphatidic acid biosynthesis. The null allele is embryo lethal.
765	AT4G30950	FAD6	C7	83.57				Chloroplastic enzyme responsible for the synthesis of 16:2 and 18:2 fatty acids from galactolipids, sulpholipids and phosphatidylglycerol. Uses ferredoxin as electron donor. Gene mutation resulted in reduced level of unsaturated fatty acids leading to susceptibility to photoinhibition.
766	AT4G31050	LIP2	C7	83.79				Biotin/lipoate A/B protein ligase family; FUNCTIONS IN: lipoyltransferase activity, octanoyltransferase activity, catalytic activity; INVOLVED IN: protein modification process, lipoate biosynthetic process; LOCATED IN: cytoplasm; EXPRESSED IN: 22 plant structures; EXPRESSED DURING: 13 growth stages; CONTAINS InterPro DOMAIN/s: Octanoyltransferase, conserved site (InterPro:IPR020605), Octanoyltran…
767	AT4G34520	FAE1	C7	91.21				Encodes KCS18, a member of the 3-ketoacyl-CoA synthase family involved in the biosynthesis of VLCFA (very long chain fatty acids).
768	AT4G36480	LCB1	C7	91.66		Bol018662	BnaC07g51180D	Encodes the LCB1 subunit of serine palmitoyltransferase. Together with the LCB2 subunit, forms a functional serine palmitoyltransferase complex, which catalyzes the first reaction of sphingolipid biosynthesis. Knockout of LCB1 was embryo lethal. Partial suppression of LCB1 expression led to smaller plants due to reduced cell expansion.
769	AT4G39850	ABCD1	C7	92.45		Bol018577	BnaC07g46830D	ncodes a peroxisomal protein of the ATP binding cassette (ABC) transporter class (PMP subfamily) with significant identity to the human X-linked adrenoleukodystrophy protein (ALDP). The gene product promotes germination and represses embryo dormancy. ABI3, ABA1, FUS3 and LEC1 are epistatic to this gene. Mutants accumulate fatty acyl CoA suggesting a defect in uptake of fatty acyl CoA into the per…
770	AT4G38570	PIS2	C7	92.82				probable CDP-diacylglycerol--inositol 3-phosphatidyltransferase 2 (PIS2); FUNCTIONS IN: phosphotransferase activity, for other substituted phosphate groups; INVOLVED IN: phosphatidylinositol biosynthetic process; LOCATED IN: endomembrane system, membrane; EXPRESSED IN: 23 plant structures; EXPRESSED DURING: 15 growth stages; CONTAINS InterPro DOMAIN/s: CDP-alcohol phosphatidyltransferase (InterPr…
771	AT1G01610	GPAT4	C8	14.95		Bol018471		bifunctional sn-glycerol-3-phosphate 2-O-acyltransferase/phosphatase. Involved in cutin assembly and is functionally redundant with GPAT8.
772	AT1G02205	CER1	C8	14.95		Bol018504		Expression of the CER1 gene associated with production of stem epicuticular wax and pollen fertility. Biochemical studies showed that cer1 mutants are blocked in the conversion of stem wax C30 aldehydes to C29 alkanes, and they also lack the secondary alcohols and ketones. These suggested the CER1 protein is an aldehyde decarbonylase, but the exact molecular function of this protein remains to be…
773	AT1G02390	GPAT2	C8	14.95				putative sn-glycerol-3-phosphate 2-O-acyltransferase
774	AT1G04640	LIP2	C8	14.95			BnaC08g00810D	Lipoyltransferase, located in mitochondria but not found in chloroplasts
775	AT1G04710	KAT1	C8	14.95		Bol011570	BnaC08g00920D	EC2.3.1.16 thiolase. Its transcript levels change after inducing MUTE expression in a mute background.
776	AT1G06290	ACX3	C8	14.95				Encodes an acyl-CoA oxidase with specificity for medium chain fatty acids.
777	AT1G06310	ACX6	C8	14.95				Encodes a putative acyl-CoA oxidase. However, no transcripts have been detected for this gene and no altered phenotypes have been detected in plants mutant for this gene. This suggests that ACX6 does not significantly contribute to seedling beta-oxidation of fatty acids or indole-3-butyric acid in vivo.
778	AT1G06520	GPAT1	C8	14.95				sn-glycerol-3-phosphate 2-O-acyltransferase. Expressed in flower buds and siliques. Homozygous mutant plants are male sterile
779	AT1G08510	FATB	C8	14.95		Bol006555	BnaC08g43130D	Encodes an acyl-acyl carrier protein thioesterase. Hydrolyzes primarily saturated acyl-ACPs with chain lengths that vary between 8 and 18 carbons. Involved in saturated fatty acid synthesis. Nuclear-encoded, plastid-targeted globular protein that is functional as dimer.
780	AT1G15080	LPP2	C8	21.42		Bol031547	BnaC08g39060D	Encodes phosphatidic acid phosphatase. Involved in ABA signaling. Functions as a negative regulator upstream of ABI4. Expressed during germination and seed development. Expressed overall in young seedlings, in roots, hypocotyls, and vascular cells of cotyledons and leaves of 10 day-old seedlings, in flower filaments and stem elongation zones. Not expressed in anthers, pollen nor petals.
781	AT1G15110	PSS1	C8	21.42		Bol031548	BnaC08g39040D	PSS1 encodes a base-exchange-type Phosphatidylserine (PS) synthase. Mutant analysis revealed its role in pollen maturation.
782	AT2G19450	TAG1	C8	34.04	qC8-1			Encodes Acyl-CoA:diacylglycerol acyltransferase (DGAT) catalyzes the final step of the triacylglycerol synthesis pathway. An insertion mutation in the TAG1 gene results in altered lipid phenotype. Role in senescence and seed development. Its preferred substrate is linolenoyl-CoA (C18:3-CoA).
783	AT2G15230	LIP1	C8	34.04	qC8-1			Lipase active on medium and short chain triacylglycerols, but not on phospho- or galactolipids. Active between pH4 and 7 with an optimum at pH6. Knock-out mutant has not obvious phenotype. Predicted to be extracellular.
784	AT3G51840	ACX4	C8	51.95		Bol024996	BnaC08g23150D	Encodes a short-chain acyl-CoA oxidase, which catalyzes the first step of peroxisomal fatty acid beta-oxidation during early, post-germinative growth in oilseed species. Null mutants virtually lack short-chain acyl-CoA and are resistant to 2,4-dichlorophenoxybutyric acid, which is converted to the herbicide and auxin analogue 2,4-dichlorophenoxyacetic acid by beta-oxidation. Despite the almost co…
785	AT3G54320	WRI1	C8	52.55		Bol025192	BnaC08g25150D	WRINKLED1 encodes transcription factor of the AP2/ERWEBP class. Protein has two plant-specific (AP2/EREB) DNA-binding domains and is involved in the control of storage compound biosynthesis in Arabidopsis. Mutants have wrinkled seed phenotype, due to a defect in the incorporation of sucrose and glucose into triacylglycerols. Transgenic sGsL plants (21-day-old) grown on 6% sucrose for 24 hours had…
786	AT3G55030	PGPS2	C8	53.75		Bol045391	BnaC08g25880D	Encodes a phosphatidylglycerolphosphate synthase.
787	AT3G55360	CER10	C8	60.38		Bol044348	BnaC08g26140D	Enoyl-CoA reductase is involved in all very long chain fatty acids (VLCFA) elongation reactions that are required for cuticular wax, storage lipid and sphingolipid metabolism. The protein is located in the ER, but in contrast to its yeast homolog TSC13 is not particularly enriched in the nuclear envelope-vacuole junction. Mutants in this gene show abnormal organ morphology and stem glossiness. Ce…
788	AT3G55030	PGPS2	C8	60.97		Bol045391	BnaC08g25880D	Encodes a phosphatidylglycerolphosphate synthase.
789	AT3G54320	WRI1	C8	62.33		Bol025192	BnaC08g25150D	WRINKLED1 encodes transcription factor of the AP2/ERWEBP class. Protein has two plant-specific (AP2/EREB) DNA-binding domains and is involved in the control of storage compound biosynthesis in Arabidopsis. Mutants have wrinkled seed phenotype, due to a defect in the incorporation of sucrose and glucose into triacylglycerols. Transgenic sGsL plants (21-day-old) grown on 6% sucrose for 24 hours had…
790	AT3G51840	ACX4	C8	66.63		Bol024996	BnaC08g23150D	Encodes a short-chain acyl-CoA oxidase, which catalyzes the first step of peroxisomal fatty acid beta-oxidation during early, post-germinative growth in oilseed species. Null mutants virtually lack short-chain acyl-CoA and are resistant to 2,4-dichlorophenoxybutyric acid, which is converted to the herbicide and auxin analogue 2,4-dichlorophenoxyacetic acid by beta-oxidation. Despite the almost co…
791	AT3G51840	ACX4	C8	68.02		Bol024996	BnaC08g23150D	Encodes a short-chain acyl-CoA oxidase, which catalyzes the first step of peroxisomal fatty acid beta-oxidation during early, post-germinative growth in oilseed species. Null mutants virtually lack short-chain acyl-CoA and are resistant to 2,4-dichlorophenoxybutyric acid, which is converted to the herbicide and auxin analogue 2,4-dichlorophenoxyacetic acid by beta-oxidation. Despite the almost co…
792	AT3G54320	WRI1	C8	68.03		Bol025192	BnaC08g25150D	WRINKLED1 encodes transcription factor of the AP2/ERWEBP class. Protein has two plant-specific (AP2/EREB) DNA-binding domains and is involved in the control of storage compound biosynthesis in Arabidopsis. Mutants have wrinkled seed phenotype, due to a defect in the incorporation of sucrose and glucose into triacylglycerols. Transgenic sGsL plants (21-day-old) grown on 6% sucrose for 24 hours had…
793	AT3G55030	PGPS2	C8	68.03		Bol045391	BnaC08g25880D	Encodes a phosphatidylglycerolphosphate synthase.
794	AT3G55360	CER10	C8	68.03		Bol044348	BnaC08g26140D	Enoyl-CoA reductase is involved in all very long chain fatty acids (VLCFA) elongation reactions that are required for cuticular wax, storage lipid and sphingolipid metabolism. The protein is located in the ER, but in contrast to its yeast homolog TSC13 is not particularly enriched in the nuclear envelope-vacuole junction. Mutants in this gene show abnormal organ morphology and stem glossiness. Ce…
795	AT3G57650	LPAT2	C8	68.03		Bol045508	BnaC08g28660D	Encodes an endoplasmic reticulum localized protein with lysophosphatidyl acyltransferase activity.
796	AT4G00400	GPAT8	C9	9		Bol011515		bifunctional sn-glycerol-3-phosphate 2-O-acyltransferase/phosphatase. Involved in cutin assembly and is functionally redundant with GPAT4.
797	AT4G01950	GPAT3	C9	9.69		Bol011406		putative sn-glycerol-3-phosphate 2-O-acyltransferase
798	AT4G04870	CLS	C9	21.02		Bol032669	BnaC09g22540D	Encodes a protein with cardiolipin synthase activity that is localized to the mitochondiria.
799	AT1G21970	LEC1	C9	54.57	qC9-3			Transcriptional activator of genes required for both embryo maturation and cellular differentiation. Sequence is similar to HAP3 subunit of the CCAAT-box binding factor. HAP3 subunit is divided into three domains: an amino-terminal A domain, a central B domain, and a carboxyl-terminal C domain. LEC1 shared high similarity with other HAP3 homologs only in central, B domain. LEC1 is required for th…
800	AT1G24470	KCR2	C9	54.63	qC9-3			Encodes one of the two Arabidopsis homologues to YBR159w encoding a S. cerevisiae beta-ketoacyl reductase (KCR), which catalyzes the first reduction during VLCFA (very long chain fatty acids, >18 carbon) elongation: KCR1 (At1g67730), KCR2 (At1g24470). Complementation of the yeast ybr159Delta mutant demonstrated that the two KCR proteins are divergent and that only AtKCR1 can restore heterologous …
801	AT1G28300	LEC2	C9	54.7	qC9-3			Transcription factor that contains a B3 domain, a DNA-binding motif unique to plants and characteristic of several transcription factors. Plays critical roles both early and late during embryo development. LEC2 RNA accumulates primarily during seed development. LEC2 is required for the maintenance of suspensor morphology, specification of cotyledon identity, progression through the maturation pha…
802	AT1G31812	ACBP	C9	54.8	qC9-3			Acyl-CoA-binding protein. Bind acyl-CoA esters and protect acyl-CoAs from degradation by microsomal acyl-hydrolases.
803	AT1G32200	ATS1	C9	54.81	qC9-3			Encodes a chloroplast glycerol-3-phosphate acyltransferase.Involved in the biosynthesis of chloroplast phosphatidylglycerol.
804	AT1G36180	ACC2	C9	54.93	qC9-3			acetyl-CoA carboxylase 2 (ACC2)
805	AT2G19450	TAG1	C9	55.02	qC9-3			Encodes Acyl-CoA:diacylglycerol acyltransferase (DGAT) catalyzes the final step of the triacylglycerol synthesis pathway. An insertion mutation in the TAG1 gene results in altered lipid phenotype. Role in senescence and seed development. Its preferred substrate is linolenoyl-CoA (C18:3-CoA).
806	AT2G15230	LIP1	C9	55.04	qC9-3			Lipase active on medium and short chain triacylglycerols, but not on phospho- or galactolipids. Active between pH4 and 7 with an optimum at pH6. Knock-out mutant has not obvious phenotype. Predicted to be extracellular.
807	AT1G62640	KAS III	C9	56.94	qC9-3		BnaC09g13240D	3-ketoacyl-acyl carrier protein synthase III (KAS III)
808	AT1G63380	AT1G63380	C9	57.3	qC9-3		BnaC09g10050D	NAD(P)-binding Rossmann-fold superfamily protein; FUNCTIONS IN: oxidoreductase activity, binding, catalytic activity; INVOLVED IN: oxidation reduction, metabolic process, non-phosphorylated glucose catabolic process; LOCATED IN: cellular_component unknown; CONTAINS InterPro DOMAIN/s: Short-chain dehydrogenase/reductase, conserved site (InterPro:IPR020904), NAD(P)-binding domain (InterPro:IPR01604…
809	AT1G62610	AT1G62610	C9	57.33	qC9-3		BnaC09g10050D	NAD(P)-binding Rossmann-fold superfamily protein; FUNCTIONS IN: oxidoreductase activity, binding, catalytic activity; INVOLVED IN: oxidation reduction, metabolic process; LOCATED IN: cellular_component unknown; CONTAINS InterPro DOMAIN/s: Short-chain dehydrogenase/reductase, conserved site (InterPro:IPR020904), NAD(P)-binding domain (InterPro:IPR016040), Polyketide synthase/Fatty acid synthase, K…
810	AT1G65290	MTACP2	C9	59.48	qC9-3			Encodes a member of the mitochondrial acyl carrier protein (ACP) family. As part of the mitochondrial matrix, it is likely to be involved in fatty acid or lipoic acid biogenesis.
811	AT5G35360	CAC2	C9	66.31	qC9-4			Encodes biotin carboxylase subunit (CAC2).
812	AT5G40420	OLEOSIN 2	C9	67.59	qC9-4			Encodes oleosin2, a protein found in oil bodies, involved in seed lipid accumulation. Suppression of OLEO1 (and OLEO2) resulted in an aberrant phenotype of embryo cells that contain unusually large oilbodies that are not normally observed in seeds. Changes in the size of oilbodies caused disruption of storage organelles, altering accumulation of lipids and proteins and causing delay in germinatio…
813	AT2G41540	GPDHc1	C9	67.64	qC9-4			Encodes a protein with NAD-dependent glycerol-3-phosphate (G3P) dehydrogenase which was shown to complement an Escherichia coli strain: BB20-14, auxotrophic for glycerol/G3P due to a loss-of-function mutation in the gpsA gene.
814	AT1G62640	KAS III	C9	70.81	qC9-4		BnaC09g13240D	3-ketoacyl-acyl carrier protein synthase III (KAS III)
815	AT1G63380	AT1G63380	C9	71.03	qC9-4		BnaC09g10050D	NAD(P)-binding Rossmann-fold superfamily protein; FUNCTIONS IN: oxidoreductase activity, binding, catalytic activity; INVOLVED IN: oxidation reduction, metabolic process, non-phosphorylated glucose catabolic process; LOCATED IN: cellular_component unknown; CONTAINS InterPro DOMAIN/s: Short-chain dehydrogenase/reductase, conserved site (InterPro:IPR020904), NAD(P)-binding domain (InterPro:IPR01604…
816	AT1G62610	AT1G62610	C9	71.05	qC9-4		BnaC09g10050D	NAD(P)-binding Rossmann-fold superfamily protein; FUNCTIONS IN: oxidoreductase activity, binding, catalytic activity; INVOLVED IN: oxidation reduction, metabolic process; LOCATED IN: cellular_component unknown; CONTAINS InterPro DOMAIN/s: Short-chain dehydrogenase/reductase, conserved site (InterPro:IPR020904), NAD(P)-binding domain (InterPro:IPR016040), Polyketide synthase/Fatty acid synthase, K…
817	AT1G65290	MTACP2	C9	71.56	qC9-4			Encodes a member of the mitochondrial acyl carrier protein (ACP) family. As part of the mitochondrial matrix, it is likely to be involved in fatty acid or lipoic acid biogenesis.
818	AT3G51840	ACX4	C9	91.29				Encodes a short-chain acyl-CoA oxidase, which catalyzes the first step of peroxisomal fatty acid beta-oxidation during early, post-germinative growth in oilseed species. Null mutants virtually lack short-chain acyl-CoA and are resistant to 2,4-dichlorophenoxybutyric acid, which is converted to the herbicide and auxin analogue 2,4-dichlorophenoxyacetic acid by beta-oxidation. Despite the almost co…
819	AT3G54320	WRI1	C9	92.53				WRINKLED1 encodes transcription factor of the AP2/ERWEBP class. Protein has two plant-specific (AP2/EREB) DNA-binding domains and is involved in the control of storage compound biosynthesis in Arabidopsis. Mutants have wrinkled seed phenotype, due to a defect in the incorporation of sucrose and glucose into triacylglycerols. Transgenic sGsL plants (21-day-old) grown on 6% sucrose for 24 hours had…
820	AT3G55030	PGPS2	C9	92.77				Encodes a phosphatidylglycerolphosphate synthase.
821	AT3G55360	CER10	C9	92.85	qC9-6			Enoyl-CoA reductase is involved in all very long chain fatty acids (VLCFA) elongation reactions that are required for cuticular wax, storage lipid and sphingolipid metabolism. The protein is located in the ER, but in contrast to its yeast homolog TSC13 is not particularly enriched in the nuclear envelope-vacuole junction. Mutants in this gene show abnormal organ morphology and stem glossiness. Ce…
822	AT3G57650	LPAT2	C9	93.33	qC9-6			Encodes an endoplasmic reticulum localized protein with lysophosphatidyl acyltransferase activity.
823	AT5G57800	CER3	C9	116.14		Bol012187		encodes a transmembrane protein with similarity to the sterol desaturase family at the N-terminus and to the short-chain dehydrogenase/reductase family at the C-terminus. Mutant analyses indicate this protein is involved in cuticle membrane and wax biosynthesis.
824	AT2G06200	GRF6	C9	116.37				Growth regulating factor encoding transcription activator. One of the nine members of a GRF gene family, containing nuclear targeting domain. Involved in leaf development and expressed in root, shoot and flower

## Sheet: All genes underlying QTLs
All of homologous genes of Arabidopsis underlying QTLs for 10 different fatty acids.
Code	Gene model	QTL	Chromosome	Synteny blocks or insertion segments	Description in gene Databases
1	AT4G35050	qA1-2	A1	U	Transducin family protein / WD-40 repeat family protein
2	AT4G35060	qA1-2	A1	U	Heavy metal transport/detoxification superfamily protein
3	AT4G35070	qA1-2	A1	U	SBP (S-ribonuclease binding protein) family protein
4	AT4G35080	qA1-2	A1	U	high-affinity nickel-transport family protein
5	AT4G35090	qA1-2	A1	U	catalase 2
6	AT4G35100	qA1-2	A1	U	plasma membrane intrinsic protein 3
7	AT4G35110	qA1-2	A1	U	Arabidopsis phospholipase-like protein (PEARLI 4) family
8	AT4G35120	qA1-2	A1	U	Galactose oxidase/kelch repeat superfamily protein
9	AT4G35130	qA1-2	A1	U	Tetratricopeptide repeat (TPR)-like superfamily protein
10	AT4G35140	qA1-2	A1	U	Transducin/WD40 repeat-like superfamily protein
11	AT4G35150	qA1-2	A1	U	O-methyltransferase family protein
12	AT4G35160	qA1-2	A1	U	O-methyltransferase family protein
13	AT4G35170	qA1-2	A1	U	Late embryogenesis abundant (LEA) hydroxyproline-rich glycoprotein family
14	AT4G35180	qA1-2	A1	U	LYS/HIS transporter 7
15	AT4G35190	qA1-2	A1	U	Putative lysine decarboxylase family protein
16	AT4G35200	qA1-2	A1	U	Arabidopsis protein of unknown function (DUF241)
17	AT4G35210	qA1-2	A1	U	Arabidopsis protein of unknown function (DUF241)
18	AT4G35220	qA1-2	A1	U	Cyclase family protein
19	AT4G35230	qA1-2	A1	U	BR-signaling kinase 1
20	AT4G35240	qA1-2	A1	U	Protein of unknown function (DUF630 and DUF632)
21	AT4G35250	qA1-2	A1	U	NAD(P)-binding Rossmann-fold superfamily protein
22	AT4G35260	qA1-2	A1	U	isocitrate dehydrogenase 1
23	AT4G32030	qA1-3	A1	U	unknown protein; BEST Arabidopsis thaliana protein match is: unknown protein (TAIR:AT1G80610.1); Has 63 Blast hits to 59 proteins in 12 species: Archae - 0; Bacteria - 0; Metazoa - 6; Fungi - 0; Plants - 53; Viruses - 0; Other Eukaryotes - 4 (source: NCBI BLink).
24	AT4G32040	qA1-3	A1	U	KNOTTED1-like homeobox gene 5
25	AT4G32050	qA1-3	A1	U	neurochondrin family protein
26	AT4G32060	qA1-3	A1	U	calcium-binding EF hand family protein
27	AT4G32070	qA1-3	A1	U	Octicosapeptide/Phox/Bem1p (PB1) domain-containing protein / tetratricopeptide repeat (TPR)-containing protein
28	AT4G32080	qA1-3	A1	U	unknown protein; Has 7 Blast hits to 7 proteins in 1 species: Archae - 0; Bacteria - 0; Metazoa - 0; Fungi - 0; Plants - 7; Viruses - 0; Other Eukaryotes - 0 (source: NCBI BLink).
29	AT4G32090	qA1-3	A1	U	Beta-1,3-N-Acetylglucosaminyltransferase family protein
30	AT4G32100	qA1-3	A1	U	Beta-1,3-N-Acetylglucosaminyltransferase family protein
31	AT4G32110	qA1-3	A1	U	Beta-1,3-N-Acetylglucosaminyltransferase family protein
32	AT4G32120	qA1-3	A1	U	Galactosyltransferase family protein
33	AT4G32130	qA1-3	A1	U	Protein of unknown function (DUF2012)
34	AT4G32140	qA1-3	A1	U	EamA-like transporter family
35	AT4G32150	qA1-3	A1	U	vesicle-associated membrane protein 711
36	AT4G32160	qA1-3	A1	U	Phox (PX) domain-containing protein
37	AT4G32170	qA1-3	A1	U	cytochrome P450, family 96, subfamily A, polypeptide 2
38	AT4G32180	qA1-3	A1	U	pantothenate kinase 2
39	AT4G32190	qA1-3	A1	U	Myosin heavy chain-related protein
40	AT4G32200	qA1-3	A1	U	DNA-binding HORMA family protein
41	AT4G32210	qA1-3	A1	U	succinate dehydrogenase 3-2
42	AT4G32220	qA1-3	A1	U	transposable element gene
43	AT4G32230	qA1-3	A1	U	unknown protein; Has 14 Blast hits to 14 proteins in 3 species: Archae - 0; Bacteria - 0; Metazoa - 0; Fungi - 0; Plants - 14; Viruses - 0; Other Eukaryotes - 0 (source: NCBI BLink).
44	AT4G32240	qA1-3	A1	U	unknown protein; Has 30201 Blast hits to 17322 proteins in 780 species: Archae - 12; Bacteria - 1396; Metazoa - 17338; Fungi - 3422; Plants - 5037; Viruses - 0; Other Eukaryotes - 2996 (source: NCBI BLink).
45	AT4G32250	qA1-3	A1	U	Protein kinase superfamily protein
46	AT4G32260	qA1-3	A1	U	ATPase, F0 complex, subunit B/B', bacterial/chloroplast
47	AT4G32270	qA1-3	A1	U	Ubiquitin-like superfamily protein
48	AT4G32280	qA1-3	A1	U	indole-3-acetic acid inducible 29
49	AT4G32290	qA1-3	A1	U	Core-2/I-branching beta-1,6-N-acetylglucosaminyltransferase family protein
50	AT4G32300	qA1-3	A1	U	S-domain-2 5
51	AT4G32320	qA1-3	A1	U	ascorbate peroxidase 6
52	AT4G32330	qA1-3	A1	U	TPX2 (targeting protein for Xklp2) protein family
53	AT4G32340	qA1-3	A1	U	Tetratricopeptide repeat (TPR)-like superfamily protein
54	AT4G32350	qA1-3	A1	U	Regulator of Vps4 activity in the MVB pathway protein
55	AT4G32360	qA1-3	A1	U	Pyridine nucleotide-disulphide oxidoreductase family protein
56	AT4G32370	qA1-3	A1	U	Pectin lyase-like superfamily protein
57	AT4G32380	qA1-3	A1	U	Pectin lyase-like superfamily protein
58	AT4G32390	qA1-3	A1	U	Nucleotide-sugar transporter family protein
59	AT4G32400	qA1-3	A1	U	Mitochondrial substrate carrier family protein
60	AT4G32410	qA1-3	A1	U	cellulose synthase 1
61	AT4G34150	qA1-4	A1	U	Calcium-dependent lipid-binding (CaLB domain) family protein
62	AT4G34160	qA1-4	A1	U	CYCLIN D3;1
63	AT4G34170	qA1-4	A1	U	Galactose oxidase/kelch repeat superfamily protein
64	AT4G34180	qA1-4	A1	U	Cyclase family protein
65	AT4G34190	qA1-4	A1	U	stress enhanced protein 1
66	AT4G34200	qA1-4	A1	U	D-3-phosphoglycerate dehydrogenase
67	AT4G34210	qA1-4	A1	U	SKP1-like 11
68	AT4G34220	qA1-4	A1	U	Leucine-rich repeat protein kinase family protein
69	AT4G34230	qA1-4	A1	U	cinnamyl alcohol dehydrogenase 5
70	AT4G34240	qA1-4	A1	U	aldehyde dehydrogenase 3I1
71	AT4G34250	qA1-4	A1	U	3-ketoacyl-CoA synthase 16
72	AT4G34260	qA1-4	A1	U	1,2-alpha-L-fucosidases
73	AT4G34270	qA1-4	A1	U	TIP41-like family protein
74	AT4G34280	qA1-4	A1	U	transducin family protein / WD-40 repeat family protein
75	AT4G34290	qA1-4	A1	U	SWIB/MDM2 domain superfamily protein
76	AT4G34300	qA1-4	A1	U	Cupredoxin superfamily protein
77	AT4G34310	qA1-4	A1	U	alpha/beta-Hydrolases superfamily protein
78	AT4G34320	qA1-4	A1	U	Protein of unknown function (DUF677)
79	AT4G34330	qA1-4	A1	U	Protein of unknown function (DUF677)
80	AT4G34340	qA1-4	A1	U	TBP-associated factor 8
81	AT4G34350	qA1-4	A1	U	4-hydroxy-3-methylbut-2-enyl diphosphate reductase
82	AT4G34360	qA1-4	A1	U	S-adenosyl-L-methionine-dependent methyltransferases superfamily protein
83	AT4G34370	qA1-4	A1	U	RING/U-box superfamily protein
84	AT4G34380	qA1-4	A1	U	Transducin/WD40 repeat-like superfamily protein
85	AT4G34390	qA1-4	A1	U	extra-large GTP-binding protein 2
86	AT4G34400	qA1-4	A1	U	AP2/B3-like transcriptional factor family protein
87	AT4G34410	qA1-4	A1	U	redox responsive transcription factor 1
88	AT4G34420	qA1-4	A1	U	P-loop containing nucleoside triphosphate hydrolases superfamily protein
89	AT4G34430	qA1-4	A1	U	DNA-binding family protein
90	AT4G34440	qA1-4	A1	U	Protein kinase superfamily protein
91	AT4G34450	qA1-4	A1	U	coatomer gamma-2 subunit, putative / gamma-2 coat protein, putative / gamma-2 COP, putative
92	AT4G34460	qA1-4	A1	U	GTP binding protein beta 1
93	AT4G34470	qA1-4	A1	U	SKP1-like 12
94	AT4G34480	qA1-4	A1	U	O-Glycosyl hydrolases family 17 protein
95	AT4G34490	qA1-4	A1	U	cyclase associated protein 1
96	AT4G34500	qA1-4	A1	U	Protein kinase superfamily protein
97	AT4G34510	qA1-4	A1	U	3-ketoacyl-CoA synthase 17
98	AT4G34520	qA1-4	A1	U	3-ketoacyl-CoA synthase 18
99	AT4G34530	qA1-4	A1	U	cryptochrome-interacting basic-helix-loop-helix 1
100	AT4G34540	qA1-4	A1	U	NmrA-like negative transcriptional regulator family protein
101	AT4G34550	qA1-4	A1	U	BEST Arabidopsis thaliana protein match is: F-box family protein (TAIR:AT2G16365.3); Has 37 Blast hits to 37 proteins in 8 species: Archae - 0; Bacteria - 0; Metazoa - 0; Fungi - 0; Plants - 37; Viruses - 0; Other Eukaryotes - 0 (source: NCBI BLink).
102	AT4G34560	qA1-4	A1	U	unknown protein; BEST Arabidopsis thaliana protein match is: unknown protein (TAIR:AT5G66440.1); Has 67 Blast hits to 66 proteins in 11 species: Archae - 0; Bacteria - 0; Metazoa - 0; Fungi - 0; Plants - 67; Viruses - 0; Other Eukaryotes - 0 (source: NCBI BLink).
103	AT4G34570	qA1-4	A1	U	thymidylate synthase 2
104	AT4G34580	qA1-4	A1	U	Sec14p-like phosphatidylinositol transfer family protein
105	AT4G34590	qA1-4	A1	U	G-box binding factor 6
106	AT4G34600	qA1-4	A1	U	unknown protein; FUNCTIONS IN: molecular_function unknown; INVOLVED IN: pollen tube growth; LOCATED IN: endomembrane system; EXPRESSED IN: 11 plant structures; EXPRESSED DURING: M germinated pollen stage, LP.04 four leaves visible, 4 anthesis, petal differentiation and expansion stage; BEST Arabidopsis thaliana protein match is: unknown protein (TAIR:AT2G16385.1); Has 17 Blast hits to 17 proteins…
107	AT4G34610	qA1-4	A1	U	BEL1-like homeodomain 6
108	AT4G34620	qA1-4	A1	U	small subunit ribosomal protein 16
109	AT4G34630	qA1-4	A1	U	unknown protein; Has 30 Blast hits to 30 proteins in 10 species: Archae - 0; Bacteria - 2; Metazoa - 0; Fungi - 0; Plants - 24; Viruses - 0; Other Eukaryotes - 4 (source: NCBI BLink).
110	AT4G34640	qA1-4	A1	U	squalene synthase 1
111	AT3G58970	qA1-5	A1	N	magnesium transporter 6
112	AT3G58980	qA1-5	A1	N	F-box family protein
113	AT3G58990	qA1-5	A1	N	isopropylmalate isomerase 1
114	AT3G59000	qA1-5	A1	N	F-box/RNI-like superfamily protein
115	AT3G59010	qA1-5	A1	N	pectin methylesterase 61
116	AT3G59020	qA1-5	A1	N	ARM repeat superfamily protein
117	AT3G59030	qA1-5	A1	N	MATE efflux family protein
118	AT3G59040	qA1-5	A1	N	Tetratricopeptide repeat (TPR)-like superfamily protein
119	AT3G59050	qA1-5	A1	N	polyamine oxidase 3
120	AT3G59060	qA1-5	A1	N	phytochrome interacting factor 3-like 6
121	AT3G59070	qA1-5	A1	N	Cytochrome b561/ferric reductase transmembrane with DOMON related domain
122	AT3G59080	qA1-5	A1	N	Eukaryotic aspartyl protease family protein
123	AT3G59090	qA1-5	A1	N	CONTAINS InterPro DOMAIN/s: Protein of unknown function DUF1084 (InterPro:IPR009457); BEST Arabidopsis thaliana protein match is: tobamovirus multiplication 1 (TAIR:AT4G21790.1); Has 196 Blast hits to 195 proteins in 29 species: Archae - 0; Bacteria - 0; Metazoa - 0; Fungi - 2; Plants - 188; Viruses - 0; Other Eukaryotes - 6 (source: NCBI BLink).
124	AT3G59100	qA1-5	A1	N	glucan synthase-like 11
125	AT3G59110	qA1-5	A1	N	Protein kinase superfamily protein
126	AT1G72160	qA2-2	A2	E	Sec14p-like phosphatidylinositol transfer family protein
127	AT1G72170	qA2-2	A2	E	Domain of unknown function (DUF543)
128	AT1G72175	qA2-2	A2	E	RING/U-box protein with domain of unknown function (DUF 1232)
129	AT1G72180	qA2-2	A2	E	Leucine-rich receptor-like protein kinase family protein
130	AT1G72190	qA2-2	A2	E	D-isomer specific 2-hydroxyacid dehydrogenase family protein
131	AT1G72200	qA2-2	A2	E	RING/U-box superfamily protein
132	AT1G72210	qA2-2	A2	E	basic helix-loop-helix (bHLH) DNA-binding superfamily protein
133	AT1G72220	qA2-2	A2	E	RING/U-box superfamily protein
134	AT1G72230	qA2-2	A2	E	Cupredoxin superfamily protein
135	AT1G72240	qA2-2	A2	E	unknown protein; BEST Arabidopsis thaliana protein match is: unknown protein (TAIR:AT1G22470.1); Has 65 Blast hits to 63 proteins in 13 species: Archae - 0; Bacteria - 0; Metazoa - 1; Fungi - 0; Plants - 64; Viruses - 0; Other Eukaryotes - 0 (source: NCBI BLink).
136	AT1G72250	qA2-2	A2	E	Di-glucose binding protein with Kinesin motor domain
137	AT1G72270	qA2-2	A2	E	CONTAINS InterPro DOMAIN/s: Ribosome 60S biogenesis N-terminal (InterPro:IPR021714); BEST Arabidopsis thaliana protein match is: unknown protein (TAIR:AT4G27010.1); Has 772 Blast hits to 657 proteins in 120 species: Archae - 0; Bacteria - 0; Metazoa - 344; Fungi - 94; Plants - 322; Viruses - 0; Other Eukaryotes - 12 (source: NCBI BLink).
138	AT1G72280	qA2-2	A2	E	endoplasmic reticulum oxidoreductins 1
139	AT1G72290	qA2-2	A2	E	Kunitz family trypsin and protease inhibitor protein
140	AT1G72300	qA2-2	A2	E	Leucine-rich receptor-like protein kinase family protein
141	AT1G72310	qA2-2	A2	E	RING/U-box superfamily protein
142	AT1G72320	qA2-2	A2	E	pumilio 23
143	AT1G72330	qA2-2	A2	E	alanine aminotransferase 2
144	AT1G72340	qA2-2	A2	E	NagB/RpiA/CoA transferase-like superfamily protein
145	AT1G72350	qA2-2	A2	E	MADS-box transcription factor family protein
146	AT1G72360	qA2-2	A2	E	Integrase-type DNA-binding superfamily protein
147	AT1G72370	qA2-2	A2	E	40s ribosomal protein SA
148	AT1G72390	qA2-2	A2	E	CONTAINS InterPro DOMAIN/s: Spt20 family (InterPro:IPR021950); Has 8778 Blast hits to 7244 proteins in 477 species: Archae - 6; Bacteria - 326; Metazoa - 4198; Fungi - 1506; Plants - 923; Viruses - 22; Other Eukaryotes - 1797 (source: NCBI BLink).
149	AT1G72410	qA2-2	A2	E	COP1-interacting protein-related
150	AT1G72420	qA2-2	A2	E	NADH:ubiquinone oxidoreductase intermediate-associated protein 30
151	AT1G72430	qA2-2	A2	E	SAUR-like auxin-responsive protein family
152	AT1G72440	qA2-2	A2	E	CCAAT-binding factor
153	AT1G72450	qA2-2	A2	E	jasmonate-zim-domain protein 6
154	AT1G72460	qA2-2	A2	E	Leucine-rich repeat protein kinase family protein
155	AT1G72470	qA2-2	A2	E	exocyst subunit exo70 family protein D1
156	AT1G72480	qA2-2	A2	E	Lung seven transmembrane receptor family protein
157	AT1G72490	qA2-2	A2	E	unknown protein; BEST Arabidopsis thaliana protein match is: unknown protein (TAIR:AT1G17400.1); Has 75 Blast hits to 75 proteins in 21 species: Archae - 0; Bacteria - 0; Metazoa - 3; Fungi - 4; Plants - 58; Viruses - 0; Other Eukaryotes - 10 (source: NCBI BLink).
158	AT1G72500	qA2-2	A2	E	LOCATED IN: plasma membrane; EXPRESSED IN: 23 plant structures; EXPRESSED DURING: 13 growth stages; CONTAINS InterPro DOMAIN/s: von Willebrand factor, type A (InterPro:IPR002035); BEST Arabidopsis thaliana protein match is: inter-alpha-trypsin inhibitor heavy chain-related (TAIR:AT1G19110.1); Has 1407 Blast hits to 1406 proteins in 307 species: Archae - 6; Bacteria - 522; Metazoa - 484; Fungi - 5…
159	AT1G72510	qA2-2	A2	E	Protein of unknown function (DUF1677)
160	AT1G72520	qA2-2	A2	E	PLAT/LH2 domain-containing lipoxygenase family protein
161	AT1G72530	qA2-2	A2	E	plastid developmental protein DAG, putative
162	AT1G72540	qA2-2	A2	E	Protein kinase superfamily protein
163	AT1G72550	qA2-2	A2	E	tRNA synthetase beta subunit family protein
164	AT1G72560	qA2-2	A2	E	ARM repeat superfamily protein
165	AT1G72570	qA2-2	A2	E	Integrase-type DNA-binding superfamily protein
166	AT1G72580	qA2-2	A2	E	unknown protein; Has 3 Blast hits to 3 proteins in 2 species: Archae - 0; Bacteria - 0; Metazoa - 0; Fungi - 0; Plants - 3; Viruses - 0; Other Eukaryotes - 0 (source: NCBI BLink).
167	AT1G72590	qA2-2	A2	E	3-oxo-5-alpha-steroid 4-dehydrogenase family protein
168	AT1G72600	qA2-2	A2	E	hydroxyproline-rich glycoprotein family protein
169	AT1G72610	qA2-2	A2	E	germin-like protein 1
170	AT1G72620	qA2-2	A2	E	alpha/beta-Hydrolases superfamily protein
171	AT1G72630	qA2-2	A2	E	ELF4-like 2
172	AT1G72640	qA2-2	A2	E	NAD(P)-binding Rossmann-fold superfamily protein
173	AT1G72650	qA2-2	A2	E	TRF-like 6
174	AT1G72660	qA2-2	A2	E	P-loop containing nucleoside triphosphate hydrolases superfamily protein
175	AT1G72670	qA2-2	A2	E	IQ-domain 8
176	AT1G72680	qA2-2	A2	E	cinnamyl-alcohol dehydrogenase
177	AT1G72690	qA2-2	A2	E	unknown protein; BEST Arabidopsis thaliana protein match is: unknown protein (TAIR:AT1G17490.1); Has 59 Blast hits to 45 proteins in 9 species: Archae - 0; Bacteria - 0; Metazoa - 0; Fungi - 0; Plants - 59; Viruses - 0; Other Eukaryotes - 0 (source: NCBI BLink).
178	AT1G72700	qA2-2	A2	E	ATPase E1-E2 type family protein / haloacid dehalogenase-like hydrolase family protein
179	AT1G72710	qA2-2	A2	E	casein kinase 1-like protein 2
180	AT1G72720	qA2-2	A2	E	Protein of unknown function (DUF3511)
181	AT1G72730	qA2-2	A2	E	DEA(D/H)-box RNA helicase family protein
182	AT1G72740	qA2-2	A2	E	Homeodomain-like/winged-helix DNA-binding family protein
183	AT1G72750	qA2-2	A2	E	translocase inner membrane subunit 23-2
184	AT1G72760	qA2-2	A2	E	Protein kinase superfamily protein
185	AT1G72770	qA2-2	A2	E	HYPERSENSITIVE TO ABA1
186	AT1G72790	qA2-2	A2	E	hydroxyproline-rich glycoprotein family protein
187	AT1G72800	qA2-2	A2	E	RNA-binding (RRM/RBD/RNP motifs) family protein
188	AT1G72810	qA2-2	A2	E	Pyridoxal-5'-phosphate-dependent enzyme family protein
189	AT1G72820	qA2-2	A2	E	Mitochondrial substrate carrier family protein
190	AT1G72830	qA2-2	A2	E	nuclear factor Y, subunit A3
191	AT1G72840	qA2-2	A2	E	Disease resistance protein (TIR-NBS-LRR class)
192	AT1G72850	qA2-2	A2	E	Disease resistance protein (TIR-NBS class)
193	AT1G72860	qA2-2	A2	E	Disease resistance protein (TIR-NBS-LRR class) family
194	AT1G72870	qA2-2	A2	E	Disease resistance protein (TIR-NBS class)
195	AT1G72880	qA2-2	A2	E	Survival protein SurE-like phosphatase/nucleotidase
196	AT1G72890	qA2-2	A2	E	Disease resistance protein (TIR-NBS class)
197	AT1G72900	qA2-2	A2	E	Toll-Interleukin-Resistance (TIR) domain-containing protein
198	AT1G72910	qA2-2	A2	E	Toll-Interleukin-Resistance (TIR) domain-containing protein
199	AT1G72920	qA2-2	A2	E	Toll-Interleukin-Resistance (TIR) domain family protein
200	AT1G72930	qA2-2	A2	E	toll/interleukin-1 receptor-like
201	AT1G72940	qA2-2	A2	E	Toll-Interleukin-Resistance (TIR) domain-containing protein
202	AT1G72950	qA2-2	A2	E	Disease resistance protein (TIR-NBS class)
203	AT1G72960	qA2-2	A2	E	Root hair defective 3 GTP-binding protein (RHD3)
204	AT1G72970	qA2-2	A2	E	Glucose-methanol-choline (GMC) oxidoreductase family protein
205	AT1G72980	qA2-2	A2	E	LOB domain-containing protein 7
206	AT1G72990	qA2-2	A2	E	beta-galactosidase 17
207	AT1G73000	qA2-2	A2	E	PYR1-like 3
208	AT1G73010	qA2-2	A2	E	phosphate starvation-induced gene 2
209	AT1G73020	qA2-2	A2	E	unknown protein; CONTAINS InterPro DOMAIN/s: Protein of unknown function DUF590 (InterPro:IPR007632); Has 1198 Blast hits to 1128 proteins in 154 species: Archae - 0; Bacteria - 0; Metazoa - 809; Fungi - 158; Plants - 25; Viruses - 0; Other Eukaryotes - 206 (source: NCBI BLink).
210	AT1G73030	qA2-2	A2	E	SNF7 family protein
211	AT1G73040	qA2-2	A2	E	Mannose-binding lectin superfamily protein
212	AT1G73050	qA2-2	A2	E	Glucose-methanol-choline (GMC) oxidoreductase family protein
213	AT1G73060	qA2-2	A2	E	Low PSII Accumulation 3
214	AT1G73080	qA2-2	A2	E	PEP1 receptor 1
215	AT1G73090	qA2-2	A2	E	unknown protein; Has 28 Blast hits to 28 proteins in 12 species: Archae - 0; Bacteria - 0; Metazoa - 0; Fungi - 0; Plants - 28; Viruses - 0; Other Eukaryotes - 0 (source: NCBI BLink).
216	AT1G73100	qA2-2	A2	E	SU(VAR)3-9 homolog 3
217	AT1G73110	qA2-2	A2	E	P-loop containing nucleoside triphosphate hydrolases superfamily protein
218	AT1G73120	qA2-2	A2	E	unknown protein; FUNCTIONS IN: molecular_function unknown; INVOLVED IN: response to oxidative stress; EXPRESSED IN: root, cultured cell; Has 36 Blast hits to 36 proteins in 8 species: Archae - 0; Bacteria - 0; Metazoa - 0; Fungi - 0; Plants - 36; Viruses - 0; Other Eukaryotes - 0 (source: NCBI BLink).
219	AT1G73130	qA2-2	A2	E	unknown protein; BEST Arabidopsis thaliana protein match is: unknown protein (TAIR:AT1G17780.2); Has 1447 Blast hits to 774 proteins in 215 species: Archae - 0; Bacteria - 679; Metazoa - 377; Fungi - 171; Plants - 42; Viruses - 6; Other Eukaryotes - 172 (source: NCBI BLink).
220	AT1G73140	qA2-2	A2	E	Plant protein of unknown function (DUF828)
221	AT1G73150	qA2-2	A2	E	global transcription factor group E3
222	AT1G73160	qA2-2	A2	E	UDP-Glycosyltransferase superfamily protein
223	AT1G73170	qA2-2	A2	E	P-loop containing nucleoside triphosphate hydrolases superfamily protein
224	AT1G73175	qA2-2	A2	E	This is described as a LINE; it is present at this location in 83 natural accessions of Arabidopsis, including Col-0, but it is not present in 13 natural accessions including Cvi-0. This locus is normally methylated in wild type Col plants. BONSAI (At1g73177), an adjacent gene, can become hypermethylated in a ddm1 (At5g66750) mutant, and this seems to depends on the presence of the LINE. But, tra…
225	AT1G73177	qA2-2	A2	E	bonsai
226	AT1G73180	qA2-2	A2	E	Eukaryotic translation initiation factor eIF2A family protein
227	AT1G73190	qA2-2	A2	E	Aquaporin-like superfamily protein
228	AT1G73200	qA2-2	A2	E	Putative integral membrane protein conserved region (DUF2404)
229	AT1G73210	qA2-2	A2	E	Protein of unknown function (DUF789)
230	AT1G73220	qA2-2	A2	E	organic cation/carnitine transporter1
231	AT1G73230	qA2-2	A2	E	Nascent polypeptide-associated complex NAC
232	AT1G73240	qA2-2	A2	E	CONTAINS InterPro DOMAIN/s: Nucleoporin protein Ndc1-Nup (InterPro:IPR019049); Has 36 Blast hits to 36 proteins in 17 species: Archae - 0; Bacteria - 0; Metazoa - 1; Fungi - 0; Plants - 35; Viruses - 0; Other Eukaryotes - 0 (source: NCBI BLink).
233	AT1G73250	qA2-2	A2	E	GDP-4-keto-6-deoxymannose-3,5-epimerase-4-reductase 1
234	AT1G73260	qA2-2	A2	E	kunitz trypsin inhibitor 1
235	AT1G73270	qA2-2	A2	E	serine carboxypeptidase-like 6
236	AT1G73280	qA2-2	A2	E	serine carboxypeptidase-like 3
237	AT1G73290	qA2-2	A2	E	serine carboxypeptidase-like 5
238	AT1G73300	qA2-2	A2	E	serine carboxypeptidase-like 2
239	AT1G73310	qA2-2	A2	E	serine carboxypeptidase-like 4
240	AT1G73320	qA2-2	A2	E	S-adenosyl-L-methionine-dependent methyltransferases superfamily protein
241	AT1G73325	qA2-2	A2	E	Kunitz family trypsin and protease inhibitor protein
242	AT1G73330	qA2-2	A2	E	drought-repressed 4
243	AT1G73340	qA2-2	A2	E	Cytochrome P450 superfamily protein
244	AT1G73350	qA2-2	A2	E	unknown protein; FUNCTIONS IN: molecular_function unknown; INVOLVED IN: biological_process unknown; LOCATED IN: nucleus; EXPRESSED IN: 25 plant structures; EXPRESSED DURING: 15 growth stages; Has 46 Blast hits to 46 proteins in 19 species: Archae - 0; Bacteria - 0; Metazoa - 3; Fungi - 3; Plants - 36; Viruses - 0; Other Eukaryotes - 4 (source: NCBI BLink).
245	AT1G73360	qA2-2	A2	E	homeodomain GLABROUS 11
246	AT1G73370	qA2-2	A2	E	sucrose synthase 6
247	AT1G73380	qA2-2	A2	E	unknown protein; CONTAINS InterPro DOMAIN/s: Protein of unknown function DUF1308 (InterPro:IPR010733); Has 162 Blast hits to 160 proteins in 67 species: Archae - 0; Bacteria - 2; Metazoa - 120; Fungi - 0; Plants - 34; Viruses - 0; Other Eukaryotes - 6 (source: NCBI BLink).
248	AT1G73390	qA2-2	A2	E	Endosomal targeting BRO1-like domain-containing protein
249	AT1G73400	qA2-2	A2	E	Pentatricopeptide repeat (PPR) superfamily protein
250	AT1G73410	qA2-2	A2	E	myb domain protein 54
251	AT1G73430	qA2-2	A2	E	sec34-like family protein
252	AT1G73440	qA2-2	A2	E	calmodulin-related
253	AT1G73445	qA2-2	A2	E	transposable element gene
254	AT1G73450	qA2-2	A2	E	Protein kinase superfamily protein
255	AT1G73460	qA2-2	A2	E	Protein kinase superfamily protein
256	AT1G73470	qA2-2	A2	E	unknown protein; FUNCTIONS IN: molecular_function unknown; INVOLVED IN: biological_process unknown; LOCATED IN: chloroplast; EXPRESSED IN: 22 plant structures; EXPRESSED DURING: 13 growth stages; Has 72 Blast hits to 72 proteins in 35 species: Archae - 0; Bacteria - 50; Metazoa - 0; Fungi - 0; Plants - 22; Viruses - 0; Other Eukaryotes - 0 (source: NCBI BLink).
257	AT1G73480	qA2-2	A2	E	alpha/beta-Hydrolases superfamily protein
258	AT1G73490	qA2-2	A2	E	RNA-binding (RRM/RBD/RNP motifs) family protein
259	AT1G73500	qA2-2	A2	E	MAP kinase kinase 9
260	AT1G73510	qA2-2	A2	E	unknown protein; Has 7 Blast hits to 7 proteins in 2 species: Archae - 0; Bacteria - 0; Metazoa - 0; Fungi - 0; Plants - 7; Viruses - 0; Other Eukaryotes - 0 (source: NCBI BLink).
261	AT1G73530	qA2-2	A2	E	RNA-binding (RRM/RBD/RNP motifs) family protein
262	AT1G73540	qA2-2	A2	E	nudix hydrolase homolog 21
263	AT1G73550	qA2-2	A2	E	Bifunctional inhibitor/lipid-transfer protein/seed storage 2S albumin superfamily protein
264	AT1G73560	qA2-2	A2	E	Bifunctional inhibitor/lipid-transfer protein/seed storage 2S albumin superfamily protein
265	AT1G73570	qA2-2	A2	E	HCP-like superfamily protein
266	AT1G73580	qA2-2	A2	E	Calcium-dependent lipid-binding (CaLB domain) family protein
267	AT1G73590	qA2-2	A2	E	Auxin efflux carrier family protein
268	AT1G73600	qA2-2	A2	E	S-adenosyl-L-methionine-dependent methyltransferases superfamily protein
269	AT1G73610	qA2-2	A2	E	GDSL-like Lipase/Acylhydrolase superfamily protein
270	AT1G73620	qA2-2	A2	E	Pathogenesis-related thaumatin superfamily protein
271	AT1G73630	qA2-2	A2	E	EF hand calcium-binding protein family
272	AT1G73640	qA2-2	A2	E	RAB GTPase homolog A6A
273	AT1G73650	qA2-2	A2	E	Protein of unknown function (DUF1295)
274	AT1G73655	qA2-2	A2	E	FKBP-like peptidyl-prolyl cis-trans isomerase family protein
275	AT1G73660	qA2-2	A2	E	protein tyrosine kinase family protein
276	AT1G73670	qA2-2	A2	E	MAP kinase 15
277	AT1G73680	qA2-2	A2	E	alpha dioxygenase
278	AT1G73690	qA2-2	A2	E	cyclin-dependent kinase D1;1
279	AT1G73700	qA2-2	A2	E	MATE efflux family protein
280	AT1G73710	qA2-2	A2	E	Pentatricopeptide repeat (PPR) superfamily protein
281	AT1G73720	qA2-2	A2	E	transducin family protein / WD-40 repeat family protein
282	AT1G73730	qA2-2	A2	E	ETHYLENE-INSENSITIVE3-like 3
283	AT1G73740	qA2-2	A2	E	UDP-Glycosyltransferase superfamily protein
284	AT1G73750	qA2-2	A2	E	Uncharacterised conserved protein UCP031088, alpha/beta hydrolase
285	AT1G73760	qA2-2	A2	E	RING/U-box superfamily protein
286	AT1G73770	qA2-2	A2	E	FUNCTIONS IN: molecular_function unknown; INVOLVED IN: biological_process unknown; LOCATED IN: mitochondrion; EXPRESSED IN: cultured cell; BEST Arabidopsis thaliana protein match is: Ribosomal protein S24/S35, mitochondrial (TAIR:AT3G18240.2); Has 951 Blast hits to 569 proteins in 87 species: Archae - 0; Bacteria - 746; Metazoa - 33; Fungi - 46; Plants - 57; Viruses - 0; Other Eukaryotes - 69 (so…
287	AT1G73780	qA2-2	A2	E	Bifunctional inhibitor/lipid-transfer protein/seed storage 2S albumin superfamily protein
288	AT1G73790	qA2-2	A2	E	Protein of unknown function (DUF3743)
289	AT1G73805	qA2-2	A2	E	Calmodulin binding protein-like
290	AT1G73810	qA2-2	A2	E	Core-2/I-branching beta-1,6-N-acetylglucosaminyltransferase family protein
291	AT1G73820	qA2-2	A2	E	Ssu72-like family protein
292	AT1G73830	qA2-2	A2	E	BR enhanced expression 3
293	AT1G73840	qA2-2	A2	E	hydroxyproline-rich glycoprotein family protein
294	AT1G73850	qA2-2	A2	E	Protein of unknown function (DUF1666)
295	AT1G73860	qA2-2	A2	E	P-loop containing nucleoside triphosphate hydrolases superfamily protein
296	AT1G73870	qA2-2	A2	E	B-box type zinc finger protein with CCT domain
297	AT1G73880	qA2-2	A2	E	UDP-glucosyl transferase 89B1
298	AT1G73890	qA2-2	A2	E	Bifunctional inhibitor/lipid-transfer protein/seed storage 2S albumin superfamily protein
299	AT1G73910	qA2-2	A2	E	actin-related proteins 4A
300	AT1G73920	qA2-2	A2	E	alpha/beta-Hydrolases superfamily protein
301	AT1G73930	qA2-2	A2	E	unknown protein; CONTAINS InterPro DOMAIN/s: Protein of unknown function DUF1630 (InterPro:IPR012860); Has 290 Blast hits to 263 proteins in 104 species: Archae - 0; Bacteria - 0; Metazoa - 148; Fungi - 30; Plants - 49; Viruses - 0; Other Eukaryotes - 63 (source: NCBI BLink).
302	AT1G73940	qA2-2	A2	E	unknown protein; BEST Arabidopsis thaliana protein match is: unknown protein (TAIR:AT5G49410.2); Has 54 Blast hits to 54 proteins in 11 species: Archae - 0; Bacteria - 0; Metazoa - 0; Fungi - 0; Plants - 54; Viruses - 0; Other Eukaryotes - 0 (source: NCBI BLink).
303	AT1G73950	qA2-2	A2	E	Transmembrane Fragile-X-F-associated protein
304	AT1G73960	qA2-2	A2	E	TBP-associated factor 2
305	AT1G73970	qA2-2	A2	E	unknown protein; Has 34 Blast hits to 33 proteins in 15 species: Archae - 0; Bacteria - 0; Metazoa - 0; Fungi - 0; Plants - 32; Viruses - 0; Other Eukaryotes - 2 (source: NCBI BLink).
306	AT1G73980	qA2-2	A2	E	Phosphoribulokinase / Uridine kinase family
307	AT1G73990	qA2-2	A2	E	signal peptide peptidase
308	AT1G74000	qA2-2	A2	E	strictosidine synthase 3
309	AT1G74010	qA2-2	A2	E	Calcium-dependent phosphotriesterase superfamily protein
310	AT1G74020	qA2-2	A2	E	strictosidine synthase 2
311	AT1G74030	qA2-2	A2	E	enolase 1
312	AT1G74040	qA2-2	A2	E	2-isopropylmalate synthase 1
313	AT1G74050	qA2-2	A2	E	Ribosomal protein L6 family protein
314	AT1G74055	qA2-2	A2	E	unknown protein; FUNCTIONS IN: molecular_function unknown; INVOLVED IN: biological_process unknown; LOCATED IN: chloroplast; EXPRESSED IN: 15 plant structures; EXPRESSED DURING: 6 growth stages; Has 24 Blast hits to 24 proteins in 9 species: Archae - 0; Bacteria - 0; Metazoa - 0; Fungi - 0; Plants - 24; Viruses - 0; Other Eukaryotes - 0 (source: NCBI BLink).
315	AT1G74060	qA2-2	A2	E	Ribosomal protein L6 family protein
316	AT1G74070	qA2-2	A2	E	Cyclophilin-like peptidyl-prolyl cis-trans isomerase family protein
317	AT1G74080	qA2-2	A2	E	myb domain protein 122
318	AT1G74090	qA2-2	A2	E	desulfo-glucosinolate sulfotransferase 18
319	AT1G74100	qA2-2	A2	E	sulfotransferase 16
320	AT1G74110	qA2-2	A2	E	cytochrome P450, family 78, subfamily A, polypeptide 10
321	AT1G74120	qA2-2	A2	E	Mitochondrial transcription termination factor family protein
322	AT1G74130	qA2-2	A2	E	Rhomboid-related intramembrane serine protease family protein
323	AT1G74140	qA2-2	A2	E	Rhomboid-related intramembrane serine protease family protein
324	AT1G74150	qA2-2	A2	E	Galactose oxidase/kelch repeat superfamily protein
325	AT1G74160	qA2-2	A2	E	unknown protein; BEST Arabidopsis thaliana protein match is: unknown protein (TAIR:AT1G18620.1); Has 3407 Blast hits to 2217 proteins in 314 species: Archae - 0; Bacteria - 264; Metazoa - 1296; Fungi - 318; Plants - 346; Viruses - 34; Other Eukaryotes - 1149 (source: NCBI BLink).
326	AT1G74170	qA2-2	A2	E	receptor like protein 13
327	AT1G74180	qA2-2	A2	E	receptor like protein 14
328	AT1G74190	qA2-2	A2	E	receptor like protein 15
329	AT1G74200	qA2-2	A2	E	receptor like protein 16
330	AT1G74210	qA2-2	A2	E	PLC-like phosphodiesterases superfamily protein
331	AT1G74220	qA2-2	A2	E	unknown protein; FUNCTIONS IN: molecular_function unknown; INVOLVED IN: biological_process unknown; LOCATED IN: chloroplast; EXPRESSED IN: male gametophyte, flower, pollen tube; EXPRESSED DURING: L mature pollen stage, M germinated pollen stage, 4 anthesis; BEST Arabidopsis thaliana protein match is: unknown protein (TAIR:AT2G03630.1); Has 383 Blast hits to 347 proteins in 86 species: Archae - 0;…
332	AT1G74230	qA2-2	A2	E	glycine-rich RNA-binding protein 5
333	AT1G74240	qA2-2	A2	E	Mitochondrial substrate carrier family protein
334	AT1G74250	qA2-2	A2	E	DNAJ heat shock N-terminal domain-containing protein
335	AT1G74260	qA2-2	A2	E	purine biosynthesis 4
336	AT1G74270	qA2-2	A2	E	Ribosomal protein L35Ae family protein
337	AT1G74280	qA2-2	A2	E	alpha/beta-Hydrolases superfamily protein
338	AT1G74290	qA2-2	A2	E	alpha/beta-Hydrolases superfamily protein
339	AT1G74300	qA2-2	A2	E	alpha/beta-Hydrolases superfamily protein
340	AT1G74310	qA2-2	A2	E	heat shock protein 101
341	AT1G74320	qA2-2	A2	E	Protein kinase superfamily protein
342	AT1G74330	qA2-2	A2	E	Protein kinase superfamily protein
343	AT1G74340	qA2-2	A2	E	dolichol phosphate-mannose biosynthesis regulatory protein-related
344	AT1G74350	qA2-2	A2	E	Intron maturase, type II family protein
345	AT1G74360	qA2-2	A2	E	Leucine-rich repeat protein kinase family protein
346	AT1G74370	qA2-2	A2	E	RING/U-box superfamily protein
347	AT1G74380	qA2-2	A2	E	xyloglucan xylosyltransferase 5
348	AT1G74390	qA2-2	A2	E	Polynucleotidyl transferase, ribonuclease H-like superfamily protein
349	AT1G74400	qA2-2	A2	E	Tetratricopeptide repeat (TPR)-like superfamily protein
350	AT1G74410	qA2-2	A2	E	RING/U-box superfamily protein
351	AT1G74420	qA2-2	A2	E	fucosyltransferase 3
352	AT1G74430	qA2-2	A2	E	myb domain protein 95
353	AT1G74440	qA2-2	A2	E	Protein of unknown function (DUF962)
354	AT1G74450	qA2-2	A2	E	Protein of unknown function (DUF793)
355	AT1G74460	qA2-2	A2	E	GDSL-like Lipase/Acylhydrolase superfamily protein
356	AT1G74470	qA2-2	A2	E	Pyridine nucleotide-disulphide oxidoreductase family protein
357	AT1G74480	qA2-2	A2	E	RWP-RK domain-containing protein
358	AT1G74490	qA2-2	A2	E	Protein kinase superfamily protein
359	AT1G74500	qA2-2	A2	E	activation-tagged BRI1(brassinosteroid-insensitive 1)-suppressor 1
360	AT1G74510	qA2-2	A2	E	Galactose oxidase/kelch repeat superfamily protein
361	AT1G74520	qA2-2	A2	E	HVA22 homologue A
362	AT1G74530	qA2-2	A2	E	unknown protein; Has 49 Blast hits to 49 proteins in 19 species: Archae - 0; Bacteria - 0; Metazoa - 0; Fungi - 0; Plants - 47; Viruses - 0; Other Eukaryotes - 2 (source: NCBI BLink).
363	AT1G74540	qA2-2	A2	E	cytochrome P450, family 98, subfamily A, polypeptide 8
364	AT1G74550	qA2-2	A2	E	cytochrome P450, family 98, subfamily A, polypeptide 9
365	AT1G74560	qA2-2	A2	E	NAP1-related protein 1
366	AT1G74580	qA2-2	A2	E	Pentatricopeptide repeat (PPR) superfamily protein
367	AT1G74590	qA2-2	A2	E	glutathione S-transferase TAU 10
368	AT1G74600	qA2-2	A2	E	pentatricopeptide (PPR) repeat-containing protein
369	AT1G74620	qA2-2	A2	E	RING/U-box superfamily protein
370	AT1G74630	qA2-2	A2	E	Tetratricopeptide repeat (TPR)-like superfamily protein
371	AT1G74640	qA2-2	A2	E	alpha/beta-Hydrolases superfamily protein
372	AT1G74650	qA2-2	A2	E	myb domain protein 31
373	AT1G74660	qA2-2	A2	E	mini zinc finger 1
374	AT1G74670	qA2-2	A2	E	Gibberellin-regulated family protein
375	AT1G74680	qA2-2	A2	E	Exostosin family protein
376	AT1G74690	qA2-2	A2	E	IQ-domain 31
377	AT1G74700	qA2-2	A2	E	tRNAse Z1
378	AT1G74710	qA2-2	A2	E	ADC synthase superfamily protein
379	AT1G74720	qA2-2	A2	E	C2 calcium/lipid-binding plant phosphoribosyltransferase family protein
380	AT1G74730	qA2-2	A2	E	Protein of unknown function (DUF1118)
381	AT1G74740	qA2-2	A2	E	calcium-dependent protein kinase 30
382	AT1G74750	qA2-2	A2	E	Pentatricopeptide repeat (PPR) superfamily protein
383	AT1G74770	qA2-2	A2	E	zinc ion binding
384	AT1G74780	qA2-2	A2	E	Nodulin-like / Major Facilitator Superfamily protein
385	AT1G74790	qA2-2	A2	E	catalytics
386	AT1G74800	qA2-2	A2	E	Galactosyltransferase family protein
387	AT1G74810	qA2-2	A2	E	HCO3- transporter family
388	AT1G74820	qA2-2	A2	E	RmlC-like cupins superfamily protein
389	AT1G74830	qA2-2	A2	E	Protein of unknown function, DUF593
390	AT1G74840	qA2-2	A2	E	Homeodomain-like superfamily protein
391	AT1G74850	qA2-2	A2	E	plastid transcriptionally active 2
392	AT1G74860	qA2-2	A2	E	unknown protein; BEST Arabidopsis thaliana protein match is: unknown protein (TAIR:AT1G19010.1); Has 210 Blast hits to 193 proteins in 61 species: Archae - 0; Bacteria - 9; Metazoa - 75; Fungi - 18; Plants - 58; Viruses - 1; Other Eukaryotes - 49 (source: NCBI BLink).
393	AT1G74870	qA2-2	A2	E	RING/U-box superfamily protein
394	AT1G74880	qA2-2	A2	E	NAD(P)H:plastoquinone dehydrogenase complex subunit O
395	AT1G74890	qA2-2	A2	E	response regulator 15
396	AT1G74900	qA2-2	A2	E	Pentatricopeptide repeat (PPR) superfamily protein
397	AT1G74910	qA2-2	A2	E	ADP-glucose pyrophosphorylase family protein
398	AT1G74920	qA2-2	A2	E	aldehyde dehydrogenase 10A8
399	AT1G74930	qA2-2	A2	E	Integrase-type DNA-binding superfamily protein
400	AT1G74940	qA2-2	A2	E	Protein of unknown function (DUF581)
401	AT1G74950	qA2-2	A2	E	TIFY domain/Divergent CCT motif family protein
402	AT1G74960	qA2-2	A2	E	fatty acid biosynthesis 1
403	AT1G74970	qA2-2	A2	E	ribosomal protein S9
404	AT1G74990	qA2-2	A2	E	RING/U-box superfamily protein
405	AT1G75000	qA2-2	A2	E	GNS1/SUR4 membrane protein family
406	AT1G75010	qA2-2	A2	E	GTP binding
407	AT1G75020	qA2-2	A2	E	lysophosphatidyl acyltransferase 4
408	AT1G75030	qA2-2	A2	E	thaumatin-like protein 3
409	AT1G75040	qA2-2	A2	E	pathogenesis-related gene 5
410	AT1G75050	qA2-2	A2	E	Pathogenesis-related thaumatin superfamily protein
411	AT1G75060	qA2-2	A2	E	unknown protein; BEST Arabidopsis thaliana protein match is: unknown protein (TAIR:AT1G19330.2); Has 104 Blast hits to 104 proteins in 22 species: Archae - 0; Bacteria - 0; Metazoa - 0; Fungi - 0; Plants - 104; Viruses - 0; Other Eukaryotes - 0 (source: NCBI BLink).
412	AT1G75080	qA2-2	A2	E	Brassinosteroid signalling positive regulator (BZR1) family protein
413	AT1G75090	qA2-2	A2	E	DNA glycosylase superfamily protein
414	AT1G75100	qA2-2	A2	E	J-domain protein required for chloroplast accumulation response 1
415	AT1G75110	qA2-2	A2	E	Nucleotide-diphospho-sugar transferase family protein
416	AT1G75120	qA2-2	A2	E	Nucleotide-diphospho-sugar transferase family protein
417	AT1G75130	qA2-2	A2	E	cytochrome P450, family 721, subfamily A, polypeptide 1
418	AT1G75140	qA2-2	A2	E	unknown protein; LOCATED IN: endoplasmic reticulum; EXPRESSED IN: 24 plant structures; EXPRESSED DURING: 13 growth stages; BEST Arabidopsis thaliana protein match is: unknown protein (TAIR:AT1G19370.1); Has 51 Blast hits to 49 proteins in 18 species: Archae - 0; Bacteria - 0; Metazoa - 0; Fungi - 0; Plants - 46; Viruses - 0; Other Eukaryotes - 5 (source: NCBI BLink).
419	AT1G75150	qA2-2	A2	E	unknown protein; Has 38228 Blast hits to 24529 proteins in 1168 species: Archae - 169; Bacteria - 4103; Metazoa - 14594; Fungi - 5866; Plants - 1861; Viruses - 317; Other Eukaryotes - 11318 (source: NCBI BLink).
420	AT1G75160	qA2-2	A2	E	Protein of unknown function (DUF620)
421	AT1G75170	qA2-2	A2	E	Sec14p-like phosphatidylinositol transfer family protein
422	AT1G75180	qA2-2	A2	E	Erythronate-4-phosphate dehydrogenase family protein
423	AT1G75190	qA2-2	A2	E	unknown protein; Has 7306 Blast hits to 3858 proteins in 279 species: Archae - 15; Bacteria - 134; Metazoa - 3314; Fungi - 546; Plants - 228; Viruses - 207; Other Eukaryotes - 2862 (source: NCBI BLink).
424	AT1G75200	qA2-2	A2	E	flavodoxin family protein / radical SAM domain-containing protein
425	AT1G75210	qA2-2	A2	E	HAD-superfamily hydrolase, subfamily IG, 5'-nucleotidase
426	AT1G75220	qA2-2	A2	E	Major facilitator superfamily protein
427	AT1G75230	qA2-2	A2	E	DNA glycosylase superfamily protein
428	AT1G75240	qA2-2	A2	E	homeobox protein 33
429	AT1G75250	qA2-2	A2	E	RAD-like 6
430	AT1G75260	qA2-2	A2	E	oxidoreductases, acting on NADH or NADPH
431	AT2G43200	qA2-2	A2	J	S-adenosyl-L-methionine-dependent methyltransferases superfamily protein
432	AT2G43210	qA2-2	A2	J	Ubiquitin-like superfamily protein
433	AT2G43220	qA2-2	A2	J	Cysteine/Histidine-rich C1 domain family protein
434	AT2G43230	qA2-2	A2	J	Protein kinase superfamily protein
435	AT2G43240	qA2-2	A2	J	Nucleotide-sugar transporter family protein
436	AT2G43250	qA2-2	A2	J	unknown protein; Has 32 Blast hits to 32 proteins in 11 species: Archae - 0; Bacteria - 0; Metazoa - 0; Fungi - 0; Plants - 32; Viruses - 0; Other Eukaryotes - 0 (source: NCBI BLink).
437	AT2G43260	qA2-2	A2	J	F-box and associated interaction domains-containing protein
438	AT2G43270	qA2-2	A2	J	F-box and associated interaction domains-containing protein
439	AT2G43280	qA2-2	A2	J	Far-red impaired responsive (FAR1) family protein
440	AT2G43290	qA2-2	A2	J	Calcium-binding EF-hand family protein
441	AT2G43310	qA2-2	A2	J	Ribosomal L18p/L5e family protein
442	AT2G43320	qA2-2	A2	J	S-adenosyl-L-methionine-dependent methyltransferases superfamily protein
443	AT2G43330	qA2-2	A2	J	inositol transporter 1
444	AT2G43340	qA2-2	A2	J	Protein of unknown function (DUF1685)
445	AT2G43350	qA2-2	A2	J	glutathione peroxidase 3
446	AT2G43360	qA2-2	A2	J	Radical SAM superfamily protein
447	AT2G43370	qA2-2	A2	J	RNA-binding (RRM/RBD/RNP motifs) family protein
448	AT2G43390	qA2-2	A2	J	unknown protein; Has 7 Blast hits to 7 proteins in 3 species: Archae - 0; Bacteria - 0; Metazoa - 0; Fungi - 0; Plants - 7; Viruses - 0; Other Eukaryotes - 0 (source: NCBI BLink).
449	AT2G43400	qA2-2	A2	J	electron-transfer flavoprotein:ubiquinone oxidoreductase
450	AT2G43410	qA2-2	A2	J	RNA binding
451	AT2G43420	qA2-2	A2	J	3-beta hydroxysteroid dehydrogenase/isomerase family protein
452	AT2G43430	qA2-2	A2	J	glyoxalase 2-1
453	AT2G43440	qA2-2	A2	J	F-box and associated interaction domains-containing protein
454	AT2G43450	qA2-2	A2	J	unknown protein; Has 1 Blast hits to 1 proteins in 1 species: Archae - 0; Bacteria - 0; Metazoa - 0; Fungi - 0; Plants - 1; Viruses - 0; Other Eukaryotes - 0 (source: NCBI BLink).
455	AT2G43460	qA2-2	A2	J	Ribosomal L38e protein family
456	AT2G43470	qA2-2	A2	J	Protein of unknown function (DUF3755)
457	AT2G43480	qA2-2	A2	J	Peroxidase superfamily protein
458	AT2G43490	qA2-2	A2	J	Ypt/Rab-GAP domain of gyp1p superfamily protein
459	AT2G43500	qA2-2	A2	J	Plant regulator RWP-RK family protein
460	AT2G43510	qA2-2	A2	J	trypsin inhibitor protein 1
461	AT2G43520	qA2-2	A2	J	trypsin inhibitor protein 2
462	AT2G43530	qA2-2	A2	J	Scorpion toxin-like knottin superfamily protein
463	AT2G43535	qA2-2	A2	J	Scorpion toxin-like knottin superfamily protein
464	AT2G43540	qA2-2	A2	J	unknown protein; FUNCTIONS IN: molecular_function unknown; INVOLVED IN: N-terminal protein myristoylation; LOCATED IN: cellular_component unknown; EXPRESSED IN: 22 plant structures; EXPRESSED DURING: 13 growth stages; Has 27 Blast hits to 27 proteins in 12 species: Archae - 0; Bacteria - 0; Metazoa - 0; Fungi - 0; Plants - 27; Viruses - 0; Other Eukaryotes - 0 (source: NCBI BLink).
465	AT2G43550	qA2-2	A2	J	Scorpion toxin-like knottin superfamily protein
466	AT2G43560	qA2-2	A2	J	FKBP-like peptidyl-prolyl cis-trans isomerase family protein
467	AT2G43570	qA2-2	A2	J	chitinase, putative
468	AT2G43580	qA2-2	A2	J	Chitinase family protein
469	AT2G43590	qA2-2	A2	J	Chitinase family protein
470	AT2G43600	qA2-2	A2	J	Chitinase family protein
471	AT2G43610	qA2-2	A2	J	Chitinase family protein
472	AT2G43620	qA2-2	A2	J	Chitinase family protein
473	AT2G43630	qA2-2	A2	J	FUNCTIONS IN: molecular_function unknown; INVOLVED IN: biological_process unknown; LOCATED IN: chloroplast thylakoid membrane, chloroplast, nucleus, chloroplast envelope; EXPRESSED IN: 22 plant structures; EXPRESSED DURING: 13 growth stages; BEST Arabidopsis thaliana protein match is: glycine-rich protein (TAIR:AT3G59640.2); Has 67 Blast hits to 67 proteins in 20 species: Archae - 0; Bacteria - 4…
474	AT2G43640	qA2-2	A2	J	Signal recognition particle, SRP9/SRP14 subunit
475	AT2G43650	qA2-2	A2	J	Sas10/U3 ribonucleoprotein (Utp) family protein
476	AT2G43660	qA2-2	A2	J	Carbohydrate-binding X8 domain superfamily protein
477	AT2G43670	qA2-2	A2	J	Carbohydrate-binding X8 domain superfamily protein
478	AT2G43680	qA2-2	A2	J	IQ-domain 14
479	AT2G43690	qA2-2	A2	J	Concanavalin A-like lectin protein kinase family protein
480	AT2G43700	qA2-2	A2	J	Concanavalin A-like lectin protein kinase family protein
481	AT2G43710	qA2-2	A2	J	Plant stearoyl-acyl-carrier-protein desaturase family protein
482	AT2G43720	qA2-2	A2	J	Eukaryotic protein of unknown function (DUF842)
483	AT2G43730	qA2-2	A2	J	Mannose-binding lectin superfamily protein
484	AT2G43740	qA2-2	A2	J	Mannose-binding lectin superfamily protein
485	AT2G43750	qA2-2	A2	J	O-acetylserine (thiol) lyase B
486	AT2G43760	qA2-2	A2	J	molybdopterin biosynthesis MoaE family protein
487	AT2G43770	qA2-2	A2	J	Transducin/WD40 repeat-like superfamily protein
488	AT2G43780	qA2-2	A2	J	unknown protein; Has 30 Blast hits to 30 proteins in 11 species: Archae - 0; Bacteria - 0; Metazoa - 0; Fungi - 0; Plants - 30; Viruses - 0; Other Eukaryotes - 0 (source: NCBI BLink).
489	AT2G43790	qA2-2	A2	J	MAP kinase 6
490	AT2G43800	qA2-2	A2	J	Actin-binding FH2 (formin homology 2) family protein
491	AT2G43810	qA2-2	A2	J	Small nuclear ribonucleoprotein family protein
492	AT2G43820	qA2-2	A2	J	UDP-glucosyltransferase 74F2
493	AT2G43830	qA2-2	A2	J	pseudogene, NPK1-related protein kinase 3, identical to NPK1-related protein kinase 3 (GI:2342427) (Arabidopsis thaliana);; blastp match of 91% identity and 2.1e-09 P-value to GP|456309|dbj|BAA05648.1||D26601 protein kinase {Nicotiana tabacum}
494	AT2G43840	qA2-2	A2	J	UDP-glycosyltransferase 74 F1
495	AT2G43850	qA2-2	A2	J	Integrin-linked protein kinase family
496	AT2G43860	qA2-2	A2	J	Pectin lyase-like superfamily protein
497	AT2G43870	qA2-2	A2	J	Pectin lyase-like superfamily protein
498	AT2G43880	qA2-2	A2	J	Pectin lyase-like superfamily protein
499	AT2G43890	qA2-2	A2	J	Pectin lyase-like superfamily protein
500	AT2G43900	qA2-2	A2	J	Endonuclease/exonuclease/phosphatase family protein
501	AT2G43910	qA2-2	A2	J	HARMLESS TO OZONE LAYER 1
502	AT2G43920	qA2-2	A2	J	S-adenosyl-L-methionine-dependent methyltransferases superfamily protein
503	AT2G43930	qA2-2	A2	J	Protein kinase superfamily protein
504	AT2G43940	qA2-2	A2	J	S-adenosyl-L-methionine-dependent methyltransferases superfamily protein
505	AT2G43950	qA2-2	A2	J	chloroplast outer envelope protein 37
506	AT2G43960	qA2-2	A2	J	SWAP (Suppressor-of-White-APricot)/surp domain-containing protein
507	AT2G43970	qA2-2	A2	J	RNA-binding protein
508	AT2G43980	qA2-2	A2	J	inositol 1,3,4-trisphosphate 5/6-kinase 4
509	AT2G43990	qA2-2	A2	J	unknown protein; FUNCTIONS IN: molecular_function unknown; INVOLVED IN: biological_process unknown; LOCATED IN: chloroplast; EXPRESSED IN: 9 plant structures; EXPRESSED DURING: 6 growth stages; Has 1419 Blast hits to 494 proteins in 144 species: Archae - 0; Bacteria - 300; Metazoa - 246; Fungi - 102; Plants - 31; Viruses - 2; Other Eukaryotes - 738 (source: NCBI BLink).
510	AT2G44000	qA2-2	A2	J	Late embryogenesis abundant (LEA) hydroxyproline-rich glycoprotein family
511	AT2G44010	qA2-2	A2	J	unknown protein; BEST Arabidopsis thaliana protein match is: unknown protein (TAIR:AT3G59880.1); Has 18 Blast hits to 18 proteins in 7 species: Archae - 0; Bacteria - 0; Metazoa - 0; Fungi - 0; Plants - 18; Viruses - 0; Other Eukaryotes - 0 (source: NCBI BLink).
512	AT2G44020	qA2-2	A2	J	Mitochondrial transcription termination factor family protein
513	AT2G44030	qA2-2	A2	J	Galactose oxidase/kelch repeat superfamily protein
514	AT2G44040	qA2-2	A2	J	Dihydrodipicolinate reductase, bacterial/plant
515	AT2G44050	qA2-2	A2	J	6,7-dimethyl-8-ribityllumazine synthase / DMRL synthase / lumazine synthase / riboflavin synthase
516	AT2G44060	qA2-2	A2	J	Late embryogenesis abundant protein, group 2
517	AT2G44065	qA2-2	A2	J	Ribosomal protein L2 family
518	AT2G44070	qA2-2	A2	J	NagB/RpiA/CoA transferase-like superfamily protein
519	AT2G44080	qA2-2	A2	J	ARGOS-like
520	AT2G44090	qA2-2	A2	J	Ankyrin repeat family protein
521	AT2G44100	qA2-2	A2	J	guanosine nucleotide diphosphate dissociation inhibitor 1
522	AT2G44110	qA2-2	A2	J	Seven transmembrane MLO family protein
523	AT2G44120	qA2-2	A2	J	Ribosomal protein L30/L7 family protein
524	AT2G44130	qA2-2	A2	J	Galactose oxidase/kelch repeat superfamily protein
525	AT2G44140	qA2-2	A2	J	Peptidase family C54 protein
526	AT2G44150	qA2-2	A2	J	histone-lysine N-methyltransferase ASHH3
527	AT2G44160	qA2-2	A2	J	methylenetetrahydrofolate reductase 2
528	AT2G44170	qA2-2	A2	J	pseudogene, myristoyl-CoA:protein N-myristoyltransferase (NMT), putative, similar to N-myristoyltransferase 1 (NMT1) (Arabidopsis thaliana) GI:7339834; contains Pfam profiles PF01233: Myristoyl-CoA:protein N-myristoyltransferase N-terminal domain, PF02799: Myristoyl-CoA:protein N-myristoyltransferase C-terminal domain; gene contains a frameshift. This could be a pseudogene or a sequencing error.;…
529	AT2G44180	qA2-2	A2	J	methionine aminopeptidase 2A
530	AT2G44190	qA2-2	A2	J	Family of unknown function (DUF566)
531	AT2G44195	qA2-2	A2	J	CBF1-interacting co-repressor CIR, N-terminal;Pre-mRNA splicing factor
532	AT2G44200	qA2-2	A2	J	CBF1-interacting co-repressor CIR, N-terminal;Pre-mRNA splicing factor
533	AT2G44210	qA2-2	A2	J	Protein of Unknown Function (DUF239)
534	AT2G44220	qA2-2	A2	J	Protein of Unknown Function (DUF239)
535	AT2G44230	qA2-2	A2	J	Plant protein of unknown function (DUF946)
536	AT2G44240	qA2-2	A2	J	Protein of Unknown Function (DUF239)
537	AT2G44250	qA2-2	A2	J	Protein of Unknown Function (DUF239)
538	AT2G44260	qA2-2	A2	J	Plant protein of unknown function (DUF946)
539	AT2G44270	qA2-2	A2	J	repressor of lrx1
540	AT2G44280	qA2-2	A2	J	Major facilitator superfamily protein
541	AT2G44290	qA2-2	A2	J	Bifunctional inhibitor/lipid-transfer protein/seed storage 2S albumin superfamily protein
542	AT2G44300	qA2-2	A2	J	Bifunctional inhibitor/lipid-transfer protein/seed storage 2S albumin superfamily protein
543	AT2G44310	qA2-2	A2	J	Calcium-binding EF-hand family protein
544	AT2G44330	qA2-2	A2	J	RING/U-box superfamily protein
545	AT2G44340	qA2-2	A2	J	VQ motif-containing protein
546	AT2G44350	qA2-2	A2	J	Citrate synthase family protein
547	AT2G44360	qA2-2	A2	J	unknown protein; Has 23 Blast hits to 23 proteins in 10 species: Archae - 0; Bacteria - 0; Metazoa - 0; Fungi - 0; Plants - 23; Viruses - 0; Other Eukaryotes - 0 (source: NCBI BLink).
548	AT2G44370	qA2-2	A2	J	Cysteine/Histidine-rich C1 domain family protein
549	AT2G44380	qA2-2	A2	J	Cysteine/Histidine-rich C1 domain family protein
550	AT2G44390	qA2-2	A2	J	Cysteine/Histidine-rich C1 domain family protein
551	AT2G44400	qA2-2	A2	J	Cysteine/Histidine-rich C1 domain family protein
552	AT2G44410	qA2-2	A2	J	RING/U-box superfamily protein
553	AT2G44420	qA2-2	A2	J	protein N-terminal asparagine amidohydrolase family protein
554	AT2G44430	qA2-2	A2	J	DNA-binding bromodomain-containing protein
555	AT2G44440	qA2-2	A2	J	Emsy N Terminus (ENT) domain-containing protein
556	AT2G44450	qA2-2	A2	J	beta glucosidase 15
557	AT2G44460	qA2-2	A2	J	beta glucosidase 28
558	AT2G44470	qA2-2	A2	J	beta glucosidase 29
559	AT2G44480	qA2-2	A2	J	beta glucosidase 17
560	AT2G44490	qA2-2	A2	J	Glycosyl hydrolase superfamily protein
561	AT2G44500	qA2-2	A2	J	O-fucosyltransferase family protein
562	AT2G44510	qA2-2	A2	J	CDK inhibitor P21 binding protein
563	AT2G44520	qA2-2	A2	J	cytochrome c oxidase 10
564	AT2G44525	qA2-2	A2	J	Protein of unknown function (DUF498/DUF598)
565	AT2G44530	qA2-2	A2	J	Phosphoribosyltransferase family protein
566	AT2G44540	qA2-2	A2	J	glycosyl hydrolase 9B9
567	AT2G44550	qA2-2	A2	J	glycosyl hydrolase 9B10
568	AT2G44560	qA2-2	A2	J	glycosyl hydrolase 9B11
569	AT2G44570	qA2-2	A2	J	glycosyl hydrolase 9B12
570	AT2G44580	qA2-2	A2	J	zinc ion binding
571	AT2G44590	qA2-2	A2	J	DYNAMIN-like 1D
572	AT2G44600	qA2-2	A2	J	unknown protein; FUNCTIONS IN: molecular_function unknown; INVOLVED IN: biological_process unknown; LOCATED IN: plasma membrane; BEST Arabidopsis thaliana protein match is: unknown protein (TAIR:AT3G60200.1); Has 56 Blast hits to 55 proteins in 11 species: Archae - 0; Bacteria - 0; Metazoa - 2; Fungi - 0; Plants - 52; Viruses - 0; Other Eukaryotes - 2 (source: NCBI BLink).
573	AT2G44610	qA2-2	A2	J	Ras-related small GTP-binding family protein
574	AT2G44620	qA2-2	A2	J	mitochondrial acyl carrier protein 1
575	AT2G44630	qA2-2	A2	J	Galactose oxidase/kelch repeat superfamily protein
576	AT2G44640	qA2-2	A2	J	FUNCTIONS IN: molecular_function unknown; INVOLVED IN: biological_process unknown; LOCATED IN: mitochondrion, chloroplast, plasma membrane, plastid, chloroplast envelope; EXPRESSED IN: 23 plant structures; EXPRESSED DURING: 13 growth stages; CONTAINS InterPro DOMAIN/s: Protein of unknown function DUF3769 (InterPro:IPR022244); BEST Arabidopsis thaliana protein match is: pigment defective 320 (TAIR…
577	AT2G44650	qA2-2	A2	J	chloroplast chaperonin 10
578	AT2G44660	qA2-2	A2	J	ALG6, ALG8 glycosyltransferase family
579	AT2G44670	qA2-2	A2	J	Protein of unknown function (DUF581)
580	AT2G44680	qA2-2	A2	J	casein kinase II beta subunit 4
581	AT2G44690	qA2-2	A2	J	Arabidopsis RAC-like 9
582	AT2G44700	qA2-2	A2	J	Galactose oxidase/kelch repeat superfamily protein
583	AT2G44710	qA2-2	A2	J	RNA-binding (RRM/RBD/RNP motifs) family protein
584	AT2G44730	qA2-2	A2	J	Alcohol dehydrogenase transcription factor Myb/SANT-like family protein
585	AT2G44740	qA2-2	A2	J	cyclin p4;1
586	AT2G44745	qA2-2	A2	J	WRKY family transcription factor
587	AT2G44750	qA2-2	A2	J	thiamin pyrophosphokinase 2
588	AT2G44760	qA2-2	A2	J	Domain of unknown function (DUF3598)
589	AT2G44770	qA2-2	A2	J	ELMO/CED-12 family protein
590	AT2G44780	qA2-2	A2	J	Encodes a Uclacyanin/Basic blue family protein [pseudogene]
591	AT2G44790	qA2-2	A2	J	uclacyanin 2
592	AT2G44800	qA2-2	A2	J	2-oxoglutarate (2OG) and Fe(II)-dependent oxygenase superfamily protein
593	AT2G44810	qA2-2	A2	J	alpha/beta-Hydrolases superfamily protein
594	AT2G44820	qA2-2	A2	J	unknown protein; Has 70 Blast hits to 70 proteins in 25 species: Archae - 0; Bacteria - 0; Metazoa - 9; Fungi - 4; Plants - 47; Viruses - 0; Other Eukaryotes - 10 (source: NCBI BLink).
595	AT2G44830	qA2-2	A2	J	Protein kinase superfamily protein
596	AT2G44840	qA2-2	A2	J	ethylene-responsive element binding factor 13
597	AT2G44850	qA2-2	A2	J	unknown protein; CONTAINS InterPro DOMAIN/s: Uncharacterised protein family UPF0565 (InterPro:IPR018881); BEST Arabidopsis thaliana protein match is: unknown protein (TAIR:AT2G45380.1); Has 138 Blast hits to 138 proteins in 53 species: Archae - 0; Bacteria - 0; Metazoa - 73; Fungi - 0; Plants - 62; Viruses - 0; Other Eukaryotes - 3 (source: NCBI BLink).
598	AT2G44860	qA2-2	A2	J	Ribosomal protein L24e family protein
599	AT2G44870	qA2-2	A2	J	unknown protein; FUNCTIONS IN: molecular_function unknown; INVOLVED IN: biological_process unknown; LOCATED IN: chloroplast; EXPRESSED IN: 22 plant structures; EXPRESSED DURING: 15 growth stages; Has 39 Blast hits to 39 proteins in 18 species: Archae - 0; Bacteria - 2; Metazoa - 0; Fungi - 0; Plants - 37; Viruses - 0; Other Eukaryotes - 0 (source: NCBI BLink).
600	AT2G44880	qA2-2	A2	J	Pentatricopeptide repeat (PPR-like) superfamily protein
601	AT2G44890	qA2-2	A2	J	cytochrome P450, family 704, subfamily A, polypeptide 1
602	AT2G44900	qA2-2	A2	J	ARABIDILLO-1
603	AT2G44910	qA2-2	A2	J	homeobox-leucine zipper protein 4
604	AT2G44920	qA2-2	A2	J	Tetratricopeptide repeat (TPR)-like superfamily protein
605	AT1G65050	qA2-3	A2	E	TRAF-like superfamily protein
606	AT1G65060	qA2-3	A2	E	4-coumarate:CoA ligase 3
607	AT1G65070	qA2-3	A2	E	DNA mismatch repair protein MutS, type 2
608	AT1G65080	qA2-3	A2	E	Membrane insertion protein, OxaA/YidC with tetratricopeptide repeat domain
609	AT1G65090	qA2-3	A2	E	unknown protein; BEST Arabidopsis thaliana protein match is: unknown protein (TAIR:AT5G36100.1); Has 1435 Blast hits to 1033 proteins in 192 species: Archae - 0; Bacteria - 61; Metazoa - 511; Fungi - 123; Plants - 100; Viruses - 42; Other Eukaryotes - 598 (source: NCBI BLink).
610	AT1G65110	qA2-3	A2	E	Ubiquitin carboxyl-terminal hydrolase-related protein
611	AT1G65120	qA2-3	A2	E	Ubiquitin carboxyl-terminal hydrolase-related protein
612	AT1G65130	qA2-3	A2	E	Ubiquitin carboxyl-terminal hydrolase-related protein
613	AT1G65140	qA2-3	A2	E	Ubiquitin carboxyl-terminal hydrolase family protein
614	AT1G65150	qA2-3	A2	E	TRAF-like family protein
615	AT1G65160	qA2-3	A2	E	Ubiquitin carboxyl-terminal hydrolase family protein
616	AT1G65170	qA2-3	A2	E	Ubiquitin carboxyl-terminal hydrolase family protein
617	AT1G65180	qA2-3	A2	E	Cysteine/Histidine-rich C1 domain family protein
618	AT1G65190	qA2-3	A2	E	Protein kinase superfamily protein
619	AT1G65200	qA2-3	A2	E	Ubiquitin carboxyl-terminal hydrolase-related protein
620	AT1G65210	qA2-3	A2	E	Galactose-binding protein
621	AT1G65220	qA2-3	A2	E	ARM repeat superfamily protein
622	AT1G65230	qA2-3	A2	E	Uncharacterized conserved protein (DUF2358)
623	AT1G65240	qA2-3	A2	E	Eukaryotic aspartyl protease family protein
624	AT1G65250	qA2-3	A2	E	Protein kinase superfamily protein
625	AT1G65260	qA2-3	A2	E	plastid transcriptionally active 4
626	AT1G65270	qA2-3	A2	E	unknown protein; FUNCTIONS IN: molecular_function unknown; INVOLVED IN: biological_process unknown; LOCATED IN: endoplasmic reticulum, plasma membrane; EXPRESSED IN: 24 plant structures; EXPRESSED DURING: 13 growth stages; Has 149 Blast hits to 149 proteins in 49 species: Archae - 0; Bacteria - 0; Metazoa - 98; Fungi - 0; Plants - 47; Viruses - 0; Other Eukaryotes - 4 (source: NCBI BLink).
627	AT1G65280	qA2-3	A2	E	DNAJ heat shock N-terminal domain-containing protein
628	AT1G65290	qA2-3	A2	E	mitochondrial acyl carrier protein 2
629	AT1G65295	qA2-3	A2	E	unknown protein; LOCATED IN: endomembrane system; EXPRESSED IN: 22 plant structures; EXPRESSED DURING: 13 growth stages; BEST Arabidopsis thaliana protein match is: unknown protein (TAIR:AT5G01015.1); Has 90 Blast hits to 90 proteins in 15 species: Archae - 0; Bacteria - 0; Metazoa - 0; Fungi - 0; Plants - 90; Viruses - 0; Other Eukaryotes - 0 (source: NCBI BLink).
630	AT1G65300	qA2-3	A2	E	AGAMOUS-like 38
631	AT1G65310	qA2-3	A2	E	xyloglucan endotransglucosylase/hydrolase 17
632	AT1G65320	qA2-3	A2	E	Cystathionine beta-synthase (CBS) family protein
633	AT1G65330	qA2-3	A2	E	MADS-box transcription factor family protein
634	AT1G65340	qA2-3	A2	E	cytochrome P450, family 96, subfamily A, polypeptide 3
635	AT1G65350	qA2-3	A2	E	ubiquitin 13
636	AT1G65360	qA2-3	A2	E	AGAMOUS-like 23
637	AT1G65365	qA2-3	A2	E	pseudogene, putative protein kinase, blastp match of 45% identity and 1.7e-40 P-value to GP|21671940|gb|AAM74302.1|AC083944_20|AC083944 Putative protein kinase {Oryza sativa (japonica cultivar-group)}
638	AT1G65370	qA2-3	A2	E	TRAF-like family protein
639	AT1G65380	qA2-3	A2	E	Leucine-rich repeat (LRR) family protein
640	AT1G65385	qA2-3	A2	E	pseudogene, putative serpin, blastp match of 51% identity and 9.6e-61 P-value to GP|26224736|gb|AAN76362.1||AY158152 serpin-like protein {Citrus x paradisi}
641	AT1G65390	qA2-3	A2	E	phloem protein 2 A5
642	AT1G65410	qA2-3	A2	E	non-intrinsic ABC protein 11
643	AT1G65420	qA2-3	A2	E	Protein of unknown function (DUF565)
644	AT1G65430	qA2-3	A2	E	IBR domain-containing protein
645	AT1G65440	qA2-3	A2	E	global transcription factor group B1
646	AT1G65450	qA2-3	A2	E	HXXXD-type acyl-transferase family protein
647	AT1G65470	qA2-3	A2	E	chromatin assembly factor-1 (FASCIATA1) (FAS1)
648	AT1G65480	qA2-3	A2	E	PEBP (phosphatidylethanolamine-binding protein) family protein
649	AT1G65485	qA2-3	A2	E	transposable element gene
650	AT1G65490	qA2-3	A2	E	unknown protein; FUNCTIONS IN: molecular_function unknown; INVOLVED IN: biological_process unknown; LOCATED IN: endomembrane system; EXPRESSED IN: 22 plant structures; EXPRESSED DURING: 13 growth stages; BEST Arabidopsis thaliana protein match is: unknown protein (TAIR:AT1G65486.1); Has 23 Blast hits to 23 proteins in 2 species: Archae - 0; Bacteria - 0; Metazoa - 0; Fungi - 0; Plants - 23; Virus…
651	AT1G65500	qA2-3	A2	E	unknown protein; FUNCTIONS IN: molecular_function unknown; INVOLVED IN: biological_process unknown; LOCATED IN: endomembrane system; EXPRESSED IN: 14 plant structures; EXPRESSED DURING: 9 growth stages; BEST Arabidopsis thaliana protein match is: unknown protein (TAIR:AT1G65486.1); Has 23 Blast hits to 23 proteins in 2 species: Archae - 0; Bacteria - 0; Metazoa - 0; Fungi - 0; Plants - 23; Viruse…
652	AT1G65510	qA2-3	A2	E	unknown protein; FUNCTIONS IN: molecular_function unknown; INVOLVED IN: N-terminal protein myristoylation; LOCATED IN: endomembrane system; EXPRESSED IN: 9 plant structures; EXPRESSED DURING: LP.06 six leaves visible, LP.04 four leaves visible, 4 anthesis, petal differentiation and expansion stage, LP.08 eight leaves visible; BEST Arabidopsis thaliana protein match is: unknown protein (TAIR:AT1G6…
653	AT1G65520	qA2-3	A2	E	delta(3), delta(2)-enoyl CoA isomerase 1
654	AT1G65540	qA2-3	A2	E	LETM1-like protein
655	AT1G65550	qA2-3	A2	E	Xanthine/uracil permease family protein
656	AT1G65560	qA2-3	A2	E	Zinc-binding dehydrogenase family protein
657	AT1G65570	qA2-3	A2	E	Pectin lyase-like superfamily protein
658	AT1G65580	qA2-3	A2	E	Endonuclease/exonuclease/phosphatase family protein
659	AT1G65585	qA2-3	A2	E	pseudogene, similar to oj991113_30.20, blastp match of 25% identity and 8.9e-08 P-value to GP|21741715|emb|CAD41338.1||AL662946 oj991113_30.20 {Oryza sativa (japonica cultivar-group)}
660	AT1G65590	qA2-3	A2	E	beta-hexosaminidase 3
661	AT1G65610	qA2-3	A2	E	Six-hairpin glycosidases superfamily protein
662	AT1G65620	qA2-3	A2	E	Lateral organ boundaries (LOB) domain family protein
663	AT1G65630	qA2-3	A2	E	DegP protease 3
664	AT1G65640	qA2-3	A2	E	DegP protease 4
665	AT1G65650	qA2-3	A2	E	Peptidase C12, ubiquitin carboxyl-terminal hydrolase 1
666	AT1G65660	qA2-3	A2	E	Pre-mRNA splicing Prp18-interacting factor
667	AT1G65670	qA2-3	A2	E	cytochrome P450, family 702, subfamily A, polypeptide 1
668	AT1G65690	qA2-3	A2	E	Late embryogenesis abundant (LEA) hydroxyproline-rich glycoprotein family
669	AT1G65700	qA2-3	A2	E	Small nuclear ribonucleoprotein family protein
670	AT1G65710	qA2-3	A2	E	unknown protein; INVOLVED IN: N-terminal protein myristoylation; EXPRESSED IN: cultured cell; BEST Arabidopsis thaliana protein match is: unknown protein (TAIR:AT5G37010.1); Has 2241 Blast hits to 1776 proteins in 164 species: Archae - 0; Bacteria - 29; Metazoa - 1759; Fungi - 94; Plants - 93; Viruses - 17; Other Eukaryotes - 249 (source: NCBI BLink).
671	AT1G65720	qA2-3	A2	E	unknown protein; FUNCTIONS IN: molecular_function unknown; INVOLVED IN: biological_process unknown; LOCATED IN: endomembrane system; EXPRESSED IN: 24 plant structures; EXPRESSED DURING: 15 growth stages; Has 44 Blast hits to 44 proteins in 14 species: Archae - 0; Bacteria - 0; Metazoa - 0; Fungi - 0; Plants - 44; Viruses - 0; Other Eukaryotes - 0 (source: NCBI BLink).
672	AT1G65730	qA2-3	A2	E	YELLOW STRIPE like 7
673	AT1G65740	qA2-3	A2	E	Protein of unknown function (DUF295)
674	AT1G65750	qA2-3	A2	E	transposable element gene
675	AT1G65760	qA2-3	A2	E	Protein of unknown function (DUF295)
676	AT1G65770	qA2-3	A2	E	ascorbic acid mannose pathway regulator 1
677	AT1G65780	qA2-3	A2	E	P-loop containing nucleoside triphosphate hydrolases superfamily protein
678	AT1G65790	qA2-3	A2	E	receptor kinase 1
679	AT1G65800	qA2-3	A2	E	receptor kinase 2
680	AT1G65810	qA2-3	A2	E	P-loop containing nucleoside triphosphate hydrolases superfamily protein
681	AT1G65820	qA2-3	A2	E	microsomal glutathione s-transferase, putative
682	AT1G65840	qA2-3	A2	E	polyamine oxidase 4
683	AT1G65850	qA2-3	A2	E	Disease resistance protein (TIR-NBS-LRR class) family
684	AT1G65860	qA2-3	A2	E	flavin-monooxygenase glucosinolate S-oxygenase 1
685	AT1G65870	qA2-3	A2	E	Disease resistance-responsive (dirigent-like protein) family protein
686	AT1G65875	qA2-3	A2	E	pseudogene, similar to EST AU070346(S12172) corresponds to a region of the predicted gene.~similar to AMP-binding protein. (X94625), blastp match of 57% identity and 4.5e-137 P-value to GP|6063549|dbj|BAA85409.1||AP000615 EST AU070346(S12172) corresponds to a region of the predicted gene.~similar to AMP-binding protein. (X94625) {Oryza sativa (japonica cultivar-group)}
687	AT1G65880	qA2-3	A2	E	benzoyloxyglucosinolate 1
688	AT1G65890	qA2-3	A2	E	acyl activating enzyme 12
689	AT1G65900	qA2-3	A2	E	unknown protein; FUNCTIONS IN: molecular_function unknown; INVOLVED IN: biological_process unknown; LOCATED IN: endomembrane system; EXPRESSED IN: 21 plant structures; EXPRESSED DURING: 13 growth stages; Has 306 Blast hits to 306 proteins in 119 species: Archae - 19; Bacteria - 238; Metazoa - 0; Fungi - 0; Plants - 34; Viruses - 0; Other Eukaryotes - 15 (source: NCBI BLink).
690	AT1G65910	qA2-3	A2	E	NAC domain containing protein 28
691	AT1G65920	qA2-3	A2	E	Regulator of chromosome condensation (RCC1) family with FYVE zinc finger domain
692	AT1G65930	qA2-3	A2	E	cytosolic NADP+-dependent isocitrate dehydrogenase
693	AT1G65940	qA2-3	A2	E	pseudogene, similar to Dof zinc finger protein, blastp match of 61% identity and 1.7e-10 P-value to GP|4996646|dbj|BAA78575.1||AB028132 Dof zinc finger protein {Oryza sativa}
694	AT1G65950	qA2-3	A2	E	Protein kinase superfamily protein
695	AT1G65960	qA2-3	A2	E	glutamate decarboxylase 2
696	AT1G65970	qA2-3	A2	E	thioredoxin-dependent peroxidase 2
697	AT1G65980	qA2-3	A2	E	thioredoxin-dependent peroxidase 1
698	AT1G65990	qA2-3	A2	E	type 2 peroxiredoxin-related / thiol specific antioxidant / mal allergen family protein
699	AT1G66000	qA2-3	A2	E	Family of unknown function (DUF577)
700	AT1G66010	qA2-3	A2	E	pseudogene, hypothetical protein
701	AT1G66020	qA2-3	A2	E	Terpenoid cyclases/Protein prenyltransferases superfamily protein
702	AT1G66030	qA2-3	A2	E	cytochrome P450, family 96, subfamily A, polypeptide 14 pseudogene
703	AT1G66040	qA2-3	A2	E	Zinc finger (C3HC4-type RING finger) family protein
704	AT1G66050	qA2-3	A2	E	Zinc finger (C3HC4-type RING finger) family protein
705	AT1G66060	qA2-3	A2	E	Family of unknown function (DUF577)
706	AT1G66070	qA2-3	A2	E	Translation initiation factor eIF3 subunit
707	AT1G66080	qA2-3	A2	E	unknown protein; CONTAINS InterPro DOMAIN/s: Protein of unknown function DUF775 (InterPro:IPR008493); Has 285 Blast hits to 283 proteins in 133 species: Archae - 0; Bacteria - 0; Metazoa - 120; Fungi - 88; Plants - 50; Viruses - 0; Other Eukaryotes - 27 (source: NCBI BLink).
708	AT1G66090	qA2-3	A2	E	Disease resistance protein (TIR-NBS class)
709	AT1G66100	qA2-3	A2	E	Plant thionin
710	AT1G66110	qA2-3	A2	E	Family of unknown function (DUF577)
711	AT1G66120	qA2-3	A2	E	AMP-dependent synthetase and ligase family protein
712	AT1G66130	qA2-3	A2	E	NAD(P)-binding Rossmann-fold superfamily protein
713	AT1G66140	qA2-3	A2	E	zinc finger protein 4
714	AT1G66150	qA2-3	A2	E	transmembrane kinase 1
715	AT1G66160	qA2-3	A2	E	CYS, MET, PRO, and GLY protein 1
716	AT1G66170	qA2-3	A2	E	RING/FYVE/PHD zinc finger superfamily protein
717	AT1G66180	qA2-3	A2	E	Eukaryotic aspartyl protease family protein
718	AT1G66190	qA2-3	A2	E	unknown protein; BEST Arabidopsis thaliana protein match is: unknown protein (TAIR:AT5G37550.1); Has 30 Blast hits to 30 proteins in 10 species: Archae - 0; Bacteria - 0; Metazoa - 0; Fungi - 7; Plants - 19; Viruses - 0; Other Eukaryotes - 4 (source: NCBI BLink).
719	AT1G66200	qA2-3	A2	E	glutamine synthase clone F11
720	AT1G66210	qA2-3	A2	E	Subtilisin-like serine endopeptidase family protein
721	AT1G66220	qA2-3	A2	E	Subtilase family protein
722	AT1G66230	qA2-3	A2	E	myb domain protein 20
723	AT1G66240	qA2-3	A2	E	homolog of anti-oxidant 1
724	AT1G66250	qA2-3	A2	E	O-Glycosyl hydrolases family 17 protein
725	AT1G66260	qA2-3	A2	E	RNA-binding (RRM/RBD/RNP motifs) family protein
726	AT1G66270	qA2-3	A2	E	Glycosyl hydrolase superfamily protein
727	AT1G66280	qA2-3	A2	E	Glycosyl hydrolase superfamily protein
728	AT1G66290	qA2-3	A2	E	F-box/RNI-like superfamily protein
729	AT1G66300	qA2-3	A2	E	F-box/RNI-like/FBD-like domains-containing protein
730	AT1G66310	qA2-3	A2	E	F-box/RNI-like/FBD-like domains-containing protein
731	AT1G66320	qA2-3	A2	E	F-box/RNI-like superfamily protein
732	AT1G66330	qA2-3	A2	E	senescence-associated family protein
733	AT1G66340	qA2-3	A2	E	Signal transduction histidine kinase, hybrid-type, ethylene sensor
734	AT1G66350	qA2-3	A2	E	RGA-like 1
735	AT1G66360	qA2-3	A2	E	Calcium-dependent lipid-binding (CaLB domain) family protein
736	AT1G66370	qA2-3	A2	E	myb domain protein 113
737	AT1G66380	qA2-3	A2	E	myb domain protein 114
738	AT1G66390	qA2-3	A2	E	myb domain protein 90
739	AT1G66400	qA2-3	A2	E	calmodulin like 23
740	AT1G66410	qA2-3	A2	E	calmodulin 4
741	AT1G66420	qA2-3	A2	E	DNA-binding storekeeper protein-related transcriptional regulator
742	AT1G66430	qA2-3	A2	E	pfkB-like carbohydrate kinase family protein
743	AT1G66440	qA2-3	A2	E	Cysteine/Histidine-rich C1 domain family protein
744	AT1G66450	qA2-3	A2	E	Cysteine/Histidine-rich C1 domain family protein
745	AT1G66460	qA2-3	A2	E	Protein kinase superfamily protein
746	AT1G66470	qA2-3	A2	E	ROOT HAIR DEFECTIVE6
747	AT1G66480	qA2-3	A2	E	plastid movement impaired 2
748	AT1G66490	qA2-3	A2	E	F-box and associated interaction domains-containing protein
749	AT1G66500	qA2-3	A2	E	Pre-mRNA cleavage complex II
750	AT1G66510	qA2-3	A2	E	AAR2 protein family
751	AT1G66520	qA2-3	A2	E	formyltransferase, putative
752	AT1G66530	qA2-3	A2	E	Arginyl-tRNA synthetase, class Ic
753	AT1G66540	qA2-3	A2	E	Cytochrome P450 superfamily protein
754	AT1G66550	qA2-3	A2	E	WRKY DNA-binding protein 67
755	AT1G66560	qA2-3	A2	E	WRKY DNA-binding protein 64
756	AT1G66570	qA2-3	A2	E	sucrose-proton symporter 7
757	AT1G66580	qA2-3	A2	E	senescence associated gene 24
758	AT1G66590	qA2-3	A2	E	cytochrome c oxidase 19-1
759	AT1G66600	qA2-3	A2	E	ABA overly sensitive mutant 3
760	AT1G66610	qA2-3	A2	E	TRAF-like superfamily protein
761	AT1G66620	qA2-3	A2	E	Protein with RING/U-box and TRAF-like domains
762	AT1G66630	qA2-3	A2	E	Protein with RING/U-box and TRAF-like domains
763	AT1G66640	qA2-3	A2	E	RNI-like superfamily protein
764	AT1G66660	qA2-3	A2	E	Protein with RING/U-box and TRAF-like domains
765	AT1G66670	qA2-3	A2	E	CLP protease proteolytic subunit 3
766	AT1G66680	qA2-3	A2	E	S-adenosyl-L-methionine-dependent methyltransferases superfamily protein
767	AT1G66690	qA2-3	A2	E	S-adenosyl-L-methionine-dependent methyltransferases superfamily protein
768	AT1G66700	qA2-3	A2	E	S-adenosyl-L-methionine-dependent methyltransferases superfamily protein
769	AT1G66710	qA2-3	A2	E	pseudogene, similar to AtPP protein, blastp match of 55% identity and 1.0e-92 P-value to GP|7657877|emb|CAB89183.1||AJ245479 AtPP protein {Brassica napus var. napus}
770	AT1G66720	qA2-3	A2	E	S-adenosyl-L-methionine-dependent methyltransferases superfamily protein
771	AT1G66730	qA2-3	A2	E	DNA LIGASE 6
772	AT1G66740	qA2-3	A2	E	ASF1 like histone chaperone
773	AT1G66750	qA2-3	A2	E	CDK-activating kinase 4
774	AT1G66760	qA2-3	A2	E	MATE efflux family protein
775	AT1G66770	qA2-3	A2	E	Nodulin MtN3 family protein
776	AT1G66780	qA2-3	A2	E	MATE efflux family protein
777	AT1G66790	qA2-3	A2	E	unknown protein; BEST Arabidopsis thaliana protein match is: unknown protein (TAIR:AT3G50674.1); Has 6 Blast hits to 6 proteins in 2 species: Archae - 0; Bacteria - 0; Metazoa - 0; Fungi - 0; Plants - 6; Viruses - 0; Other Eukaryotes - 0 (source: NCBI BLink).
778	AT1G66800	qA2-3	A2	E	NAD(P)-binding Rossmann-fold superfamily protein
779	AT5G13480	qA3-1	A3	R	Transducin/WD40 repeat-like superfamily protein
780	AT5G13490	qA3-1	A3	R	ADP/ATP carrier 2
781	AT5G13500	qA3-1	A3	R	unknown protein; FUNCTIONS IN: molecular_function unknown; INVOLVED IN: biological_process unknown; LOCATED IN: endomembrane system; EXPRESSED IN: 22 plant structures; EXPRESSED DURING: 13 growth stages; BEST Arabidopsis thaliana protein match is: unknown protein (TAIR:AT5G25265.1); Has 1807 Blast hits to 1807 proteins in 277 species: Archae - 0; Bacteria - 0; Metazoa - 736; Fungi - 347; Plants -…
782	AT5G13510	qA3-1	A3	R	Ribosomal protein L10 family protein
783	AT5G13520	qA3-1	A3	R	peptidase M1 family protein
784	AT5G13530	qA3-1	A3	R	protein kinases;ubiquitin-protein ligases
785	AT5G13550	qA3-1	A3	R	sulfate transporter 4.1
786	AT5G13560	qA3-1	A3	R	unknown protein; BEST Arabidopsis thaliana protein match is: unknown protein (TAIR:AT2G37370.1); Has 12055 Blast hits to 8846 proteins in 811 species: Archae - 217; Bacteria - 1046; Metazoa - 6104; Fungi - 1115; Plants - 528; Viruses - 14; Other Eukaryotes - 3031 (source: NCBI BLink).
787	AT5G13570	qA3-1	A3	R	decapping 2
788	AT5G13580	qA3-1	A3	R	ABC-2 type transporter family protein
789	AT5G13590	qA3-1	A3	R	unknown protein; Has 150 Blast hits to 121 proteins in 42 species: Archae - 0; Bacteria - 8; Metazoa - 80; Fungi - 5; Plants - 17; Viruses - 0; Other Eukaryotes - 40 (source: NCBI BLink).
790	AT5G13600	qA3-1	A3	R	Phototropic-responsive NPH3 family protein
791	AT5G13610	qA3-1	A3	R	Protein of unknown function (DUF155)
792	AT5G13620	qA3-1	A3	R	unknown protein; BEST Arabidopsis thaliana protein match is: unknown protein (TAIR:AT1G49290.1); Has 1807 Blast hits to 1807 proteins in 277 species: Archae - 0; Bacteria - 0; Metazoa - 736; Fungi - 347; Plants - 385; Viruses - 0; Other Eukaryotes - 339 (source: NCBI BLink).
793	AT5G13630	qA3-1	A3	R	magnesium-chelatase subunit chlH, chloroplast, putative / Mg-protoporphyrin IX chelatase, putative (CHLH)
794	AT5G13640	qA3-1	A3	R	phospholipid:diacylglycerol acyltransferase
795	AT5G13650	qA3-1	A3	R	elongation factor family protein
796	AT5G13660	qA3-1	A3	R	unknown protein; BEST Arabidopsis thaliana protein match is: unknown protein (TAIR:AT5G59830.2); Has 135 Blast hits to 126 proteins in 13 species: Archae - 0; Bacteria - 0; Metazoa - 0; Fungi - 0; Plants - 135; Viruses - 0; Other Eukaryotes - 0 (source: NCBI BLink).
797	AT5G13670	qA3-1	A3	R	nodulin MtN21 /EamA-like transporter family protein
798	AT5G13680	qA3-1	A3	R	IKI3 family protein
799	AT5G13690	qA3-1	A3	R	alpha-N-acetylglucosaminidase family / NAGLU family
800	AT5G13700	qA3-1	A3	R	polyamine oxidase 1
801	AT5G13710	qA3-1	A3	R	sterol methyltransferase 1
802	AT5G13720	qA3-1	A3	R	Uncharacterised protein family (UPF0114)
803	AT5G13730	qA3-1	A3	R	sigma factor 4
804	AT5G13740	qA3-1	A3	R	zinc induced facilitator 1
805	AT5G13750	qA3-1	A3	R	zinc induced facilitator-like 1
806	AT5G13760	qA3-1	A3	R	Plasma-membrane choline transporter family protein
807	AT5G13770	qA3-1	A3	R	Pentatricopeptide repeat (PPR-like) superfamily protein
808	AT5G13780	qA3-1	A3	R	Acyl-CoA N-acyltransferases (NAT) superfamily protein
809	AT5G13790	qA3-1	A3	R	AGAMOUS-like 15
810	AT5G13800	qA3-1	A3	R	pheophytinase
811	AT5G13810	qA3-1	A3	R	Glutaredoxin family protein
812	AT5G13820	qA3-1	A3	R	telomeric DNA binding protein 1
813	AT5G13830	qA3-1	A3	R	FtsJ-like methyltransferase family protein
814	AT5G13840	qA3-1	A3	R	FIZZY-related 3
815	AT5G13850	qA3-1	A3	R	nascent polypeptide-associated complex subunit alpha-like protein 3
816	AT5G13860	qA3-1	A3	R	ELCH-like
817	AT5G13870	qA3-1	A3	R	xyloglucan endotransglucosylase/hydrolase 5
818	AT5G13880	qA3-1	A3	R	unknown protein; BEST Arabidopsis thaliana protein match is: unknown protein (TAIR:AT5G47920.1); Has 30201 Blast hits to 17322 proteins in 780 species: Archae - 12; Bacteria - 1396; Metazoa - 17338; Fungi - 3422; Plants - 5037; Viruses - 0; Other Eukaryotes - 2996 (source: NCBI BLink).
819	AT5G13890	qA3-1	A3	R	Family of unknown function (DUF716)
820	AT5G13900	qA3-1	A3	R	Bifunctional inhibitor/lipid-transfer protein/seed storage 2S albumin superfamily protein
821	AT5G13910	qA3-1	A3	R	Integrase-type DNA-binding superfamily protein
822	AT5G13920	qA3-1	A3	R	GRF zinc finger / Zinc knuckle protein
823	AT5G13930	qA3-1	A3	R	Chalcone and stilbene synthase family protein
824	AT5G13940	qA3-1	A3	R	aminopeptidases
825	AT5G13950	qA3-1	A3	R	unknown protein; BEST Arabidopsis thaliana protein match is: unknown protein (TAIR:AT1G02290.1); Has 147 Blast hits to 145 proteins in 44 species: Archae - 0; Bacteria - 2; Metazoa - 56; Fungi - 6; Plants - 81; Viruses - 0; Other Eukaryotes - 2 (source: NCBI BLink).
826	AT5G13960	qA3-1	A3	R	SU(VAR)3-9 homolog 4
827	AT5G13970	qA3-1	A3	R	unknown protein; FUNCTIONS IN: molecular_function unknown; INVOLVED IN: biological_process unknown; LOCATED IN: endomembrane system; EXPRESSED IN: 23 plant structures; EXPRESSED DURING: 13 growth stages; BEST Arabidopsis thaliana protein match is: unknown protein (TAIR:AT5G13310.1); Has 1807 Blast hits to 1807 proteins in 277 species: Archae - 0; Bacteria - 0; Metazoa - 736; Fungi - 347; Plants -…
828	AT5G13980	qA3-1	A3	R	Glycosyl hydrolase family 38 protein
829	AT5G13990	qA3-1	A3	R	exocyst subunit exo70 family protein C2
830	AT5G14000	qA3-1	A3	R	NAC domain containing protein 84
831	AT5G14010	qA3-1	A3	R	C2H2 and C2HC zinc fingers superfamily protein
832	AT5G14020	qA3-1	A3	R	Endosomal targeting BRO1-like domain-containing protein
833	AT5G14030	qA3-1	A3	R	translocon-associated protein beta (TRAPB) family protein
834	AT5G14040	qA3-1	A3	R	phosphate transporter 3;1
835	AT5G14050	qA3-1	A3	R	Transducin/WD40 repeat-like superfamily protein
836	AT5G14060	qA3-1	A3	R	Aspartate kinase family protein
837	AT5G14070	qA3-1	A3	R	Thioredoxin superfamily protein
838	AT5G14080	qA3-1	A3	R	Tetratricopeptide repeat (TPR)-like superfamily protein
839	AT5G14090	qA3-1	A3	R	unknown protein; Has 56 Blast hits to 56 proteins in 18 species: Archae - 0; Bacteria - 0; Metazoa - 0; Fungi - 2; Plants - 46; Viruses - 0; Other Eukaryotes - 8 (source: NCBI BLink).
840	AT5G14100	qA3-1	A3	R	non-intrinsic ABC protein 14
841	AT5G14110	qA3-1	A3	R	Protein of unknown function (DUF 3339)
842	AT5G14120	qA3-1	A3	R	Major facilitator superfamily protein
843	AT5G14130	qA3-1	A3	R	Peroxidase superfamily protein
844	AT5G14140	qA3-1	A3	R	zinc ion binding;nucleic acid binding;zinc ion binding
845	AT5G14150	qA3-1	A3	R	Protein of unknown function, DUF642
846	AT5G14160	qA3-1	A3	R	F-box family protein
847	AT5G14170	qA3-1	A3	R	SWIB/MDM2 domain superfamily protein
848	AT5G14180	qA3-1	A3	R	Myzus persicae-induced lipase 1
849	AT5G14200	qA3-1	A3	R	isopropylmalate dehydrogenase 1
850	AT5G14210	qA3-1	A3	R	Leucine-rich repeat protein kinase family protein
851	AT5G14220	qA3-1	A3	R	Flavin containing amine oxidoreductase family
852	AT5G14230	qA3-1	A3	R	CONTAINS InterPro DOMAIN/s: Ankyrin repeat-containing domain (InterPro:IPR020683), Ankyrin repeat (InterPro:IPR002110); BEST Arabidopsis thaliana protein match is: XB3 ortholog 2 in Arabidopsis thaliana (TAIR:AT5G57740.1); Has 66374 Blast hits to 25358 proteins in 1201 species: Archae - 121; Bacteria - 8133; Metazoa - 29530; Fungi - 5885; Plants - 3349; Viruses - 785; Other Eukaryotes - 18571 (so…
853	AT5G14240	qA3-1	A3	R	Thioredoxin superfamily protein
854	AT5G14250	qA3-1	A3	R	Proteasome component (PCI) domain protein
855	AT5G14260	qA3-1	A3	R	Rubisco methyltransferase family protein
856	AT5G14270	qA3-1	A3	R	bromodomain and extraterminal domain protein 9
857	AT5G14280	qA3-1	A3	R	DNA-binding storekeeper protein-related
858	AT5G14290	qA3-1	A3	R	Mitochondrial ribosomal protein L37
859	AT5G14300	qA3-1	A3	R	prohibitin 5
860	AT5G14310	qA3-1	A3	R	carboxyesterase 16
861	AT5G14320	qA3-1	A3	R	Ribosomal protein S13/S18 family
862	AT5G14330	qA3-1	A3	R	unknown protein; Has 8 Blast hits to 8 proteins in 2 species: Archae - 0; Bacteria - 0; Metazoa - 0; Fungi - 0; Plants - 8; Viruses - 0; Other Eukaryotes - 0 (source: NCBI BLink).
863	AT5G14340	qA3-1	A3	R	myb domain protein 40
864	AT5G14350	qA3-1	A3	R	Pentatricopeptide repeat (PPR) superfamily protein
865	AT5G14360	qA3-1	A3	R	Ubiquitin-like superfamily protein
866	AT5G14370	qA3-1	A3	R	CCT motif family protein
867	AT5G14380	qA3-1	A3	R	arabinogalactan protein 6
868	AT5G14390	qA3-1	A3	R	alpha/beta-Hydrolases superfamily protein
869	AT5G14400	qA3-1	A3	R	cytochrome P450, family 724, subfamily A, polypeptide 1
870	AT5G14410	qA3-1	A3	R	unknown protein; Has 23 Blast hits to 23 proteins in 9 species: Archae - 0; Bacteria - 0; Metazoa - 0; Fungi - 0; Plants - 23; Viruses - 0; Other Eukaryotes - 0 (source: NCBI BLink).
871	AT5G14420	qA3-1	A3	R	RING domain ligase2
872	AT5G14430	qA3-1	A3	R	S-adenosyl-L-methionine-dependent methyltransferases superfamily protein
873	AT5G14440	qA3-1	A3	R	Surfeit locus protein 2 (SURF2)
874	AT5G14450	qA3-1	A3	R	GDSL-like Lipase/Acylhydrolase superfamily protein
875	AT5G14460	qA3-1	A3	R	Pseudouridine synthase family protein
876	AT5G14470	qA3-1	A3	R	GHMP kinase family protein
877	AT5G14480	qA3-1	A3	R	beta-1,4-N-acetylglucosaminyltransferase family protein
878	AT5G14490	qA3-1	A3	R	NAC domain containing protein 85
879	AT5G14500	qA3-1	A3	R	aldose 1-epimerase family protein
880	AT5G14510	qA3-1	A3	R	ARM repeat superfamily protein
881	AT5G14520	qA3-1	A3	R	pescadillo-related
882	AT5G14530	qA3-1	A3	R	Transducin/WD40 repeat-like superfamily protein
883	AT5G14540	qA3-1	A3	R	Protein of unknown function (DUF1421)
884	AT5G14550	qA3-1	A3	R	Core-2/I-branching beta-1,6-N-acetylglucosaminyltransferase family protein
885	AT5G14560	qA3-1	A3	R	unknown protein; Has 2 Blast hits to 2 proteins in 1 species: Archae - 0; Bacteria - 0; Metazoa - 0; Fungi - 0; Plants - 2; Viruses - 0; Other Eukaryotes - 0 (source: NCBI BLink).
886	AT5G14570	qA3-1	A3	R	high affinity nitrate transporter 2.7
887	AT5G14580	qA3-1	A3	R	polyribonucleotide nucleotidyltransferase, putative
888	AT5G14590	qA3-1	A3	R	Isocitrate/isopropylmalate dehydrogenase family protein
889	AT5G14600	qA3-1	A3	R	S-adenosyl-L-methionine-dependent methyltransferases superfamily protein
890	AT5G14610	qA3-1	A3	R	DEAD box RNA helicase family protein
891	AT5G14620	qA3-1	A3	R	domains rearranged methyltransferase 2
892	AT5G14640	qA3-1	A3	R	shaggy-like kinase 13
893	AT5G14650	qA3-1	A3	R	Pectin lyase-like superfamily protein
894	AT5G14660	qA3-1	A3	R	peptide deformylase 1B
895	AT5G14670	qA3-1	A3	R	ADP-ribosylation factor A1B
896	AT5G14680	qA3-1	A3	R	Adenine nucleotide alpha hydrolases-like superfamily protein
897	AT5G14690	qA3-1	A3	R	unknown protein; BEST Arabidopsis thaliana protein match is: unknown protein (TAIR:AT3G01516.1); Has 86 Blast hits to 86 proteins in 16 species: Archae - 0; Bacteria - 0; Metazoa - 0; Fungi - 0; Plants - 84; Viruses - 2; Other Eukaryotes - 0 (source: NCBI BLink).
898	AT5G14700	qA3-1	A3	R	NAD(P)-binding Rossmann-fold superfamily protein
899	AT5G14710	qA3-1	A3	R	CONTAINS InterPro DOMAIN/s: Proteasome assembly chaperone 3 (InterPro:IPR018788); Has 120 Blast hits to 120 proteins in 47 species: Archae - 0; Bacteria - 0; Metazoa - 62; Fungi - 2; Plants - 49; Viruses - 0; Other Eukaryotes - 7 (source: NCBI BLink).
900	AT5G14720	qA3-1	A3	R	Protein kinase superfamily protein
901	AT5G14730	qA3-1	A3	R	unknown protein; CONTAINS InterPro DOMAIN/s: Protein of unknown function DUF1645 (InterPro:IPR012442); BEST Arabidopsis thaliana protein match is: unknown protein (TAIR:AT3G01513.1); Has 85 Blast hits to 83 proteins in 14 species: Archae - 0; Bacteria - 9; Metazoa - 0; Fungi - 0; Plants - 76; Viruses - 0; Other Eukaryotes - 0 (source: NCBI BLink).
902	AT5G14740	qA3-1	A3	R	carbonic anhydrase 2
903	AT5G14750	qA3-1	A3	R	myb domain protein 66
904	AT5G14760	qA3-1	A3	R	L-aspartate oxidase
905	AT5G14770	qA3-1	A3	R	Tetratricopeptide repeat (TPR)-like superfamily protein
906	AT5G14780	qA3-1	A3	R	formate dehydrogenase
907	AT5G14790	qA3-1	A3	R	ARM repeat superfamily protein
908	AT5G14800	qA3-1	A3	R	pyrroline-5- carboxylate (P5C) reductase
909	AT5G14810	qA3-1	A3	R	transposable element gene
910	AT5G14820	qA3-1	A3	R	Pentatricopeptide repeat (PPR) superfamily protein
911	AT5G14830	qA3-1	A3	R	transposable element gene
912	AT5G14840	qA3-1	A3	R	pseudogene of unknown protein
913	AT5G14850	qA3-1	A3	R	Alg9-like mannosyltransferase family
914	AT5G14860	qA3-1	A3	R	UDP-Glycosyltransferase superfamily protein
915	AT5G14870	qA3-1	A3	R	cyclic nucleotide-gated channel 18
916	AT5G14880	qA3-1	A3	R	Potassium transporter family protein
917	AT5G14890	qA3-1	A3	R	NHL domain-containing protein
918	AT5G14900	qA3-1	A3	R	helicase associated (HA2) domain-containing protein
919	AT5G14910	qA3-1	A3	R	Heavy metal transport/detoxification superfamily protein
920	AT5G14920	qA3-1	A3	R	Gibberellin-regulated family protein
921	AT5G14930	qA3-1	A3	R	senescence-associated gene 101
922	AT5G14940	qA3-1	A3	R	Major facilitator superfamily protein
923	AT5G14950	qA3-1	A3	R	golgi alpha-mannosidase II
924	AT5G14960	qA3-1	A3	R	DP-E2F-like 2
925	AT5G14970	qA3-1	A3	R	unknown protein; BEST Arabidopsis thaliana protein match is: unknown protein (TAIR:AT2G14910.1); Has 579 Blast hits to 397 proteins in 95 species: Archae - 0; Bacteria - 294; Metazoa - 0; Fungi - 0; Plants - 86; Viruses - 0; Other Eukaryotes - 199 (source: NCBI BLink).
926	AT5G14980	qA3-1	A3	R	alpha/beta-Hydrolases superfamily protein
927	AT5G14990	qA3-1	A3	R	BEST Arabidopsis thaliana protein match is: myosin heavy chain-related (TAIR:AT2G34730.1); Has 8284 Blast hits to 6001 proteins in 578 species: Archae - 107; Bacteria - 678; Metazoa - 3983; Fungi - 607; Plants - 315; Viruses - 16; Other Eukaryotes - 2578 (source: NCBI BLink).
928	AT5G15000	qA3-1	A3	R	Encodes a ECA1 gametogenesis related family protein
929	AT5G15010	qA3-1	A3	R	Tetratricopeptide repeat (TPR)-like superfamily protein
930	AT5G15020	qA3-1	A3	R	SIN3-like 2
931	AT5G15030	qA3-1	A3	R	Paired amphipathic helix (PAH2) superfamily protein
932	AT5G15040	qA3-1	A3	R	Paired amphipathic helix (PAH2) superfamily protein
933	AT5G15050	qA3-1	A3	R	Core-2/I-branching beta-1,6-N-acetylglucosaminyltransferase family protein
934	AT5G15060	qA3-1	A3	R	Lateral organ boundaries (LOB) domain family protein
935	AT5G15070	qA3-1	A3	R	Phosphoglycerate mutase-like family protein
936	AT5G15080	qA3-1	A3	R	Protein kinase superfamily protein
937	AT5G15090	qA3-1	A3	R	voltage dependent anion channel 3
938	AT5G15100	qA3-1	A3	R	Auxin efflux carrier family protein
939	AT5G15110	qA3-1	A3	R	Pectate lyase family protein
940	AT5G15120	qA3-1	A3	R	Protein of unknown function (DUF1637)
941	AT5G15130	qA3-1	A3	R	WRKY DNA-binding protein 72
942	AT5G15140	qA3-1	A3	R	Galactose mutarotase-like superfamily protein
943	AT5G15150	qA3-1	A3	R	homeobox 3
944	AT5G15160	qA3-1	A3	R	BANQUO 2
945	AT5G15170	qA3-1	A3	R	tyrosyl-DNA phosphodiesterase-related
946	AT5G15180	qA3-1	A3	R	Peroxidase superfamily protein
947	AT5G15190	qA3-1	A3	R	unknown protein; FUNCTIONS IN: molecular_function unknown; INVOLVED IN: biological_process unknown; LOCATED IN: chloroplast; EXPRESSED IN: 17 plant structures; EXPRESSED DURING: LP.04 four leaves visible, 4 anthesis, petal differentiation and expansion stage, E expanded cotyledon stage, D bilateral stage; Has 7 Blast hits to 7 proteins in 3 species: Archae - 0; Bacteria - 0; Metazoa - 0; Fungi - …
948	AT5G15200	qA3-1	A3	R	Ribosomal protein S4
949	AT5G15210	qA3-1	A3	R	homeobox protein 30
950	AT5G15220	qA3-1	A3	R	Ribosomal protein L27 family protein
951	AT5G15230	qA3-1	A3	R	GAST1 protein homolog 4
952	AT5G15240	qA3-1	A3	R	Transmembrane amino acid transporter family protein
953	AT5G15250	qA3-1	A3	R	FTSH protease 6
954	AT5G15260	qA3-1	A3	R	Ribosomal protein L34e superfamily protein
955	AT5G15270	qA3-1	A3	R	RNA-binding KH domain-containing protein
956	AT5G15280	qA3-1	A3	R	Pentatricopeptide repeat (PPR) superfamily protein
957	AT5G15290	qA3-1	A3	R	Uncharacterised protein family (UPF0497)
958	AT5G15300	qA3-1	A3	R	Pentatricopeptide repeat (PPR) superfamily protein
959	AT5G15310	qA3-1	A3	R	myb domain protein 16
960	AT5G15320	qA3-1	A3	R	unknown protein; FUNCTIONS IN: molecular_function unknown; INVOLVED IN: biological_process unknown; LOCATED IN: endomembrane system; EXPRESSED IN: 23 plant structures; EXPRESSED DURING: 15 growth stages; BEST Arabidopsis thaliana protein match is: unknown protein (TAIR:AT3G01130.1); Has 64 Blast hits to 64 proteins in 11 species: Archae - 0; Bacteria - 0; Metazoa - 0; Fungi - 0; Plants - 64; Viru…
961	AT5G15330	qA3-1	A3	R	SPX domain gene 4
962	AT5G15340	qA3-1	A3	R	Pentatricopeptide repeat (PPR) superfamily protein
963	AT5G15350	qA3-1	A3	R	early nodulin-like protein 17
964	AT5G15360	qA3-1	A3	R	unknown protein; Has 4 Blast hits to 4 proteins in 2 species: Archae - 0; Bacteria - 0; Metazoa - 0; Fungi - 0; Plants - 4; Viruses - 0; Other Eukaryotes - 0 (source: NCBI BLink).
965	AT5G15380	qA3-1	A3	R	domains rearranged methylase 1
966	AT5G15390	qA3-1	A3	R	tRNA/rRNA methyltransferase (SpoU) family protein
967	AT5G15400	qA3-1	A3	R	U-box domain-containing protein
968	AT5G15410	qA3-1	A3	R	Cyclic nucleotide-regulated ion channel family protein
969	AT5G15420	qA3-1	A3	R	unknown protein; Has 17 Blast hits to 5 proteins in 2 species: Archae - 0; Bacteria - 0; Metazoa - 0; Fungi - 0; Plants - 1; Viruses - 0; Other Eukaryotes - 16 (source: NCBI BLink).
970	AT5G15430	qA3-1	A3	R	Plant calmodulin-binding protein-related
971	AT5G15440	qA3-1	A3	R	EID1-like 1
972	AT5G15450	qA3-1	A3	R	casein lytic proteinase B3
973	AT5G15460	qA3-1	A3	R	membrane-anchored ubiquitin-fold protein 2
974	AT5G15470	qA3-1	A3	R	galacturonosyltransferase 14
975	AT5G15480	qA3-1	A3	R	C2H2-type zinc finger family protein
976	AT5G15490	qA3-1	A3	R	UDP-glucose 6-dehydrogenase family protein
977	AT5G15500	qA3-1	A3	R	Ankyrin repeat family protein
978	AT5G15510	qA3-1	A3	R	TPX2 (targeting protein for Xklp2) protein family
979	AT5G15520	qA3-1	A3	R	Ribosomal protein S19e family protein
980	AT5G15530	qA3-1	A3	R	biotin carboxyl carrier protein 2
981	AT5G15540	qA3-1	A3	R	PHD finger family protein
982	AT5G15550	qA3-1	A3	R	Transducin/WD40 repeat-like superfamily protein
983	AT5G15560	qA3-1	A3	R	unknown protein; BEST Arabidopsis thaliana protein match is: unknown protein (TAIR:AT3G02125.1); Has 229 Blast hits to 215 proteins in 51 species: Archae - 0; Bacteria - 10; Metazoa - 48; Fungi - 14; Plants - 19; Viruses - 7; Other Eukaryotes - 131 (source: NCBI BLink).
984	AT5G15570	qA3-1	A3	R	Bromodomain transcription factor
985	AT5G15580	qA3-1	A3	R	longifolia1
986	AT5G15600	qA3-1	A3	R	SPIRAL1-like4
987	AT5G15610	qA3-1	A3	R	Proteasome component (PCI) domain protein
988	AT5G15620	qA3-1	A3	R	F-box/RNI-like superfamily protein
989	AT5G15630	qA3-1	A3	R	COBRA-like extracellular glycosyl-phosphatidyl inositol-anchored protein family
990	AT5G15640	qA3-1	A3	R	Mitochondrial substrate carrier family protein
991	AT5G15650	qA3-1	A3	R	reversibly glycosylated polypeptide 2
992	AT5G15660	qA3-1	A3	R	F-box and associated interaction domains-containing protein
993	AT5G15670	qA3-1	A3	R	F-box family protein
994	AT5G15680	qA3-1	A3	R	ARM repeat superfamily protein
995	AT5G15690	qA3-1	A3	R	zinc ion binding
996	AT5G15700	qA3-1	A3	R	DNA/RNA polymerases superfamily protein
997	AT5G15710	qA3-1	A3	R	Galactose oxidase/kelch repeat superfamily protein
998	AT5G15720	qA3-1	A3	R	GDSL-motif lipase 7
999	AT5G15730	qA3-1	A3	R	Protein kinase superfamily protein
1000	AT5G15740	qA3-1	A3	R	O-fucosyltransferase family protein
1001	AT5G15750	qA3-1	A3	R	Alpha-L RNA-binding motif/Ribosomal protein S4 family protein
1002	AT5G15760	qA3-1	A3	R	Ribosomal protein PSRP-3/Ycf65
1003	AT5G15770	qA3-1	A3	R	glucose-6-phosphate acetyltransferase 1
1004	AT5G15780	qA3-1	A3	R	Pollen Ole e 1 allergen and extensin family protein
1005	AT5G15790	qA3-1	A3	R	RING/U-box superfamily protein
1006	AT5G15800	qA3-1	A3	R	K-box region and MADS-box transcription factor family protein
1007	AT5G15810	qA3-1	A3	R	N2,N2-dimethylguanosine tRNA methyltransferase
1008	AT5G15820	qA3-1	A3	R	RING/U-box superfamily protein
1009	AT5G15830	qA3-1	A3	R	basic leucine-zipper 3
1010	AT5G15840	qA3-1	A3	R	B-box type zinc finger protein with CCT domain
1011	AT5G15850	qA3-1	A3	R	CONSTANS-like 1
1012	AT5G15860	qA3-1	A3	R	prenylcysteine methylesterase
1013	AT5G15870	qA3-1	A3	R	glycosyl hydrolase family 81 protein
1014	AT5G15880	qA3-1	A3	R	unknown protein; Has 1807 Blast hits to 1807 proteins in 277 species: Archae - 0; Bacteria - 0; Metazoa - 736; Fungi - 347; Plants - 385; Viruses - 0; Other Eukaryotes - 339 (source: NCBI BLink).
1015	AT5G15890	qA3-1	A3	R	TRICHOME BIREFRINGENCE-LIKE 21
1016	AT5G15900	qA3-1	A3	R	TRICHOME BIREFRINGENCE-LIKE 19
1017	AT5G15910	qA3-1	A3	R	NAD(P)-binding Rossmann-fold superfamily protein
1018	AT5G15920	qA3-1	A3	R	structural maintenance of chromosomes 5
1019	AT5G15930	qA3-1	A3	R	plant adhesion molecule 1
1020	AT5G15940	qA3-1	A3	R	NAD(P)-binding Rossmann-fold superfamily protein
1021	AT5G15950	qA3-1	A3	R	Adenosylmethionine decarboxylase family protein
1022	AT5G15960	qA3-1	A3	R	stress-responsive protein (KIN1) / stress-induced protein (KIN1)
1023	AT5G15970	qA3-1	A3	R	stress-responsive protein (KIN2) / stress-induced protein (KIN2) / cold-responsive protein (COR6.6) / cold-regulated protein (COR6.6)
1024	AT5G15980	qA3-1	A3	R	Pentatricopeptide repeat (PPR) superfamily protein
1025	AT5G15990	qA3-1	A3	R	transposable element gene
1026	AT5G16000	qA3-1	A3	R	NSP-interacting kinase 1
1027	AT5G16010	qA3-1	A3	R	3-oxo-5-alpha-steroid 4-dehydrogenase family protein
1028	AT5G16020	qA3-1	A3	R	gamete-expressed 3
1029	AT5G16030	qA3-1	A3	R	unknown protein; BEST Arabidopsis thaliana protein match is: unknown protein (TAIR:AT3G02500.1); Has 30201 Blast hits to 17322 proteins in 780 species: Archae - 12; Bacteria - 1396; Metazoa - 17338; Fungi - 3422; Plants - 5037; Viruses - 0; Other Eukaryotes - 2996 (source: NCBI BLink).
1030	AT5G16040	qA3-1	A3	R	Regulator of chromosome condensation (RCC1) family protein
1031	AT5G16050	qA3-1	A3	R	general regulatory factor 5
1032	AT5G16060	qA3-1	A3	R	Cytochrome c oxidase biogenesis protein Cmc1-like
1033	AT5G16070	qA3-1	A3	R	TCP-1/cpn60 chaperonin family protein
1034	AT5G16080	qA3-1	A3	R	carboxyesterase 17
1035	AT5G16090	qA3-1	A3	R	INVOLVED IN: nucleotide-excision repair; LOCATED IN: nucleus; CONTAINS InterPro DOMAIN/s: Ubiquitin-associated/translation elongation factor EF1B, N-terminal, eukaryote (InterPro:IPR015940), Ubiquitin-associated/translation elongation factor EF1B, N-terminal (InterPro:IPR000449), UV excision repair protein Rad23 (InterPro:IPR004806), Ubiquitin (InterPro:IPR000626), Ubiquitin supergroup (InterPro:…
1036	AT5G16100	qA3-1	A3	R	unknown protein; Has 30201 Blast hits to 17322 proteins in 780 species: Archae - 12; Bacteria - 1396; Metazoa - 17338; Fungi - 3422; Plants - 5037; Viruses - 0; Other Eukaryotes - 2996 (source: NCBI BLink).
1037	AT5G16110	qA3-1	A3	R	unknown protein; FUNCTIONS IN: molecular_function unknown; INVOLVED IN: biological_process unknown; LOCATED IN: chloroplast; EXPRESSED IN: 24 plant structures; EXPRESSED DURING: 15 growth stages; BEST Arabidopsis thaliana protein match is: unknown protein (TAIR:AT3G02555.1); Has 133 Blast hits to 133 proteins in 18 species: Archae - 0; Bacteria - 0; Metazoa - 0; Fungi - 0; Plants - 133; Viruses -…
1038	AT5G16120	qA3-1	A3	R	alpha/beta-Hydrolases superfamily protein
1039	AT5G16130	qA3-1	A3	R	Ribosomal protein S7e family protein
1040	AT5G16140	qA3-1	A3	R	Peptidyl-tRNA hydrolase family protein
1041	AT5G16150	qA3-1	A3	R	plastidic GLC translocator
1042	AT5G16160	qA3-1	A3	R	unknown protein; Has 30201 Blast hits to 17322 proteins in 780 species: Archae - 12; Bacteria - 1396; Metazoa - 17338; Fungi - 3422; Plants - 5037; Viruses - 0; Other Eukaryotes - 2996 (source: NCBI BLink).
1043	AT5G16170	qA3-1	A3	R	Core-2/I-branching beta-1,6-N-acetylglucosaminyltransferase family protein
1044	AT5G16180	qA3-1	A3	R	ortholog of maize chloroplast splicing factor CRS1
1045	AT5G16190	qA3-1	A3	R	cellulose synthase like A11
1046	AT5G16200	qA3-1	A3	R	50S ribosomal protein-related
1047	AT5G16210	qA3-1	A3	R	HEAT repeat-containing protein
1048	AT5G16220	qA3-1	A3	R	Octicosapeptide/Phox/Bem1p family protein
1049	AT5G16230	qA3-1	A3	R	Plant stearoyl-acyl-carrier-protein desaturase family protein
1050	AT5G16240	qA3-1	A3	R	Plant stearoyl-acyl-carrier-protein desaturase family protein
1051	AT5G16250	qA3-1	A3	R	unknown protein; BEST Arabidopsis thaliana protein match is: unknown protein (TAIR:AT3G02640.1); Has 1807 Blast hits to 1807 proteins in 277 species: Archae - 0; Bacteria - 0; Metazoa - 736; Fungi - 347; Plants - 385; Viruses - 0; Other Eukaryotes - 339 (source: NCBI BLink).
1052	AT5G16260	qA3-1	A3	R	RNA binding (RRM/RBD/RNP motifs) family protein
1053	AT5G16270	qA3-1	A3	R	sister chromatid cohesion 1 protein 4
1054	AT5G16280	qA3-1	A3	R	Tetratricopeptide repeat (TPR)-like superfamily protein
1055	AT5G16290	qA3-1	A3	R	VALINE-TOLERANT 1
1056	AT5G16300	qA3-1	A3	R	Vps51/Vps67 family (components of vesicular transport) protein
1057	AT5G16230	qA3-2	A3	R	Plant stearoyl-acyl-carrier-protein desaturase family protein
1058	AT5G16240	qA3-2	A3	R	Plant stearoyl-acyl-carrier-protein desaturase family protein
1059	AT5G16250	qA3-2	A3	R	unknown protein; BEST Arabidopsis thaliana protein match is: unknown protein (TAIR:AT3G02640.1); Has 1807 Blast hits to 1807 proteins in 277 species: Archae - 0; Bacteria - 0; Metazoa - 736; Fungi - 347; Plants - 385; Viruses - 0; Other Eukaryotes - 339 (source: NCBI BLink).
1060	AT5G16260	qA3-2	A3	R	RNA binding (RRM/RBD/RNP motifs) family protein
1061	AT5G16270	qA3-2	A3	R	sister chromatid cohesion 1 protein 4
1062	AT5G16280	qA3-2	A3	R	Tetratricopeptide repeat (TPR)-like superfamily protein
1063	AT5G16290	qA3-2	A3	R	VALINE-TOLERANT 1
1064	AT5G16300	qA3-2	A3	R	Vps51/Vps67 family (components of vesicular transport) protein
1065	AT5G16310	qA3-2	A3	R	Peptidase C12, ubiquitin carboxyl-terminal hydrolase 1
1066	AT5G16320	qA3-2	A3	R	FRIGIDA like 1
1067	AT5G16330	qA3-2	A3	R	NC domain-containing protein-related
1068	AT5G16340	qA3-2	A3	R	AMP-dependent synthetase and ligase family protein
1069	AT5G16350	qA3-2	A3	R	O-acyltransferase (WSD1-like) family protein
1070	AT5G16360	qA3-2	A3	R	NC domain-containing protein-related
1071	AT5G16370	qA3-2	A3	R	acyl activating enzyme 5
1072	AT5G16380	qA3-2	A3	R	Protein of unknown function, DUF538
1073	AT5G16390	qA3-2	A3	R	chloroplastic acetylcoenzyme A carboxylase 1
1074	AT5G16400	qA3-2	A3	R	thioredoxin F2
1075	AT5G16410	qA3-2	A3	R	HXXXD-type acyl-transferase family protein
1076	AT5G16420	qA3-2	A3	R	Pentatricopeptide repeat (PPR-like) superfamily protein
1077	AT5G16430	qA3-2	A3	R	Cysteine/Histidine-rich C1 domain family protein
1078	AT5G16440	qA3-2	A3	R	isopentenyl diphosphate isomerase 1
1079	AT5G16450	qA3-2	A3	R	Ribonuclease E inhibitor RraA/Dimethylmenaquinone methyltransferase
1080	AT5G16460	qA3-2	A3	R	Putative adipose-regulatory protein (Seipin)
1081	AT5G16470	qA3-2	A3	R	zinc finger (C2H2 type) family protein
1082	AT5G16480	qA3-2	A3	R	Phosphotyrosine protein phosphatases superfamily protein
1083	AT5G16490	qA3-2	A3	R	ROP-interactive CRIB motif-containing protein 4
1084	AT5G16500	qA3-2	A3	R	Protein kinase superfamily protein
1085	AT5G16510	qA3-2	A3	R	Alpha-1,4-glucan-protein synthase family protein
1086	AT5G16520	qA3-2	A3	R	unknown protein; Has 25 Blast hits to 25 proteins in 9 species: Archae - 0; Bacteria - 0; Metazoa - 0; Fungi - 0; Plants - 25; Viruses - 0; Other Eukaryotes - 0 (source: NCBI BLink).
1087	AT5G16530	qA3-2	A3	R	Auxin efflux carrier family protein
1088	AT5G16540	qA3-2	A3	R	zinc finger nuclease 3
1089	AT5G16550	qA3-2	A3	R	unknown protein; Has 30201 Blast hits to 17322 proteins in 780 species: Archae - 12; Bacteria - 1396; Metazoa - 17338; Fungi - 3422; Plants - 5037; Viruses - 0; Other Eukaryotes - 2996 (source: NCBI BLink).
1090	AT5G16560	qA3-2	A3	R	Homeodomain-like superfamily protein
1091	AT5G16580	qA3-2	A3	R	beta glucosidase 2
1092	AT5G16590	qA3-2	A3	R	Leucine-rich repeat protein kinase family protein
1093	AT5G16600	qA3-2	A3	R	myb domain protein 43
1094	AT5G16610	qA3-2	A3	R	unknown protein; Has 30201 Blast hits to 17322 proteins in 780 species: Archae - 12; Bacteria - 1396; Metazoa - 17338; Fungi - 3422; Plants - 5037; Viruses - 0; Other Eukaryotes - 2996 (source: NCBI BLink).
1095	AT5G16620	qA3-2	A3	R	hydroxyproline-rich glycoprotein family protein
1096	AT5G16630	qA3-2	A3	R	DNA repair protein Rad4 family
1097	AT5G16640	qA3-2	A3	R	Pentatricopeptide repeat (PPR) superfamily protein
1098	AT5G16650	qA3-2	A3	R	Chaperone DnaJ-domain superfamily protein
1099	AT5G16660	qA3-2	A3	R	unknown protein; FUNCTIONS IN: molecular_function unknown; INVOLVED IN: biological_process unknown; LOCATED IN: chloroplast thylakoid membrane, chloroplast, membrane, chloroplast envelope; EXPRESSED IN: 23 plant structures; EXPRESSED DURING: 14 growth stages; BEST Arabidopsis thaliana protein match is: unknown protein (TAIR:AT3G02900.1); Has 30201 Blast hits to 17322 proteins in 780 species: Arch…
1100	AT5G16680	qA3-2	A3	R	RING/FYVE/PHD zinc finger superfamily protein
1101	AT5G16690	qA3-2	A3	R	origin recognition complex subunit 3
1102	AT5G16700	qA3-2	A3	R	Glycosyl hydrolase superfamily protein
1103	AT5G16710	qA3-2	A3	R	dehydroascorbate reductase 1
1104	AT5G16720	qA3-2	A3	R	Protein of unknown function, DUF593
1105	AT5G16730	qA3-2	A3	R	Plant protein of unknown function (DUF827)
1106	AT5G16740	qA3-2	A3	R	Transmembrane amino acid transporter family protein
1107	AT5G16750	qA3-2	A3	R	Transducin family protein / WD-40 repeat family protein
1108	AT5G16760	qA3-2	A3	R	Inositol 1,3,4-trisphosphate 5/6-kinase family protein
1109	AT5G16770	qA3-2	A3	R	myb domain protein 9
1110	AT5G16780	qA3-2	A3	R	SART-1 family
1111	AT5G16790	qA3-2	A3	R	Tho complex subunit 7/Mft1p
1112	AT5G16800	qA3-2	A3	R	Acyl-CoA N-acyltransferases (NAT) superfamily protein
1113	AT5G16810	qA3-2	A3	R	Protein kinase superfamily protein
1114	AT5G16820	qA3-2	A3	R	heat shock factor 3
1115	AT5G16830	qA3-2	A3	R	syntaxin of plants 21
1116	AT5G16840	qA3-2	A3	R	binding partner of acd11 1
1117	AT5G16850	qA3-2	A3	R	telomerase reverse transcriptase
1118	AT5G16860	qA3-2	A3	R	Tetratricopeptide repeat (TPR)-like superfamily protein
1119	AT5G16870	qA3-2	A3	R	Peptidyl-tRNA hydrolase II (PTH2) family protein
1120	AT5G16880	qA3-2	A3	R	Target of Myb protein 1
1121	AT5G16890	qA3-2	A3	R	Exostosin family protein
1122	AT5G16900	qA3-2	A3	R	Leucine-rich repeat protein kinase family protein
1123	AT5G16910	qA3-2	A3	R	cellulose-synthase like D2
1124	AT5G16920	qA3-2	A3	R	Fasciclin-like arabinogalactan family protein
1125	AT5G16930	qA3-2	A3	R	AAA-type ATPase family protein
1126	AT5G16940	qA3-2	A3	R	carbon-sulfur lyases
1127	AT5G16950	qA3-2	A3	R	unknown protein; Has 1807 Blast hits to 1807 proteins in 277 species: Archae - 0; Bacteria - 0; Metazoa - 736; Fungi - 347; Plants - 385; Viruses - 0; Other Eukaryotes - 339 (source: NCBI BLink).
1128	AT5G16960	qA3-2	A3	R	Zinc-binding dehydrogenase family protein
1129	AT5G16970	qA3-2	A3	R	alkenal reductase
1130	AT5G16980	qA3-2	A3	R	Zinc-binding dehydrogenase family protein
1131	AT5G16990	qA3-2	A3	R	Zinc-binding dehydrogenase family protein
1132	AT5G17000	qA3-2	A3	R	Zinc-binding dehydrogenase family protein
1133	AT5G17010	qA3-2	A3	R	Major facilitator superfamily protein
1134	AT5G17020	qA3-2	A3	R	exportin 1A
1135	AT5G17030	qA3-2	A3	R	UDP-glucosyl transferase 78D3
1136	AT5G17040	qA3-2	A3	R	UDP-Glycosyltransferase superfamily protein
1137	AT5G17050	qA3-2	A3	R	UDP-glucosyl transferase 78D2
1138	AT5G17060	qA3-2	A3	R	ADP-ribosylation factor B1B
1139	AT5G17070	qA3-2	A3	R	CONTAINS InterPro DOMAIN/s: Protein phosphatase 4 core regulatory subunit R2 (InterPro:IPR015267); Has 30201 Blast hits to 17322 proteins in 780 species: Archae - 12; Bacteria - 1396; Metazoa - 17338; Fungi - 3422; Plants - 5037; Viruses - 0; Other Eukaryotes - 2996 (source: NCBI BLink).
1140	AT5G17080	qA3-2	A3	R	Cysteine proteinases superfamily protein
1141	AT5G17090	qA3-2	A3	R	Cystatin/monellin superfamily protein
1142	AT5G17100	qA3-2	A3	R	Cystatin/monellin superfamily protein
1143	AT5G17110	qA3-2	A3	R	Cystatin/monellin superfamily protein
1144	AT5G17120	qA3-2	A3	R	Cystatin/monellin superfamily protein
1145	AT5G17130	qA3-2	A3	R	cysteine-type peptidases
1146	AT5G17140	qA3-2	A3	R	Cysteine proteinases superfamily protein
1147	AT5G17150	qA3-2	A3	R	Cystatin/monellin superfamily protein
1148	AT5G17160	qA3-2	A3	R	unknown protein; BEST Arabidopsis thaliana protein match is: unknown protein (TAIR:AT3G03130.1); Has 14330 Blast hits to 10381 proteins in 896 species: Archae - 94; Bacteria - 2881; Metazoa - 4019; Fungi - 1576; Plants - 515; Viruses - 110; Other Eukaryotes - 5135 (source: NCBI BLink).
1149	AT5G17170	qA3-2	A3	R	rubredoxin family protein
1150	AT5G17180	qA3-2	A3	R	unknown protein; Has 1807 Blast hits to 1807 proteins in 277 species: Archae - 0; Bacteria - 0; Metazoa - 736; Fungi - 347; Plants - 385; Viruses - 0; Other Eukaryotes - 339 (source: NCBI BLink).
1151	AT5G17190	qA3-2	A3	R	FUNCTIONS IN: molecular_function unknown; INVOLVED IN: intracellular protein transport; LOCATED IN: endomembrane system, integral to membrane, endoplasmic reticulum; EXPRESSED IN: 23 plant structures; EXPRESSED DURING: 13 growth stages; CONTAINS InterPro DOMAIN/s: B-cell receptor-associated 31-like (InterPro:IPR008417); BEST Arabidopsis thaliana protein match is: unknown protein (TAIR:AT3G03160.1…
1152	AT5G17200	qA3-2	A3	R	Pectin lyase-like superfamily protein
1153	AT5G17210	qA3-2	A3	R	Protein of unknown function (DUF1218)
1154	AT5G17220	qA3-2	A3	R	glutathione S-transferase phi 12
1155	AT5G17230	qA3-2	A3	R	PHYTOENE SYNTHASE
1156	AT5G17240	qA3-2	A3	R	SET domain group 40
1157	AT5G17250	qA3-2	A3	R	Alkaline-phosphatase-like family protein
1158	AT5G17260	qA3-2	A3	R	NAC domain containing protein 86
1159	AT5G17270	qA3-2	A3	R	Protein prenylyltransferase superfamily protein
1160	AT5G17280	qA3-2	A3	R	CONTAINS InterPro DOMAIN/s: Oxidoreductase-like, N-terminal (InterPro:IPR019180); Has 1807 Blast hits to 1807 proteins in 277 species: Archae - 0; Bacteria - 0; Metazoa - 736; Fungi - 347; Plants - 385; Viruses - 0; Other Eukaryotes - 339 (source: NCBI BLink).
1161	AT5G17290	qA3-2	A3	R	autophagy protein Apg5 family
1162	AT5G17300	qA3-2	A3	R	Homeodomain-like superfamily protein
1163	AT5G17310	qA3-2	A3	R	UDP-glucose pyrophosphorylase 2
1164	AT5G17320	qA3-2	A3	R	homeodomain GLABROUS 9
1165	AT5G17330	qA3-2	A3	R	glutamate decarboxylase
1166	AT5G17340	qA3-2	A3	R	Putative membrane lipoprotein
1167	AT5G17350	qA3-2	A3	R	unknown protein; FUNCTIONS IN: molecular_function unknown; INVOLVED IN: N-terminal protein myristoylation; LOCATED IN: cellular_component unknown; EXPRESSED IN: 15 plant structures; EXPRESSED DURING: 8 growth stages; BEST Arabidopsis thaliana protein match is: unknown protein (TAIR:AT3G03280.1); Has 1807 Blast hits to 1807 proteins in 277 species: Archae - 0; Bacteria - 0; Metazoa - 736; Fungi - …
1168	AT5G17360	qA3-2	A3	R	BEST Arabidopsis thaliana protein match is: DNA LIGASE 6 (TAIR:AT1G66730.1); Has 1807 Blast hits to 1807 proteins in 277 species: Archae - 0; Bacteria - 0; Metazoa - 736; Fungi - 347; Plants - 385; Viruses - 0; Other Eukaryotes - 339 (source: NCBI BLink).
1169	AT5G17370	qA3-2	A3	R	Transducin/WD40 repeat-like superfamily protein
1170	AT5G17380	qA3-2	A3	R	Thiamine pyrophosphate dependent pyruvate decarboxylase family protein
1171	AT5G17390	qA3-2	A3	R	Adenine nucleotide alpha hydrolases-like superfamily protein
1172	AT5G17400	qA3-2	A3	R	endoplasmic reticulum-adenine nucleotide transporter 1
1173	AT5G17410	qA3-2	A3	R	Spc97 / Spc98 family of spindle pole body (SBP) component
1174	AT5G17420	qA3-2	A3	R	Cellulose synthase family protein
1175	AT5G17430	qA3-2	A3	R	Integrase-type DNA-binding superfamily protein
1176	AT5G17440	qA3-2	A3	R	LUC7 related protein
1177	AT5G17450	qA3-2	A3	R	Heavy metal transport/detoxification superfamily protein
1178	AT5G17460	qA3-2	A3	R	unknown protein; FUNCTIONS IN: molecular_function unknown; INVOLVED IN: response to salt stress; LOCATED IN: mitochondrion; Has 30201 Blast hits to 17322 proteins in 780 species: Archae - 12; Bacteria - 1396; Metazoa - 17338; Fungi - 3422; Plants - 5037; Viruses - 0; Other Eukaryotes - 2996 (source: NCBI BLink).
1179	AT5G17470	qA3-2	A3	R	EF hand calcium-binding protein family
1180	AT5G17480	qA3-2	A3	R	pollen calcium-binding protein 1
1181	AT5G17490	qA3-2	A3	R	RGA-like protein 3
1182	AT5G17500	qA3-2	A3	R	Glycosyl hydrolase superfamily protein
1183	AT5G17510	qA3-2	A3	R	unknown protein; BEST Arabidopsis thaliana protein match is: unknown protein (TAIR:AT3G03460.1); Has 1807 Blast hits to 1807 proteins in 277 species: Archae - 0; Bacteria - 0; Metazoa - 736; Fungi - 347; Plants - 385; Viruses - 0; Other Eukaryotes - 339 (source: NCBI BLink).
1184	AT5G17520	qA3-2	A3	R	root cap 1 (RCP1)
1185	AT5G17530	qA3-2	A3	R	phosphoglucosamine mutase family protein
1186	AT5G17540	qA3-2	A3	R	HXXXD-type acyl-transferase family protein
1187	AT5G17550	qA3-2	A3	R	peroxin 19-2
1188	AT5G17560	qA3-2	A3	R	BolA-like family protein
1189	AT5G17570	qA3-2	A3	R	TatD related DNase
1190	AT5G17580	qA3-2	A3	R	Phototropic-responsive NPH3 family protein
1191	AT5G17590	qA3-2	A3	R	Putative membrane lipoprotein
1192	AT5G17600	qA3-2	A3	R	RING/U-box superfamily protein
1193	AT5G17610	qA3-2	A3	R	unknown protein; FUNCTIONS IN: molecular_function unknown; INVOLVED IN: biological_process unknown; LOCATED IN: endomembrane system; EXPRESSED IN: 23 plant structures; EXPRESSED DURING: 15 growth stages; Has 30201 Blast hits to 17322 proteins in 780 species: Archae - 12; Bacteria - 1396; Metazoa - 17338; Fungi - 3422; Plants - 5037; Viruses - 0; Other Eukaryotes - 2996 (source: NCBI BLink).
1194	AT5G17620	qA3-2	A3	R	CONTAINS InterPro DOMAIN/s: Plant nuclear matrix 1 (InterPro:IPR010604); Has 30201 Blast hits to 17322 proteins in 780 species: Archae - 12; Bacteria - 1396; Metazoa - 17338; Fungi - 3422; Plants - 5037; Viruses - 0; Other Eukaryotes - 2996 (source: NCBI BLink).
1195	AT5G17630	qA3-2	A3	R	Nucleotide/sugar transporter family protein
1196	AT5G17640	qA3-2	A3	R	Protein of unknown function (DUF1005)
1197	AT5G17650	qA3-2	A3	R	glycine/proline-rich protein
1198	AT5G17660	qA3-2	A3	R	tRNA (guanine-N-7) methyltransferase
1199	AT5G17670	qA3-2	A3	R	alpha/beta-Hydrolases superfamily protein
1200	AT5G17680	qA3-2	A3	R	disease resistance protein (TIR-NBS-LRR class), putative
1201	AT5G17690	qA3-2	A3	R	like heterochromatin protein (LHP1)
1202	AT5G17700	qA3-2	A3	R	MATE efflux family protein
1203	AT5G17710	qA3-2	A3	R	Co-chaperone GrpE family protein
1204	AT5G17720	qA3-2	A3	R	alpha/beta-Hydrolases superfamily protein
1205	AT5G17730	qA3-2	A3	R	P-loop containing nucleoside triphosphate hydrolases superfamily protein
1206	AT5G17740	qA3-2	A3	R	P-loop containing nucleoside triphosphate hydrolases superfamily protein
1207	AT5G17750	qA3-2	A3	R	P-loop containing nucleoside triphosphate hydrolases superfamily protein
1208	AT5G17760	qA3-2	A3	R	P-loop containing nucleoside triphosphate hydrolases superfamily protein
1209	AT5G17770	qA3-2	A3	R	NADH:cytochrome B5 reductase 1
1210	AT5G17780	qA3-2	A3	R	alpha/beta-Hydrolases superfamily protein
1211	AT5G17790	qA3-2	A3	R	zinc finger (Ran-binding) family protein
1212	AT5G17800	qA3-2	A3	R	myb domain protein 56
1213	AT5G17810	qA3-2	A3	R	WUSCHEL related homeobox 12
1214	AT5G17820	qA3-2	A3	R	Peroxidase superfamily protein
1215	AT5G17830	qA3-2	A3	R	Plasma-membrane choline transporter family protein
1216	AT5G17840	qA3-2	A3	R	DnaJ/Hsp40 cysteine-rich domain superfamily protein
1217	AT5G17850	qA3-2	A3	R	Sodium/calcium exchanger family protein
1218	AT5G17860	qA3-2	A3	R	calcium exchanger 7
1219	AT5G17870	qA3-2	A3	R	plastid-specific 50S ribosomal protein 6
1220	AT5G17880	qA3-2	A3	R	disease resistance protein (TIR-NBS-LRR class)
1221	AT5G17890	qA3-2	A3	R	DA1-related protein 4
1222	AT5G17900	qA3-2	A3	R	microfibrillar-associated protein-related
1223	AT5G17910	qA3-2	A3	R	unknown protein; FUNCTIONS IN: molecular_function unknown; INVOLVED IN: biological_process unknown; LOCATED IN: mitochondrion; EXPRESSED IN: 23 plant structures; EXPRESSED DURING: 15 growth stages; BEST Arabidopsis thaliana protein match is: unknown protein (TAIR:AT2G29620.1); Has 1807 Blast hits to 1807 proteins in 277 species: Archae - 0; Bacteria - 0; Metazoa - 736; Fungi - 347; Plants - 385; …
1224	AT5G17920	qA3-2	A3	R	Cobalamin-independent synthase family protein
1225	AT5G17930	qA3-2	A3	R	MIF4G domain-containing protein / MA3 domain-containing protein
1226	AT5G17950	qA3-2	A3	R	unknown protein; Has 1807 Blast hits to 1807 proteins in 277 species: Archae - 0; Bacteria - 0; Metazoa - 736; Fungi - 347; Plants - 385; Viruses - 0; Other Eukaryotes - 339 (source: NCBI BLink).
1227	AT5G17960	qA3-2	A3	R	Cysteine/Histidine-rich C1 domain family protein
1228	AT5G17970	qA3-2	A3	R	Disease resistance protein (TIR-NBS-LRR class) family
1229	AT5G17980	qA3-2	A3	R	C2 calcium/lipid-binding plant phosphoribosyltransferase family protein
1230	AT5G17990	qA3-2	A3	R	tryptophan biosynthesis 1
1231	AT5G18000	qA3-2	A3	R	VERDANDI
1232	AT5G18010	qA3-2	A3	R	SAUR-like auxin-responsive protein family
1233	AT5G18020	qA3-2	A3	R	SAUR-like auxin-responsive protein family
1234	AT5G18030	qA3-2	A3	R	SAUR-like auxin-responsive protein family
1235	AT5G18040	qA3-2	A3	R	unknown protein; BEST Arabidopsis thaliana protein match is: unknown protein (TAIR:AT4G29760.1); Has 1807 Blast hits to 1807 proteins in 277 species: Archae - 0; Bacteria - 0; Metazoa - 736; Fungi - 347; Plants - 385; Viruses - 0; Other Eukaryotes - 339 (source: NCBI BLink).
1236	AT5G18050	qA3-2	A3	R	SAUR-like auxin-responsive protein family
1237	AT5G18060	qA3-2	A3	R	SAUR-like auxin-responsive protein family
1238	AT5G18070	qA3-2	A3	R	phosphoglucosamine mutase-related
1239	AT5G18080	qA3-2	A3	R	SAUR-like auxin-responsive protein family
1240	AT5G18090	qA3-2	A3	R	AP2/B3-like transcriptional factor family protein
1241	AT5G18100	qA3-2	A3	R	copper/zinc superoxide dismutase 3
1242	AT5G18110	qA3-2	A3	R	novel cap-binding protein
1243	AT5G18120	qA3-2	A3	R	APR-like 7
1244	AT5G18130	qA3-2	A3	R	unknown protein; BEST Arabidopsis thaliana protein match is: unknown protein (TAIR:AT3G03870.2); Has 1807 Blast hits to 1807 proteins in 277 species: Archae - 0; Bacteria - 0; Metazoa - 736; Fungi - 347; Plants - 385; Viruses - 0; Other Eukaryotes - 339 (source: NCBI BLink).
1245	AT5G18140	qA3-2	A3	R	Chaperone DnaJ-domain superfamily protein
1246	AT5G18150	qA3-2	A3	R	Methyltransferase-related protein
1247	AT5G18160	qA3-2	A3	R	F-box and associated interaction domains-containing protein
1248	AT5G18170	qA3-2	A3	R	glutamate dehydrogenase 1
1249	AT5G18180	qA3-2	A3	R	H/ACA ribonucleoprotein complex, subunit Gar1/Naf1 protein
1250	AT5G18190	qA3-2	A3	R	Protein kinase family protein
1251	AT5G18200	qA3-2	A3	R	UTP:galactose-1-phosphate uridylyltransferases;ribose-5-phosphate adenylyltransferases
1252	AT5G18210	qA3-2	A3	R	NAD(P)-binding Rossmann-fold superfamily protein
1253	AT5G18220	qA3-2	A3	R	O-Glycosyl hydrolases family 17 protein
1254	AT5G18230	qA3-2	A3	R	transcription regulator NOT2/NOT3/NOT5 family protein
1255	AT5G18240	qA3-2	A3	R	myb-related protein 1
1256	AT5G18250	qA3-2	A3	R	unknown protein; FUNCTIONS IN: molecular_function unknown; INVOLVED IN: biological_process unknown; LOCATED IN: mitochondrion; EXPRESSED IN: 23 plant structures; EXPRESSED DURING: 13 growth stages; BEST Arabidopsis thaliana protein match is: unknown protein (TAIR:AT3G04040.1); Has 1807 Blast hits to 1807 proteins in 277 species: Archae - 0; Bacteria - 0; Metazoa - 736; Fungi - 347; Plants - 385; …
1257	AT5G18260	qA3-2	A3	R	RING/U-box superfamily protein
1258	AT5G18270	qA3-2	A3	R	Arabidopsis NAC domain containing protein 87
1259	AT5G18280	qA3-2	A3	R	apyrase 2
1260	AT5G18300	qA3-2	A3	R	NAC domain containing protein 88
1261	AT5G18310	qA3-2	A3	R	unknown protein; FUNCTIONS IN: molecular_function unknown; INVOLVED IN: biological_process unknown; LOCATED IN: plasma membrane; EXPRESSED IN: 22 plant structures; EXPRESSED DURING: 13 growth stages; BEST Arabidopsis thaliana protein match is: unknown protein (TAIR:AT5G48500.1); Has 30201 Blast hits to 17322 proteins in 780 species: Archae - 12; Bacteria - 1396; Metazoa - 17338; Fungi - 3422; Pla…
1262	AT5G18320	qA3-2	A3	R	ARM repeat superfamily protein
1263	AT5G18330	qA3-2	A3	R	ARM repeat superfamily protein
1264	AT5G18340	qA3-2	A3	R	ARM repeat superfamily protein
1265	AT5G18350	qA3-2	A3	R	Disease resistance protein (TIR-NBS-LRR class) family
1266	AT5G18360	qA3-2	A3	R	Disease resistance protein (TIR-NBS-LRR class) family
1267	AT5G18370	qA3-2	A3	R	Disease resistance protein (TIR-NBS-LRR class) family
1268	AT5G18380	qA3-2	A3	R	Ribosomal protein S5 domain 2-like superfamily protein
1269	AT5G18390	qA3-2	A3	R	Pentatricopeptide repeat (PPR) superfamily protein
1270	AT5G18400	qA3-2	A3	R	Cytokine-induced anti-apoptosis inhibitor 1, Fe-S biogenesis
1271	AT5G18410	qA3-2	A3	R	transcription activators
1272	AT5G18420	qA3-2	A3	R	unknown protein; FUNCTIONS IN: molecular_function unknown; INVOLVED IN: biological_process unknown; LOCATED IN: cellular_component unknown; EXPRESSED IN: 25 plant structures; EXPRESSED DURING: 15 growth stages; CONTAINS InterPro DOMAIN/s: Protein of unknown function DUF2363 (InterPro:IPR019312); Has 1807 Blast hits to 1807 proteins in 277 species: Archae - 0; Bacteria - 0; Metazoa - 736; Fungi - …
1273	AT5G18430	qA3-2	A3	R	GDSL-like Lipase/Acylhydrolase superfamily protein
1274	AT5G18440	qA3-2	A3	R	Encodes NUFIP that directs assembly of C/D snoRNP (small nucleolar ribonucleoprotein).
1275	AT5G18450	qA3-2	A3	R	Integrase-type DNA-binding superfamily protein
1276	AT5G18460	qA3-2	A3	R	Protein of Unknown Function (DUF239)
1277	AT5G18470	qA3-2	A3	R	Curculin-like (mannose-binding) lectin family protein
1278	AT5G18480	qA3-2	A3	R	plant glycogenin-like starch initiation protein 6
1279	AT5G18490	qA3-2	A3	R	Plant protein of unknown function (DUF946)
1280	AT5G18500	qA3-2	A3	R	Protein kinase superfamily protein
1281	AT5G18510	qA3-2	A3	R	Aminotransferase-like, plant mobile domain family protein
1282	AT5G18520	qA3-2	A3	R	Lung seven transmembrane receptor family protein
1283	AT5G18540	qA3-2	A3	R	unknown protein; Has 2026 Blast hits to 792 proteins in 129 species: Archae - 2; Bacteria - 12; Metazoa - 1126; Fungi - 267; Plants - 292; Viruses - 0; Other Eukaryotes - 327 (source: NCBI BLink).
1284	AT5G18550	qA3-2	A3	R	Zinc finger C-x8-C-x5-C-x3-H type family protein
1285	AT5G18560	qA3-2	A3	R	Integrase-type DNA-binding superfamily protein
1286	AT5G18570	qA3-2	A3	R	GTP1/OBG family protein
1287	AT5G18580	qA3-2	A3	R	tonneau 2 (TON2)
1288	AT5G18590	qA3-2	A3	R	Galactose oxidase/kelch repeat superfamily protein
1289	AT5G18600	qA3-2	A3	R	Thioredoxin superfamily protein
1290	AT5G18610	qA3-2	A3	R	Protein kinase superfamily protein
1291	AT5G18620	qA3-2	A3	R	chromatin remodeling factor17
1292	AT5G18630	qA3-2	A3	R	alpha/beta-Hydrolases superfamily protein
1293	AT5G18640	qA3-2	A3	R	alpha/beta-Hydrolases superfamily protein
1294	AT5G18650	qA3-2	A3	R	CHY-type/CTCHY-type/RING-type Zinc finger protein
1295	AT5G18660	qA3-2	A3	R	NAD(P)-binding Rossmann-fold superfamily protein
1296	AT5G18670	qA3-2	A3	R	beta-amylase 3
1297	AT5G18680	qA3-2	A3	R	tubby like protein 11
1298	AT5G18690	qA3-2	A3	R	arabinogalactan protein 25
1299	AT5G18700	qA3-2	A3	R	Protein kinase family protein with ARM repeat domain
1300	AT5G18710	qA3-2	A3	R	Domain of unknown function (DUF3444)
1301	AT5G18720	qA3-2	A3	R	Domain of unknown function (DUF3444)
1302	AT5G18730	qA3-2	A3	R	CONTAINS InterPro DOMAIN/s: Molecular chaperone, heat shock protein, Hsp40, DnaJ (InterPro:IPR015609); BEST Arabidopsis thaliana protein match is: Domain of unknown function (DUF3444) (TAIR:AT5G18740.1); Has 30201 Blast hits to 17322 proteins in 780 species: Archae - 12; Bacteria - 1396; Metazoa - 17338; Fungi - 3422; Plants - 5037; Viruses - 0; Other Eukaryotes - 2996 (source: NCBI BLink).
1303	AT5G18740	qA3-2	A3	R	Domain of unknown function (DUF3444)
1304	AT5G18750	qA3-2	A3	R	DNAJ heat shock N-terminal domain-containing protein
1305	AT5G18760	qA3-2	A3	R	RING/U-box superfamily protein
1306	AT5G18770	qA3-2	A3	R	F-box/FBD-like domains containing protein
1307	AT5G18780	qA3-2	A3	R	F-box/RNI-like superfamily protein
1308	AT5G18790	qA3-2	A3	R	Ribosomal protein L33 family protein
1309	AT5G18800	qA3-2	A3	R	Cox19-like CHCH family protein
1310	AT5G18810	qA3-2	A3	R	SC35-like splicing factor 28
1311	AT5G18820	qA3-2	A3	R	TCP-1/cpn60 chaperonin family protein
1312	AT5G18830	qA3-2	A3	R	squamosa promoter binding protein-like 7
1313	AT5G18840	qA3-2	A3	R	Major facilitator superfamily protein
1314	AT5G18850	qA3-2	A3	R	unknown protein; FUNCTIONS IN: molecular_function unknown; INVOLVED IN: biological_process unknown; LOCATED IN: endomembrane system; EXPRESSED IN: 23 plant structures; EXPRESSED DURING: 13 growth stages; Has 1807 Blast hits to 1807 proteins in 277 species: Archae - 0; Bacteria - 0; Metazoa - 736; Fungi - 347; Plants - 385; Viruses - 0; Other Eukaryotes - 339 (source: NCBI BLink).
1315	AT5G18860	qA3-2	A3	R	inosine-uridine preferring nucleoside hydrolase family protein
1316	AT5G18870	qA3-2	A3	R	Inosine-uridine preferring nucleoside hydrolase family protein
1317	AT5G18880	qA3-2	A3	R	RNA-directed DNA polymerase (reverse transcriptase)-related family protein
1318	AT5G18890	qA3-2	A3	R	Inosine-uridine preferring nucleoside hydrolase family protein
1319	AT5G18900	qA3-2	A3	R	2-oxoglutarate (2OG) and Fe(II)-dependent oxygenase superfamily protein
1320	AT5G18910	qA3-2	A3	R	Protein kinase superfamily protein
1321	AT5G18920	qA3-2	A3	R	Cox19-like CHCH family protein
1322	AT5G18930	qA3-2	A3	R	Adenosylmethionine decarboxylase family protein
1323	AT5G18940	qA3-2	A3	R	Mo25 family protein
1324	AT5G55310	qA3-3	A3	W	DNA topoisomerase 1 beta
1325	AT5G55320	qA3-3	A3	W	MBOAT (membrane bound O-acyl transferase) family protein
1326	AT5G55330	qA3-3	A3	W	MBOAT (membrane bound O-acyl transferase) family protein
1327	AT5G55340	qA3-3	A3	W	MBOAT (membrane bound O-acyl transferase) family protein
1328	AT5G55350	qA3-3	A3	W	MBOAT (membrane bound O-acyl transferase) family protein
1329	AT5G55360	qA3-3	A3	W	MBOAT (membrane bound O-acyl transferase) family protein
1330	AT5G55370	qA3-3	A3	W	MBOAT (membrane bound O-acyl transferase) family protein
1331	AT5G55380	qA3-3	A3	W	MBOAT (membrane bound O-acyl transferase) family protein
1332	AT5G55390	qA3-3	A3	W	ENHANCED DOWNY MILDEW 2
1333	AT5G55400	qA3-3	A3	W	Actin binding Calponin homology (CH) domain-containing protein
1334	AT5G55410	qA3-3	A3	W	Bifunctional inhibitor/lipid-transfer protein/seed storage 2S albumin superfamily protein
1335	AT5G55420	qA3-3	A3	W	Encodes a Protease inhibitor/seed storage/LTP family protein [pseudogene]
1336	AT5G55430	qA3-3	A3	W	unknown protein; Has 1807 Blast hits to 1807 proteins in 277 species: Archae - 0; Bacteria - 0; Metazoa - 736; Fungi - 347; Plants - 385; Viruses - 0; Other Eukaryotes - 339 (source: NCBI BLink).
1337	AT5G55440	qA3-3	A3	W	Protein of unknown function (DUF295)
1338	AT5G55450	qA3-3	A3	W	Bifunctional inhibitor/lipid-transfer protein/seed storage 2S albumin superfamily protein
1339	AT5G55460	qA3-3	A3	W	Bifunctional inhibitor/lipid-transfer protein/seed storage 2S albumin superfamily protein
1340	AT5G55470	qA3-3	A3	W	Na+/H+ (sodium hydrogen) exchanger 3
1341	AT5G55480	qA3-3	A3	W	SHV3-like 1
1342	AT5G55490	qA3-3	A3	W	gamete expressed protein 1
1343	AT5G55500	qA3-3	A3	W	beta-1,2-xylosyltransferase
1344	AT5G55510	qA3-3	A3	W	Mitochondrial import inner membrane translocase subunit Tim17/Tim22/Tim23 family protein
1345	AT5G55520	qA3-3	A3	W	CONTAINS InterPro DOMAIN/s: Kinesin-related protein (InterPro:IPR010544); BEST Arabidopsis thaliana protein match is: unknown protein (TAIR:AT4G26660.1); Has 32425 Blast hits to 20462 proteins in 1550 species: Archae - 335; Bacteria - 3392; Metazoa - 16996; Fungi - 2645; Plants - 1561; Viruses - 54; Other Eukaryotes - 7442 (source: NCBI BLink).
1346	AT5G55530	qA3-3	A3	W	Calcium-dependent lipid-binding (CaLB domain) family protein
1347	AT5G55540	qA3-3	A3	W	tornado 1
1348	AT5G55550	qA3-3	A3	W	RNA-binding (RRM/RBD/RNP motifs) family protein
1349	AT5G55560	qA3-3	A3	W	Protein kinase superfamily protein
1350	AT5G55570	qA3-3	A3	W	unknown protein; LOCATED IN: chloroplast; Has 35333 Blast hits to 34131 proteins in 2444 species: Archae - 798; Bacteria - 22429; Metazoa - 974; Fungi - 991; Plants - 531; Viruses - 0; Other Eukaryotes - 9610 (source: NCBI BLink).
1351	AT5G55580	qA3-3	A3	W	Mitochondrial transcription termination factor family protein
1352	AT5G55590	qA3-3	A3	W	Pectin lyase-like superfamily protein
1353	AT5G55600	qA3-3	A3	W	agenet domain-containing protein / bromo-adjacent homology (BAH) domain-containing protein
1354	AT5G55610	qA3-3	A3	W	unknown protein; LOCATED IN: mitochondrion, chloroplast, plastid, membrane; EXPRESSED IN: 25 plant structures; EXPRESSED DURING: 13 growth stages; Has 1807 Blast hits to 1807 proteins in 277 species: Archae - 0; Bacteria - 0; Metazoa - 736; Fungi - 347; Plants - 385; Viruses - 0; Other Eukaryotes - 339 (source: NCBI BLink).
1355	AT5G55620	qA3-3	A3	W	unknown protein; BEST Arabidopsis thaliana protein match is: unknown protein (TAIR:AT3G09950.1); Has 30201 Blast hits to 17322 proteins in 780 species: Archae - 12; Bacteria - 1396; Metazoa - 17338; Fungi - 3422; Plants - 5037; Viruses - 0; Other Eukaryotes - 2996 (source: NCBI BLink).
1356	AT5G55630	qA3-3	A3	W	Outward rectifying potassium channel protein
1357	AT5G55640	qA3-3	A3	W	unknown protein; Has 30201 Blast hits to 17322 proteins in 780 species: Archae - 12; Bacteria - 1396; Metazoa - 17338; Fungi - 3422; Plants - 5037; Viruses - 0; Other Eukaryotes - 2996 (source: NCBI BLink).
1358	AT5G55650	qA3-3	A3	W	unknown protein; Has 1807 Blast hits to 1807 proteins in 277 species: Archae - 0; Bacteria - 0; Metazoa - 736; Fungi - 347; Plants - 385; Viruses - 0; Other Eukaryotes - 339 (source: NCBI BLink).
1359	AT5G55660	qA3-3	A3	W	DEK domain-containing chromatin associated protein
1360	AT5G55670	qA3-3	A3	W	RNA-binding (RRM/RBD/RNP motifs) family protein
1361	AT5G55680	qA3-3	A3	W	glycine-rich protein
1362	AT5G55690	qA3-3	A3	W	MADS-box transcription factor family protein
1363	AT5G55700	qA3-3	A3	W	beta-amylase 4
1364	AT5G55710	qA3-3	A3	W	Encodes a component of the TIC (translocon at the inner envelope membrane of chloroplasts) protein translocation machinery mediating the protein translocation across the inner envelope of plastids. The Arabidopsis genome encodes four Tic20 homologous proteins, AT1G04940(Tic20-I), AT2G47840(Tic20-II), AT4G03320(Tic20-IV) and AT5G55710(Tic20-V).
1365	AT5G55720	qA3-3	A3	W	Pectin lyase-like superfamily protein
1366	AT5G55730	qA3-3	A3	W	FASCICLIN-like arabinogalactan 1
1367	AT5G55740	qA3-3	A3	W	Tetratricopeptide repeat (TPR)-like superfamily protein
1368	AT5G55750	qA3-3	A3	W	hydroxyproline-rich glycoprotein family protein
1369	AT5G55760	qA3-3	A3	W	sirtuin 1
1370	AT5G55770	qA3-3	A3	W	Cysteine/Histidine-rich C1 domain family protein
1371	AT5G55780	qA3-3	A3	W	Cysteine/Histidine-rich C1 domain family protein
1372	AT5G55790	qA3-3	A3	W	unknown protein; BEST Arabidopsis thaliana protein match is: unknown protein (TAIR:AT1G45163.1); Has 1807 Blast hits to 1807 proteins in 277 species: Archae - 0; Bacteria - 0; Metazoa - 736; Fungi - 347; Plants - 385; Viruses - 0; Other Eukaryotes - 339 (source: NCBI BLink).
1373	AT5G55800	qA3-3	A3	W	Cysteine/Histidine-rich C1 domain family protein
1374	AT5G55810	qA3-3	A3	W	nicotinate/nicotinamide mononucleotide adenyltransferase
1375	AT5G55820	qA3-3	A3	W	Encodes a plant ortholog of the inner centromere protein (INCENP), which is implicated in the control of chromosome segregation and cytokinesis in yeast and animals. Required for female gametophytic cell specification and seed development.
1376	AT5G55830	qA3-3	A3	W	Concanavalin A-like lectin protein kinase family protein
1377	AT5G55840	qA3-3	A3	W	Pentatricopeptide repeat (PPR) superfamily protein
1378	AT5G55850	qA3-3	A3	W	RPM1-interacting protein 4 (RIN4) family protein
1379	AT5G55860	qA3-3	A3	W	Plant protein of unknown function (DUF827)
1380	AT5G55870	qA3-3	A3	W	unknown protein; BEST Arabidopsis thaliana protein match is: Protein of unknown function (DUF295) (TAIR:AT5G54330.1); Has 1807 Blast hits to 1807 proteins in 277 species: Archae - 0; Bacteria - 0; Metazoa - 736; Fungi - 347; Plants - 385; Viruses - 0; Other Eukaryotes - 339 (source: NCBI BLink).
1381	AT5G55880	qA3-3	A3	W	Protein of unknown function (DUF295)
1382	AT5G55890	qA3-3	A3	W	Protein of unknown function (DUF295)
1383	AT5G55900	qA3-3	A3	W	Sucrase/ferredoxin-like family protein
1384	AT5G55910	qA3-3	A3	W	D6 protein kinase
1385	AT5G55930	qA3-3	A3	W	oligopeptide transporter 1
1386	AT5G55940	qA3-3	A3	W	Uncharacterised protein family (UPF0172)
1387	AT5G55950	qA3-3	A3	W	Nucleotide/sugar transporter family protein
1388	AT5G55960	qA3-3	A3	W	unknown protein; CONTAINS InterPro DOMAIN/s: Uncharacterised protein family UPF0118 (InterPro:IPR002549); Has 30201 Blast hits to 17322 proteins in 780 species: Archae - 12; Bacteria - 1396; Metazoa - 17338; Fungi - 3422; Plants - 5037; Viruses - 0; Other Eukaryotes - 2996 (source: NCBI BLink).
1389	AT5G55970	qA3-3	A3	W	RING/U-box superfamily protein
1390	AT5G55980	qA3-3	A3	W	serine-rich protein-related
1391	AT5G55990	qA3-3	A3	W	calcineurin B-like protein 2
1392	AT5G56000	qA3-3	A3	W	HEAT SHOCK PROTEIN 81.4
1393	AT5G56010	qA3-3	A3	W	heat shock protein 81-3
1394	AT5G56020	qA3-3	A3	W	Got1/Sft2-like vescicle transport protein family
1395	AT5G56030	qA3-3	A3	W	heat shock protein 81-2
1396	AT5G56040	qA3-3	A3	W	Leucine-rich receptor-like protein kinase family protein
1397	AT5G56050	qA3-3	A3	W	FUNCTIONS IN: molecular_function unknown; INVOLVED IN: biological_process unknown; LOCATED IN: chloroplast; BEST Arabidopsis thaliana protein match is: Late embryogenesis abundant (LEA) hydroxyproline-rich glycoprotein family (TAIR:AT4G26490.1); Has 1807 Blast hits to 1807 proteins in 277 species: Archae - 0; Bacteria - 0; Metazoa - 736; Fungi - 347; Plants - 385; Viruses - 0; Other Eukaryotes - …
1398	AT5G56060	qA3-3	A3	W	Domain of unknown function (DUF2431)
1399	AT5G56070	qA3-3	A3	W	unknown protein; BEST Arabidopsis thaliana protein match is: unknown protein (TAIR:AT5G56050.1); Has 1807 Blast hits to 1807 proteins in 277 species: Archae - 0; Bacteria - 0; Metazoa - 736; Fungi - 347; Plants - 385; Viruses - 0; Other Eukaryotes - 339 (source: NCBI BLink).
1400	AT5G56080	qA3-3	A3	W	nicotianamine synthase 2
1401	AT5G56090	qA3-3	A3	W	cytochrome c oxidase 15
1402	AT5G56100	qA3-3	A3	W	glycine-rich protein / oleosin
1403	AT5G56110	qA3-3	A3	W	myb domain protein 103
1404	AT5G56120	qA3-3	A3	W	unknown protein; BEST Arabidopsis thaliana protein match is: unknown protein (TAIR:AT3G12870.1); Has 77 Blast hits to 75 proteins in 12 species: Archae - 0; Bacteria - 0; Metazoa - 0; Fungi - 0; Plants - 77; Viruses - 0; Other Eukaryotes - 0 (source: NCBI BLink).
1405	AT5G56130	qA3-3	A3	W	Transducin/WD40 repeat-like superfamily protein
1406	AT5G56140	qA3-3	A3	W	RNA-binding KH domain-containing protein
1407	AT5G56150	qA3-3	A3	W	ubiquitin-conjugating enzyme 30
1408	AT5G56160	qA3-3	A3	W	Sec14p-like phosphatidylinositol transfer family protein
1409	AT5G56170	qA3-3	A3	W	LORELEI-LIKE-GPI-ANCHORED PROTEIN 1
1410	AT5G56180	qA3-3	A3	W	actin-related protein 8
1411	AT5G56190	qA3-3	A3	W	Transducin/WD40 repeat-like superfamily protein
1412	AT5G56200	qA3-3	A3	W	C2H2 type zinc finger transcription factor family
1413	AT5G56210	qA3-3	A3	W	WPP domain interacting protein 2
1414	AT5G56220	qA3-3	A3	W	P-loop containing nucleoside triphosphate hydrolases superfamily protein
1415	AT5G56230	qA3-3	A3	W	prenylated RAB acceptor 1.G2
1416	AT5G56240	qA3-3	A3	W	BEST Arabidopsis thaliana protein match is: hapless 8 (TAIR:AT5G56250.1); Has 35333 Blast hits to 34131 proteins in 2444 species: Archae - 798; Bacteria - 22429; Metazoa - 974; Fungi - 991; Plants - 531; Viruses - 0; Other Eukaryotes - 9610 (source: NCBI BLink).
1417	AT5G56250	qA3-3	A3	W	hapless 8
1418	AT5G56260	qA3-3	A3	W	Ribonuclease E inhibitor RraA/Dimethylmenaquinone methyltransferase
1419	AT5G56270	qA3-3	A3	W	WRKY DNA-binding protein 2
1420	AT5G56280	qA3-3	A3	W	COP9 signalosome subunit 6A
1421	AT5G56290	qA3-3	A3	W	peroxin 5
1422	AT5G56300	qA3-3	A3	W	gibberellic acid methyltransferase 2
1423	AT5G56310	qA3-3	A3	W	Pentatricopeptide repeat (PPR) superfamily protein
1424	AT5G56320	qA3-3	A3	W	expansin A14
1425	AT5G56330	qA3-3	A3	W	alpha carbonic anhydrase 8
1426	AT5G56340	qA3-3	A3	W	RING/U-box superfamily protein
1427	AT5G56350	qA3-3	A3	W	Pyruvate kinase family protein
1428	AT5G56360	qA3-3	A3	W	calmodulin-binding protein
1429	AT5G56370	qA3-3	A3	W	F-box/RNI-like/FBD-like domains-containing protein
1430	AT5G56380	qA3-3	A3	W	F-box/RNI-like/FBD-like domains-containing protein
1431	AT5G56390	qA3-3	A3	W	F-box/RNI-like/FBD-like domains-containing protein
1432	AT5G56400	qA3-3	A3	W	FBD, F-box, Skp2-like and Leucine Rich Repeat domains containing protein
1433	AT5G56410	qA3-3	A3	W	Protein with RNI-like/FBD-like domains
1434	AT5G56420	qA3-3	A3	W	F-box/RNI-like/FBD-like domains-containing protein
1435	AT5G56430	qA3-3	A3	W	F-box/FBD-like domains containing protein
1436	AT5G56440	qA3-3	A3	W	F-box/RNI-like/FBD-like domains-containing protein
1437	AT5G56450	qA3-3	A3	W	Mitochondrial substrate carrier family protein
1438	AT5G56460	qA3-3	A3	W	Protein kinase superfamily protein
1439	AT5G56470	qA3-3	A3	W	FAD-dependent oxidoreductase family protein
1440	AT5G56480	qA3-3	A3	W	Bifunctional inhibitor/lipid-transfer protein/seed storage 2S albumin superfamily protein
1441	AT5G56490	qA3-3	A3	W	D-arabinono-1,4-lactone oxidase family protein
1442	AT5G56500	qA3-3	A3	W	TCP-1/cpn60 chaperonin family protein
1443	AT5G56510	qA3-3	A3	W	pumilio 12
1444	AT5G56520	qA3-3	A3	W	unknown protein; BEST Arabidopsis thaliana protein match is: unknown protein (TAIR:AT1G55365.1); Has 30201 Blast hits to 17322 proteins in 780 species: Archae - 12; Bacteria - 1396; Metazoa - 17338; Fungi - 3422; Plants - 5037; Viruses - 0; Other Eukaryotes - 2996 (source: NCBI BLink).
1445	AT5G56530	qA3-3	A3	W	Protein of Unknown Function (DUF239)
1446	AT5G56540	qA3-3	A3	W	arabinogalactan protein 14
1447	AT5G56550	qA3-3	A3	W	oxidative stress 3
1448	AT5G56560	qA3-3	A3	W	FBD, F-box and Leucine Rich Repeat domains containing protein
1449	AT5G56570	qA3-3	A3	W	Leucine-rich repeat (LRR) family protein
1450	AT5G56580	qA3-3	A3	W	MAP kinase kinase 6
1451	AT5G56590	qA3-3	A3	W	O-Glycosyl hydrolases family 17 protein
1452	AT5G56600	qA3-3	A3	W	profilin 3
1453	AT5G56610	qA3-3	A3	W	Phosphotyrosine protein phosphatases superfamily protein
1454	AT5G56620	qA3-3	A3	W	NAC domain containing protein 99
1455	AT5G56630	qA3-3	A3	W	phosphofructokinase 7
1456	AT5G56640	qA3-3	A3	W	myo-inositol oxygenase 5
1457	AT5G56650	qA3-3	A3	W	IAA-leucine resistant (ILR)-like 1
1458	AT5G56660	qA3-3	A3	W	IAA-leucine resistant (ILR)-like 2
1459	AT5G56670	qA3-3	A3	W	Ribosomal protein S30 family protein
1460	AT5G56680	qA3-3	A3	W	Class II aminoacyl-tRNA and biotin synthetases superfamily protein
1461	AT5G56690	qA3-3	A3	W	FBD, F-box and Leucine Rich Repeat domains containing protein
1462	AT5G56700	qA3-3	A3	W	FBD / Leucine Rich Repeat domains containing protein
1463	AT5G56710	qA3-3	A3	W	Ribosomal protein L31e family protein
1464	AT5G56720	qA3-3	A3	W	Lactate/malate dehydrogenase family protein
1465	AT5G56730	qA3-3	A3	W	Insulinase (Peptidase family M16) protein
1466	AT5G56740	qA3-3	A3	W	histone acetyltransferase of the GNAT family 2
1467	AT5G56750	qA3-3	A3	W	N-MYC downregulated-like 1
1468	AT5G56760	qA3-3	A3	W	serine acetyltransferase 1;1
1469	AT5G56770	qA3-3	A3	W	BEST Arabidopsis thaliana protein match is: effector of transcription2 (TAIR:AT5G56780.1); Has 41 Blast hits to 41 proteins in 14 species: Archae - 0; Bacteria - 0; Metazoa - 0; Fungi - 0; Plants - 41; Viruses - 0; Other Eukaryotes - 0 (source: NCBI BLink).
1470	AT5G56780	qA3-3	A3	W	effector of transcription2
1471	AT5G56790	qA3-3	A3	W	Protein kinase superfamily protein
1472	AT5G56800	qA3-3	A3	W	Protein with RNI-like/FBD-like domains
1473	AT5G56810	qA3-3	A3	W	F-box/RNI-like/FBD-like domains-containing protein
1474	AT5G56820	qA3-3	A3	W	F-box/RNI-like/FBD-like domains-containing protein
1475	AT5G56830	qA3-3	A3	W	transposable element gene
1476	AT5G56840	qA3-3	A3	W	myb-like transcription factor family protein
1477	AT5G56850	qA3-3	A3	W	unknown protein; EXPRESSED IN: 21 plant structures; EXPRESSED DURING: 13 growth stages; Has 35333 Blast hits to 34131 proteins in 2444 species: Archae - 798; Bacteria - 22429; Metazoa - 974; Fungi - 991; Plants - 531; Viruses - 0; Other Eukaryotes - 9610 (source: NCBI BLink).
1478	AT5G56860	qA3-3	A3	W	GATA type zinc finger transcription factor family protein
1479	AT5G56870	qA3-3	A3	W	beta-galactosidase 4
1480	AT5G56880	qA3-3	A3	W	unknown protein; Has 9 Blast hits to 9 proteins in 5 species: Archae - 0; Bacteria - 0; Metazoa - 0; Fungi - 0; Plants - 9; Viruses - 0; Other Eukaryotes - 0 (source: NCBI BLink).
1481	AT1G32670	qA3-3	A3	B	unknown protein; Has 1 Blast hits to 1 proteins in 1 species: Archae - 0; Bacteria - 0; Metazoa - 0; Fungi - 0; Plants - 1; Viruses - 0; Other Eukaryotes - 0 (source: NCBI BLink).
1482	AT1G32680	qA3-3	A3	B	transposable element gene
1483	AT1G32690	qA3-3	A3	B	unknown protein; FUNCTIONS IN: molecular_function unknown; INVOLVED IN: biological_process unknown; LOCATED IN: plasma membrane; EXPRESSED IN: 21 plant structures; EXPRESSED DURING: 11 growth stages; BEST Arabidopsis thaliana protein match is: unknown protein (TAIR:AT2G35200.1); Has 45 Blast hits to 45 proteins in 8 species: Archae - 0; Bacteria - 0; Metazoa - 0; Fungi - 0; Plants - 45; Viruses -…
1484	AT1G32700	qA3-3	A3	B	PLATZ transcription factor family protein
1485	AT1G32710	qA3-3	A3	B	Cytochrome c oxidase, subunit Vib family protein
1486	AT1G32720	qA3-3	A3	B	Cytochrome C oxidase polypeptide VIB family protein
1487	AT1G32730	qA3-3	A3	B	unknown protein; LOCATED IN: chloroplast; EXPRESSED IN: 12 plant structures; EXPRESSED DURING: 6 growth stages; CONTAINS InterPro DOMAIN/s: Protein of unknown function DUF702 (InterPro:IPR007818); Has 120 Blast hits to 118 proteins in 39 species: Archae - 0; Bacteria - 8; Metazoa - 63; Fungi - 4; Plants - 33; Viruses - 0; Other Eukaryotes - 12 (source: NCBI BLink).
1488	AT1G32740	qA3-3	A3	B	SBP (S-ribonuclease binding protein) family protein
1489	AT1G32750	qA3-3	A3	B	HAC13 protein (HAC13)
1490	AT1G32760	qA3-3	A3	B	Glutaredoxin family protein
1491	AT1G32770	qA3-3	A3	B	NAC domain containing protein 12
1492	AT1G32780	qA3-3	A3	B	GroES-like zinc-binding dehydrogenase family protein
1493	AT1G32790	qA3-3	A3	B	CTC-interacting domain 11
1494	AT1G32820	qA3-3	A3	B	transposable element gene
1495	AT1G32830	qA3-3	A3	B	transposable element gene
1496	AT1G32840	qA3-3	A3	B	transposable element gene
1497	AT1G32850	qA3-3	A3	B	ubiquitin-specific protease 11
1498	AT1G32860	qA3-3	A3	B	Glycosyl hydrolase superfamily protein
1499	AT1G32870	qA3-3	A3	B	NAC domain protein 13
1500	AT1G32880	qA3-3	A3	B	ARM repeat superfamily protein
1501	AT1G32890	qA3-3	A3	B	transposable element gene
1502	AT1G32900	qA3-3	A3	B	UDP-Glycosyltransferase superfamily protein
1503	AT1G32910	qA3-3	A3	B	HXXXD-type acyl-transferase family protein
1504	AT1G32920	qA3-3	A3	B	unknown protein; FUNCTIONS IN: molecular_function unknown; INVOLVED IN: response to wounding; LOCATED IN: endomembrane system; EXPRESSED IN: 23 plant structures; EXPRESSED DURING: 13 growth stages; BEST Arabidopsis thaliana protein match is: unknown protein (TAIR:AT1G32928.1); Has 42 Blast hits to 42 proteins in 8 species: Archae - 0; Bacteria - 0; Metazoa - 0; Fungi - 0; Plants - 42; Viruses - 0…
1505	AT1G32930	qA3-3	A3	B	Galactosyltransferase family protein
1506	AT1G32940	qA3-3	A3	B	Subtilase family protein
1507	AT1G32950	qA3-3	A3	B	Subtilase family protein
1508	AT1G32960	qA3-3	A3	B	Subtilase family protein
1509	AT1G32970	qA3-3	A3	B	Subtilisin-like serine endopeptidase family protein
1510	AT1G32980	qA3-3	A3	B	Subtilisin-like serine endopeptidase family protein
1511	AT1G32990	qA3-3	A3	B	plastid ribosomal protein l11
1512	AT1G33000	qA3-3	A3	B	transposable element gene
1513	AT1G33010	qA3-3	A3	B	F-box and associated interaction domains-containing protein
1514	AT1G33020	qA3-3	A3	B	F-box and associated interaction domains-containing protein
1515	AT1G33030	qA3-3	A3	B	O-methyltransferase family protein
1516	AT1G33040	qA3-3	A3	B	nascent polypeptide-associated complex subunit alpha-like protein 5
1517	AT1G33050	qA3-3	A3	B	unknown protein; FUNCTIONS IN: molecular_function unknown; INVOLVED IN: biological_process unknown; LOCATED IN: cellular_component unknown; EXPRESSED IN: 25 plant structures; EXPRESSED DURING: 15 growth stages; BEST Arabidopsis thaliana protein match is: unknown protein (TAIR:AT4G10470.1); Has 531 Blast hits to 229 proteins in 83 species: Archae - 0; Bacteria - 197; Metazoa - 59; Fungi - 50; Plan…
1518	AT1G33055	qA3-3	A3	B	unknown protein; FUNCTIONS IN: molecular_function unknown; INVOLVED IN: anaerobic respiration; LOCATED IN: endomembrane system; EXPRESSED IN: 13 plant structures; EXPRESSED DURING: 6 growth stages; Has 20 Blast hits to 20 proteins in 8 species: Archae - 0; Bacteria - 0; Metazoa - 0; Fungi - 0; Plants - 20; Viruses - 0; Other Eukaryotes - 0 (source: NCBI BLink).
1519	AT1G33060	qA3-3	A3	B	NAC 014
1520	AT1G33070	qA3-3	A3	B	MADS-box family protein
1521	AT1G33080	qA3-3	A3	B	MATE efflux family protein
1522	AT1G33090	qA3-3	A3	B	MATE efflux family protein
1523	AT1G33100	qA3-3	A3	B	MATE efflux family protein
1524	AT1G33110	qA3-3	A3	B	MATE efflux family protein
1525	AT1G33120	qA3-3	A3	B	Ribosomal protein L6 family
1526	AT1G33130	qA3-3	A3	B	transposable element gene
1527	AT1G33140	qA3-3	A3	B	Ribosomal protein L6 family
1528	AT1G33160	qA3-3	A3	B	pseudogene, similar to actin, blastp match of 74% identity and 8.3e-48 P-value to GP|9965319|gb|AAG10041.1|AF288226_1|AF288226 actin {Setaria italica}
1529	AT1G33170	qA3-3	A3	B	S-adenosyl-L-methionine-dependent methyltransferases superfamily protein
1530	AT1G33190	qA3-3	A3	B	pseudogene, auxin-response factor (fragment)
1531	AT1G33200	qA3-3	A3	B	transposable element gene
1532	AT1G33220	qA3-3	A3	B	Glycosyl hydrolase superfamily protein
1533	AT1G33230	qA3-3	A3	B	TMPIT-like protein
1534	AT1G33240	qA3-3	A3	B	GT-2-like 1
1535	AT1G33250	qA3-3	A3	B	Protein of unknown function (DUF604)
1536	AT1G33260	qA3-3	A3	B	Protein kinase superfamily protein
1537	AT1G33265	qA3-3	A3	B	Transmembrane proteins 14C
1538	AT1G33270	qA3-3	A3	B	Acyl transferase/acyl hydrolase/lysophospholipase superfamily protein
1539	AT1G33280	qA3-3	A3	B	NAC domain containing protein 15
1540	AT1G33290	qA3-3	A3	B	P-loop containing nucleoside triphosphate hydrolases superfamily protein
1541	AT1G33300	qA3-3	A3	B	transposable element gene
1542	AT1G33320	qA3-3	A3	B	Pyridoxal phosphate (PLP)-dependent transferases superfamily protein
1543	AT1G33330	qA3-3	A3	B	Class I peptide chain release factor
1544	AT1G33340	qA3-3	A3	B	ENTH/ANTH/VHS superfamily protein
1545	AT1G33350	qA3-3	A3	B	Pentatricopeptide repeat (PPR) superfamily protein
1546	AT1G33360	qA3-3	A3	B	ATP-dependent Clp protease
1547	AT1G33380	qA3-3	A3	B	transposable element gene
1548	AT1G33390	qA3-3	A3	B	RNA helicase family protein
1549	AT1G33400	qA3-3	A3	B	Tetratricopeptide repeat (TPR)-like superfamily protein
1550	AT1G33410	qA3-3	A3	B	SUPPRESSOR OF AUXIN RESISTANCE1
1551	AT1G33420	qA3-3	A3	B	RING/FYVE/PHD zinc finger superfamily protein
1552	AT1G33430	qA3-3	A3	B	Galactosyltransferase family protein
1553	AT1G33440	qA3-3	A3	B	Major facilitator superfamily protein
1554	AT1G33450	qA3-3	A3	B	transposable element gene
1555	AT1G33460	qA3-3	A3	B	transposable element gene
1556	AT1G33470	qA3-3	A3	B	RNA-binding (RRM/RBD/RNP motifs) family protein
1557	AT1G33480	qA3-3	A3	B	RING/U-box superfamily protein
1558	AT1G33490	qA3-3	A3	B	unknown protein; CONTAINS InterPro DOMAIN/s: Protein of unknown function DUF2062 (InterPro:IPR018639); BEST Arabidopsis thaliana protein match is: unknown protein (TAIR:AT4G10140.1); Has 88 Blast hits to 88 proteins in 29 species: Archae - 0; Bacteria - 28; Metazoa - 0; Fungi - 0; Plants - 54; Viruses - 0; Other Eukaryotes - 6 (source: NCBI BLink).
1559	AT1G33500	qA3-3	A3	B	unknown protein; Has 30201 Blast hits to 17322 proteins in 780 species: Archae - 12; Bacteria - 1396; Metazoa - 17338; Fungi - 3422; Plants - 5037; Viruses - 0; Other Eukaryotes - 2996 (source: NCBI BLink).
1560	AT1G33510	qA3-3	A3	B	pseudogene, hypothetical protein
1561	AT1G33520	qA3-3	A3	B	D111/G-patch domain-containing protein
1562	AT1G33530	qA3-3	A3	B	F-box family protein
1563	AT1G33540	qA3-3	A3	B	serine carboxypeptidase-like 18
1564	AT1G33550	qA3-3	A3	B	transposable element gene
1565	AT1G33560	qA3-3	A3	B	Disease resistance protein (CC-NBS-LRR class) family
1566	AT1G33570	qA3-3	A3	B	transposable element gene
1567	AT1G33580	qA3-3	A3	B	transposable element gene
1568	AT1G33590	qA3-3	A3	B	Leucine-rich repeat (LRR) family protein
1569	AT1G33600	qA3-3	A3	B	Leucine-rich repeat (LRR) family protein
1570	AT1G33610	qA3-3	A3	B	Leucine-rich repeat (LRR) family protein
1571	AT1G33640	qA3-3	A3	B	unknown protein; FUNCTIONS IN: molecular_function unknown; INVOLVED IN: biological_process unknown; LOCATED IN: endomembrane system; EXPRESSED IN: flower; EXPRESSED DURING: 4 anthesis; Has 1 Blast hits to 1 proteins in 1 species: Archae - 0; Bacteria - 0; Metazoa - 0; Fungi - 0; Plants - 1; Viruses - 0; Other Eukaryotes - 0 (source: NCBI BLink).
1572	AT1G33660	qA3-3	A3	B	peroxidase family protein
1573	AT1G33670	qA3-3	A3	B	Leucine-rich repeat (LRR) family protein
1574	AT1G33680	qA3-3	A3	B	KH domain-containing protein
1575	AT1G33700	qA3-3	A3	B	Beta-glucosidase, GBA2 type family protein
1576	AT1G33710	qA3-3	A3	B	RNA-directed DNA polymerase (reverse transcriptase)-related family protein
1577	AT1G33720	qA3-3	A3	B	cytochrome P450, family 76, subfamily C, polypeptide 6
1578	AT1G33730	qA3-3	A3	B	cytochrome P450, family 76, subfamily C, polypeptide 5
1579	AT1G33740	qA3-3	A3	B	pseudogene, putative chaperonin 60 beta precursor, similar to chaperonin 60 beta precursor GB:JT0901 GI:81601 from (Arabidopsis thaliana); blastp match of 78% identity and 1.2e-11 P-value to PIR|JT0902|JT0902 chaperonin 60 beta - wheat (fragment)
1580	AT1G33750	qA3-3	A3	B	Terpenoid cyclases/Protein prenyltransferases superfamily protein
1581	AT1G33760	qA3-3	A3	B	Integrase-type DNA-binding superfamily protein
1582	AT1G33770	qA3-3	A3	B	Protein kinase superfamily protein
1583	AT1G33780	qA3-3	A3	B	Protein of unknown function (DUF179)
1584	AT1G33790	qA3-3	A3	B	jacalin lectin family protein
1585	AT1G33800	qA3-3	A3	B	Protein of unknown function (DUF579)
1586	AT1G33810	qA3-3	A3	B	unknown protein; FUNCTIONS IN: molecular_function unknown; INVOLVED IN: biological_process unknown; LOCATED IN: chloroplast thylakoid membrane, chloroplast, chloroplast envelope; EXPRESSED IN: 22 plant structures; EXPRESSED DURING: 13 growth stages; Has 39 Blast hits to 39 proteins in 18 species: Archae - 0; Bacteria - 0; Metazoa - 0; Fungi - 0; Plants - 39; Viruses - 0; Other Eukaryotes - 0 (sou…
1587	AT1G33811	qA3-3	A3	B	GDSL-like Lipase/Acylhydrolase superfamily protein
1588	AT1G33813	qA3-3	A3	B	transposable element gene
1589	AT1G33817	qA3-3	A3	B	transposable element gene
1590	AT1G33820	qA3-3	A3	B	unknown protein; Has 46 Blast hits to 44 proteins in 25 species: Archae - 0; Bacteria - 8; Metazoa - 18; Fungi - 1; Plants - 6; Viruses - 0; Other Eukaryotes - 13 (source: NCBI BLink).
1591	AT1G33830	qA3-3	A3	B	P-loop containing nucleoside triphosphate hydrolases superfamily protein
1592	AT1G33835	qA3-3	A3	B	transposable element gene
1593	AT1G33840	qA3-3	A3	B	Protein of unknown function (DUF567)
1594	AT1G33850	qA3-3	A3	B	Ribosomal protein S19 family protein
1595	AT1G33855	qA3-3	A3	B	transposable element gene
1596	AT1G33860	qA3-3	A3	B	unknown protein; Has 0 Blast hits to 0 proteins in 0 species (source: NCBI BLink).
1597	AT1G33870	qA3-3	A3	B	P-loop containing nucleoside triphosphate hydrolases superfamily protein
1598	AT1G33880	qA3-3	A3	B	Avirulence induced gene (AIG1) family protein
1599	AT1G33890	qA3-3	A3	B	Avirulence induced gene (AIG1) family protein
1600	AT1G33900	qA3-3	A3	B	P-loop containing nucleoside triphosphate hydrolases superfamily protein
1601	AT1G33910	qA3-3	A3	B	P-loop containing nucleoside triphosphate hydrolases superfamily protein
1602	AT1G33920	qA3-3	A3	B	phloem protein 2-A4
1603	AT1G33930	qA3-3	A3	B	P-loop containing nucleoside triphosphate hydrolases superfamily protein
1604	AT1G33940	qA3-3	A3	B	BEST Arabidopsis thaliana protein match is: Protein kinase family protein with ARM repeat domain (TAIR:AT5G18700.1); Has 128 Blast hits to 95 proteins in 44 species: Archae - 0; Bacteria - 0; Metazoa - 37; Fungi - 0; Plants - 78; Viruses - 0; Other Eukaryotes - 13 (source: NCBI BLink).
1605	AT1G33950	qA3-3	A3	B	Avirulence induced gene (AIG1) family protein
1606	AT1G33960	qA3-3	A3	B	P-loop containing nucleoside triphosphate hydrolases superfamily protein
1607	AT1G33970	qA3-3	A3	B	P-loop containing nucleoside triphosphate hydrolases superfamily protein
1608	AT1G33980	qA3-3	A3	B	Smg-4/UPF3 family protein
1609	AT1G33990	qA3-3	A3	B	methyl esterase 14
1610	AT1G34000	qA3-3	A3	B	one-helix protein 2
1611	AT1G34010	qA3-3	A3	B	unknown protein; BEST Arabidopsis thaliana protein match is: unknown protein (TAIR:AT1G22790.2); Has 74 Blast hits to 74 proteins in 12 species: Archae - 0; Bacteria - 0; Metazoa - 0; Fungi - 0; Plants - 74; Viruses - 0; Other Eukaryotes - 0 (source: NCBI BLink).
1612	AT1G34020	qA3-3	A3	B	Nucleotide-sugar transporter family protein
1613	AT1G34030	qA3-3	A3	B	Ribosomal protein S13/S18 family
1614	AT1G34040	qA3-3	A3	B	Pyridoxal phosphate (PLP)-dependent transferases superfamily protein
1615	AT1G34050	qA3-3	A3	B	Ankyrin repeat family protein
1616	AT1G34060	qA3-3	A3	B	Pyridoxal phosphate (PLP)-dependent transferases superfamily protein
1617	AT1G34065	qA3-3	A3	B	S-adenosylmethionine carrier 2
1618	AT1G34070	qA3-3	A3	B	CONTAINS InterPro DOMAIN/s: Retrotransposon gag protein (InterPro:IPR005162); BEST Arabidopsis thaliana protein match is: unknown protein (TAIR:AT5G48050.1); Has 648 Blast hits to 647 proteins in 29 species: Archae - 0; Bacteria - 0; Metazoa - 16; Fungi - 25; Plants - 607; Viruses - 0; Other Eukaryotes - 0 (source: NCBI BLink).
1619	AT1G34080	qA3-3	A3	B	transposable element gene
1620	AT1G34090	qA3-3	A3	B	transposable element gene
1621	AT1G34100	qA3-3	A3	B	choline kinase, putative, similar to choline kinase (GmCK2p) GI:1438881 from (Glycine max); contains Pfam profile PF01633: Choline/ethanolamine kinase; could not find a suitable start codon; this may be a pseudogene, a transposon insertion is found immediately upstream.
1622	AT1G34110	qA3-3	A3	B	Leucine-rich receptor-like protein kinase family protein
1623	AT1G34120	qA3-3	A3	B	inositol polyphosphate 5-phosphatase I
1624	AT1G34130	qA3-3	A3	B	staurosporin and temperature sensitive 3-like b
1625	AT1G34140	qA3-3	A3	B	poly(A) binding protein 1
1626	AT1G34150	qA3-3	A3	B	Pseudouridine synthase family protein
1627	AT1G34160	qA3-3	A3	B	Tetratricopeptide repeat (TPR)-like superfamily protein
1628	AT1G34170	qA3-3	A3	B	AUXIN RESPONSE FACTOR 13
1629	AT1G34180	qA3-3	A3	B	NAC domain containing protein 16
1630	AT1G34190	qA3-3	A3	B	NAC domain containing protein 17
1631	AT1G34200	qA3-3	A3	B	Glyceraldehyde-3-phosphate dehydrogenase-like family protein
1632	AT1G34210	qA3-3	A3	B	somatic embryogenesis receptor-like kinase 2
1633	AT1G34220	qA3-3	A3	B	Regulator of Vps4 activity in the MVB pathway protein
1634	AT1G34230	qA3-3	A3	B	transposable element gene
1635	AT1G34240	qA3-3	A3	B	transposable element gene
1636	AT1G34245	qA3-3	A3	B	Putative membrane lipoprotein
1637	AT1G34250	qA3-3	A3	B	transposable element gene
1638	AT1G34260	qA3-3	A3	B	FORMS APLOID AND BINUCLEATE CELLS 1A
1639	AT1G34270	qA3-3	A3	B	Exostosin family protein
1640	AT1G34280	qA3-3	A3	B	unknown protein; Has 2 Blast hits to 2 proteins in 1 species: Archae - 0; Bacteria - 0; Metazoa - 0; Fungi - 0; Plants - 2; Viruses - 0; Other Eukaryotes - 0 (source: NCBI BLink).
1641	AT1G34290	qA3-3	A3	B	receptor like protein 5
1642	AT1G34300	qA3-3	A3	B	lectin protein kinase family protein
1643	AT1G34310	qA3-3	A3	B	auxin response factor 12
1644	AT1G34320	qA3-3	A3	B	Protein of unknown function (DUF668)
1645	AT1G34330	qA3-3	A3	B	pseudogene, putative peroxidase, similar to anionic peroxidase GI:559235 from (Petroselinum crispum); blastp match of 35% identity and 2.3e-53 P-value to GP|21426121|gb|AAM52318.1|AC105363_7|AC105363 Putative peroxidase {Oryza sativa (japonica cultivar-group)}
1646	AT1G34340	qA3-3	A3	B	alpha/beta-Hydrolases superfamily protein
1647	AT1G34350	qA3-3	A3	B	unknown protein; Has 192 Blast hits to 192 proteins in 79 species: Archae - 0; Bacteria - 0; Metazoa - 104; Fungi - 0; Plants - 60; Viruses - 0; Other Eukaryotes - 28 (source: NCBI BLink).
1648	AT1G34355	qA3-3	A3	B	forkhead-associated (FHA) domain-containing protein
1649	AT1G34360	qA3-3	A3	B	translation initiation factor 3 (IF-3) family protein
1650	AT1G34370	qA3-3	A3	B	C2H2 and C2HC zinc fingers superfamily protein
1651	AT1G34380	qA3-3	A3	B	5'-3' exonuclease family protein
1652	AT1G34390	qA3-3	A3	B	auxin response factor 22
1653	AT1G34400	qA3-3	A3	B	unknown protein; Has 5 Blast hits to 5 proteins in 1 species: Archae - 0; Bacteria - 0; Metazoa - 0; Fungi - 0; Plants - 5; Viruses - 0; Other Eukaryotes - 0 (source: NCBI BLink).
1654	AT1G34405	qA3-3	A3	B	transposable element gene
1655	AT1G34410	qA3-3	A3	B	auxin response factor 21
1656	AT1G34420	qA3-3	A3	B	leucine-rich repeat transmembrane protein kinase family protein
1657	AT1G34430	qA3-3	A3	B	2-oxoacid dehydrogenases acyltransferase family protein
1658	AT1G34440	qA3-3	A3	B	unknown protein; BEST Arabidopsis thaliana protein match is: unknown protein (TAIR:AT4G05095.1); Has 28 Blast hits to 28 proteins in 2 species: Archae - 0; Bacteria - 0; Metazoa - 0; Fungi - 0; Plants - 28; Viruses - 0; Other Eukaryotes - 0 (source: NCBI BLink).
1659	AT1G34460	qA3-3	A3	B	CYCLIN B1;5
1660	AT1G34470	qA3-3	A3	B	Protein of unknown function (DUF803)
1661	AT1G34480	qA3-3	A3	B	Cysteine/Histidine-rich C1 domain family protein
1662	AT1G34490	qA3-3	A3	B	MBOAT (membrane bound O-acyl transferase) family protein
1663	AT1G34500	qA3-3	A3	B	MBOAT (membrane bound O-acyl transferase) family protein
1664	AT1G34510	qA3-3	A3	B	Peroxidase superfamily protein
1665	AT1G34520	qA3-3	A3	B	MBOAT (membrane bound O-acyl transferase) family protein
1666	AT1G34530	qA3-3	A3	B	transposable element gene
1667	AT1G34540	qA3-3	A3	B	cytochrome P450, family 94, subfamily D, polypeptide 1
1668	AT1G34545	qA3-3	A3	B	transposable element gene
1669	AT1G34550	qA3-3	A3	B	Protein of unknown function (DUF616)
1670	AT1G34560	qA3-3	A3	B	Protein of unknown function (DUF1184)
1671	AT1G34570	qA3-3	A3	B	Essential protein Yae1, N-terminal
1672	AT1G34575	qA3-3	A3	B	FAD-binding Berberine family protein
1673	AT1G34580	qA3-3	A3	B	Major facilitator superfamily protein
1674	AT1G34590	qA3-3	A3	B	transposable element gene
1675	AT1G34600	qA3-3	A3	B	transposable element gene
1676	AT1G34610	qA3-3	A3	B	transposable element gene
1677	AT1G34620	qA3-3	A3	B	transposable element gene
1678	AT1G34630	qA3-3	A3	B	BEST Arabidopsis thaliana protein match is: Mitochondrial import inner membrane translocase subunit Tim17/Tim22/Tim23 family protein (TAIR:AT5G51150.1); Has 323 Blast hits to 315 proteins in 124 species: Archae - 0; Bacteria - 0; Metazoa - 95; Fungi - 110; Plants - 73; Viruses - 0; Other Eukaryotes - 45 (source: NCBI BLink).
1679	AT1G34640	qA3-3	A3	B	peptidases
1680	AT1G34650	qA3-3	A3	B	homeodomain GLABROUS 10
1681	AT1G34660	qA3-3	A3	B	transposable element gene
1682	AT1G34670	qA3-3	A3	B	myb domain protein 93
1683	AT1G34680	qA3-3	A3	B	pseudogene, ribosomal maturase, blastp match of 66% identity and 1.8e-18 P-value to GP|12002339|gb|AAG43301.1|AF144332_1|AF144332 maturase K {Arabis lyallii}
1684	AT1G34690	qA3-3	A3	B	pseudogene, putative maturase, blastp match of 75% identity and 2.2e-25 P-value to SP|Q9GF62|MATK_BARVU Maturase K (Intron maturase). (Yellow rocket) {Barbarea vulgaris}
1685	AT1G34700	qA3-3	A3	B	transposable element gene
1686	AT1G34710	qA3-3	A3	B	transposable element gene
1687	AT1G34720	qA3-3	A3	B	transposable element gene
1688	AT1G34730	qA3-3	A3	B	transposable element gene
1689	AT1G34740	qA3-3	A3	B	transposable element gene
1690	AT1G34750	qA3-3	A3	B	Protein phosphatase 2C family protein
1691	AT1G34760	qA3-3	A3	B	general regulatory factor 11
1692	AT1G34770	qA3-3	A3	B	CONTAINS InterPro DOMAIN/s: MAGE protein (InterPro:IPR002190); Has 1274 Blast hits to 1260 proteins in 85 species: Archae - 0; Bacteria - 0; Metazoa - 1104; Fungi - 45; Plants - 49; Viruses - 0; Other Eukaryotes - 76 (source: NCBI BLink).
1693	AT1G34780	qA3-3	A3	B	APR-like 4
1694	AT1G34790	qA3-3	A3	B	C2H2 and C2HC zinc fingers superfamily protein
1695	AT1G34842	qA3-3	A3	B	transposable element gene
1696	AT1G34904	qA3-3	A3	B	transposable element gene
1697	AT1G34967	qA3-3	A3	B	transposable element gene
1698	AT1G35030	qA3-3	A3	B	unknown protein; FUNCTIONS IN: molecular_function unknown; INVOLVED IN: biological_process unknown; LOCATED IN: endomembrane system; BEST Arabidopsis thaliana protein match is: unknown protein (TAIR:AT1G34910.1); Has 7 Blast hits to 7 proteins in 1 species: Archae - 0; Bacteria - 0; Metazoa - 0; Fungi - 0; Plants - 7; Viruses - 0; Other Eukaryotes - 0 (source: NCBI BLink).
1699	AT1G35040	qA3-3	A3	B	unknown protein; FUNCTIONS IN: molecular_function unknown; INVOLVED IN: biological_process unknown; LOCATED IN: endomembrane system; BEST Arabidopsis thaliana protein match is: unknown protein (TAIR:AT1G34910.1); Has 9 Blast hits to 9 proteins in 2 species: Archae - 0; Bacteria - 0; Metazoa - 0; Fungi - 0; Plants - 9; Viruses - 0; Other Eukaryotes - 0 (source: NCBI BLink).
1700	AT1G35050	qA3-3	A3	B	transposable element gene
1701	AT1G35060	qA3-3	A3	B	transposable element gene
1702	AT1G35080	qA3-3	A3	B	transposable element gene
1703	AT1G35090	qA3-3	A3	B	transposable element gene
1704	AT1G35100	qA3-3	A3	B	transposable element gene
1705	AT1G35110	qA3-3	A3	B	transposable element gene
1706	AT1G35115	qA3-3	A3	B	transposable element gene
1707	AT1G35120	qA3-3	A3	B	transposable element gene
1708	AT1G35130	qA3-3	A3	B	transposable element gene
1709	AT1G35140	qA3-3	A3	B	Phosphate-responsive 1 family protein
1710	AT1G35143	qA3-3	A3	B	transposable element gene
1711	AT1G35146	qA3-3	A3	B	transposable element gene
1712	AT1G35150	qA3-3	A3	B	General transcription factor 2-related zinc finger protein
1713	AT1G35160	qA3-3	A3	B	GF14 protein phi chain
1714	AT1G35170	qA3-3	A3	B	TRAM, LAG1 and CLN8 (TLC) lipid-sensing domain containing protein
1715	AT1G35180	qA3-3	A3	B	TRAM, LAG1 and CLN8 (TLC) lipid-sensing domain containing protein
1716	AT1G35183	qA3-3	A3	B	unknown protein; Has 5 Blast hits to 5 proteins in 2 species: Archae - 0; Bacteria - 0; Metazoa - 0; Fungi - 0; Plants - 5; Viruses - 0; Other Eukaryotes - 0 (source: NCBI BLink).
1717	AT1G35186	qA3-3	A3	B	transposable element gene
1718	AT1G35190	qA3-3	A3	B	2-oxoglutarate (2OG) and Fe(II)-dependent oxygenase superfamily protein
1719	AT1G35200	qA3-3	A3	B	60S ribosomal protein L4/L1 (RPL4B), pseudogene, similar to 60S ribosomal protein L4 (fragment) GB:P49691 from (Arabidopsis thaliana); blastp match of 50% identity and 6.3e-17 P-value to SP|Q9XF97|RL4_PRUAR 60S ribosomal protein L4 (L1). (Apricot) {Prunus armeniaca}
1720	AT1G35210	qA3-3	A3	B	unknown protein; FUNCTIONS IN: molecular_function unknown; INVOLVED IN: biological_process unknown; LOCATED IN: chloroplast; EXPRESSED IN: 14 plant structures; EXPRESSED DURING: 9 growth stages; CONTAINS InterPro DOMAIN/s: Protein of unknown function DUF740 (InterPro:IPR008004); BEST Arabidopsis thaliana protein match is: unknown protein (TAIR:AT1G22470.1); Has 83 Blast hits to 83 proteins in 12 …
1721	AT1G35220	qA3-3	A3	B	unknown protein; FUNCTIONS IN: molecular_function unknown; INVOLVED IN: biological_process unknown; LOCATED IN: cellular_component unknown; EXPRESSED IN: 22 plant structures; EXPRESSED DURING: 13 growth stages; Has 313 Blast hits to 185 proteins in 75 species: Archae - 0; Bacteria - 0; Metazoa - 200; Fungi - 0; Plants - 67; Viruses - 0; Other Eukaryotes - 46 (source: NCBI BLink).
1722	AT1G35230	qA3-3	A3	B	arabinogalactan protein 5
1723	AT1G35240	qA3-3	A3	B	auxin response factor 20
1724	AT1G35250	qA3-3	A3	B	Thioesterase superfamily protein
1725	AT1G35260	qA3-3	A3	B	MLP-like protein 165
1726	AT1G35270	qA3-3	A3	B	pseudogene, hypothetical protein
1727	AT1G35280	qA3-3	A3	B	transposable element gene
1728	AT1G35290	qA3-3	A3	B	Thioesterase superfamily protein
1729	AT1G35300	qA3-3	A3	B	transposable element gene
1730	AT1G35310	qA3-3	A3	B	MLP-like protein 168
1731	AT1G35320	qA3-3	A3	B	unknown protein; BEST Arabidopsis thaliana protein match is: unknown protein (TAIR:AT3G30160.1); Has 9 Blast hits to 9 proteins in 1 species: Archae - 0; Bacteria - 0; Metazoa - 0; Fungi - 0; Plants - 9; Viruses - 0; Other Eukaryotes - 0 (source: NCBI BLink).
1732	AT1G35330	qA3-3	A3	B	RING/U-box superfamily protein
1733	AT1G35340	qA3-3	A3	B	ATP-dependent protease La (LON) domain protein
1734	AT1G35350	qA3-3	A3	B	EXS (ERD1/XPR1/SYG1) family protein
1735	AT1G35360	qA3-3	A3	B	transposable element gene
1736	AT1G35370	qA3-3	A3	B	transposable element gene
1737	AT1G35380	qA3-3	A3	B	transposable element gene
1738	AT1G35390	qA3-3	A3	B	transposable element gene
1739	AT1G35400	qA3-3	A3	B	Protein of unknown function (DUF1184)
1740	AT1G35405	qA3-3	A3	B	transposable element gene
1741	AT1G35410	qA3-3	A3	B	Protein of unknown function (DUF1184)
1742	AT1G35420	qA3-3	A3	B	alpha/beta-Hydrolases superfamily protein
1743	AT1G35430	qA3-3	A3	B	unknown protein; FUNCTIONS IN: molecular_function unknown; INVOLVED IN: biological_process unknown; LOCATED IN: mitochondrion; EXPRESSED IN: 22 plant structures; EXPRESSED DURING: 13 growth stages; BEST Arabidopsis thaliana protein match is: unknown protein (TAIR:AT4G09170.1); Has 23 Blast hits to 23 proteins in 5 species: Archae - 0; Bacteria - 0; Metazoa - 0; Fungi - 0; Plants - 23; Viruses - 0…
1744	AT1G35440	qA3-3	A3	B	cyclin T1;1
1745	AT1G35450	qA3-3	A3	B	pseudogene, similar to oj991113_30.20, similar to from GI:976278 (Arabidopsis thaliana); blastp match of 24% identity and 2.9e-11 P-value to GP|21741715|emb|CAD41338.1||AL662946 oj991113_30.20 {Oryza sativa (japonica cultivar-group)}
1746	AT1G35460	qA3-3	A3	B	basic helix-loop-helix (bHLH) DNA-binding superfamily protein
1747	AT1G35465	qA3-3	A3	B	transposable element gene
1748	AT1G35470	qA3-3	A3	B	SPla/RYanodine receptor (SPRY) domain-containing protein
1749	AT1G35480	qA3-3	A3	B	transposable element gene
1750	AT1G35490	qA3-3	A3	B	bZIP family transcription factor
1751	AT1G35500	qA3-3	A3	B	unknown protein; BEST Arabidopsis thaliana protein match is: unknown protein (TAIR:AT1G35614.1); Has 8 Blast hits to 8 proteins in 2 species: Archae - 0; Bacteria - 0; Metazoa - 0; Fungi - 0; Plants - 8; Viruses - 0; Other Eukaryotes - 0 (source: NCBI BLink).
1752	AT1G35510	qA3-3	A3	B	O-fucosyltransferase family protein
1753	AT1G35513	qA3-3	A3	B	pseudogene of isochorismate synthase-related / isochorismate mutase-related
1754	AT1G35516	qA3-3	A3	B	myb-like transcription factor family protein
1755	AT1G35520	qA3-3	A3	B	auxin response factor 15
1756	AT1G35530	qA3-3	A3	B	DEAD/DEAH box RNA helicase family protein
1757	AT1G35535	qA3-3	A3	B	transposable element gene
1758	AT1G35540	qA3-3	A3	B	auxin response factor 14
1759	AT1G35550	qA3-3	A3	B	elongation factor Tu C-terminal domain-containing protein
1760	AT1G35560	qA3-3	A3	B	TCP family transcription factor
1761	AT1G35570	qA3-3	A3	B	transposable element gene
1762	AT1G35580	qA3-3	A3	B	cytosolic invertase 1
1763	AT1G35590	qA3-3	A3	B	transposable element gene
1764	AT1G35600	qA3-3	A3	B	transposable element gene
1765	AT1G35610	qA3-3	A3	B	Cysteine/Histidine-rich C1 domain family protein
1766	AT1G35612	qA3-3	A3	B	transposable element gene
1767	AT1G35614	qA3-3	A3	B	unknown protein; BEST Arabidopsis thaliana protein match is: unknown protein (TAIR:AT1G35500.1); Has 6 Blast hits to 6 proteins in 2 species: Archae - 0; Bacteria - 0; Metazoa - 0; Fungi - 0; Plants - 6; Viruses - 0; Other Eukaryotes - 0 (source: NCBI BLink).
1768	AT1G35617	qA3-3	A3	B	unknown protein; Has 262 Blast hits to 207 proteins in 54 species: Archae - 0; Bacteria - 28; Metazoa - 70; Fungi - 8; Plants - 93; Viruses - 20; Other Eukaryotes - 43 (source: NCBI BLink).
1769	AT1G35620	qA3-3	A3	B	PDI-like 5-2
1770	AT1G35625	qA3-3	A3	B	RING/U-box superfamily protein
1771	AT1G35630	qA3-3	A3	B	Protease-associated (PA) RING/U-box zinc finger family protein
1772	AT3G01090	qA3-4	A3	F	SNF1 kinase homolog 10
1773	AT3G01100	qA3-4	A3	F	hypothetical protein 1
1774	AT3G01120	qA3-4	A3	F	Pyridoxal phosphate (PLP)-dependent transferases superfamily protein
1775	AT3G01130	qA3-4	A3	F	unknown protein; FUNCTIONS IN: molecular_function unknown; INVOLVED IN: biological_process unknown; LOCATED IN: endomembrane system; EXPRESSED IN: male gametophyte, pollen tube; EXPRESSED DURING: M germinated pollen stage; BEST Arabidopsis thaliana protein match is: unknown protein (TAIR:AT5G15320.1); Has 64 Blast hits to 64 proteins in 11 species: Archae - 0; Bacteria - 0; Metazoa - 0; Fungi - 0…
1776	AT3G01140	qA3-4	A3	F	myb domain protein 106
1777	AT3G01150	qA3-4	A3	F	polypyrimidine tract-binding protein 1
1778	AT3G01160	qA3-4	A3	F	FUNCTIONS IN: molecular_function unknown; INVOLVED IN: biological_process unknown; LOCATED IN: cytosol, nucleus; EXPRESSED IN: 22 plant structures; EXPRESSED DURING: 13 growth stages; CONTAINS InterPro DOMAIN/s: NUC153 (InterPro:IPR012580); Has 36638 Blast hits to 21323 proteins in 1057 species: Archae - 109; Bacteria - 2369; Metazoa - 13796; Fungi - 4858; Plants - 1657; Viruses - 489; Other Euka…
1779	AT3G01170	qA3-4	A3	F	Ribosomal protein L34e superfamily protein
1780	AT3G01180	qA3-4	A3	F	starch synthase 2
1781	AT3G01190	qA3-4	A3	F	Peroxidase superfamily protein
1782	AT3G01200	qA3-4	A3	F	PPDK regulatory protein 2
1783	AT3G01210	qA3-4	A3	F	RNA-binding (RRM/RBD/RNP motifs) family protein
1784	AT3G01220	qA3-4	A3	F	homeobox protein 20
1785	AT3G01230	qA3-4	A3	F	unknown protein; FUNCTIONS IN: molecular_function unknown; INVOLVED IN: biological_process unknown; LOCATED IN: endomembrane system; BEST Arabidopsis thaliana protein match is: unknown protein (TAIR:AT3G01240.1); Has 11 Blast hits to 11 proteins in 2 species: Archae - 0; Bacteria - 0; Metazoa - 0; Fungi - 0; Plants - 11; Viruses - 0; Other Eukaryotes - 0 (source: NCBI BLink).
1786	AT3G01240	qA3-4	A3	F	unknown protein; FUNCTIONS IN: molecular_function unknown; INVOLVED IN: biological_process unknown; LOCATED IN: endomembrane system; EXPRESSED IN: 11 plant structures; EXPRESSED DURING: L mature pollen stage, M germinated pollen stage, 4 anthesis, C globular stage, petal differentiation and expansion stage; BEST Arabidopsis thaliana protein match is: unknown protein (TAIR:AT3G01230.1); Has 12 Bla…
1787	AT3G01250	qA3-4	A3	F	unknown protein; FUNCTIONS IN: molecular_function unknown; INVOLVED IN: biological_process unknown; LOCATED IN: endomembrane system; EXPRESSED IN: 9 plant structures; EXPRESSED DURING: L mature pollen stage, M germinated pollen stage, 4 anthesis, C globular stage, petal differentiation and expansion stage; Has 50 Blast hits to 50 proteins in 23 species: Archae - 0; Bacteria - 28; Metazoa - 15; Fu…
1788	AT3G01260	qA3-4	A3	F	Galactose mutarotase-like superfamily protein
1789	AT3G01310	qA3-4	A3	F	Phosphoglycerate mutase-like family protein
1790	AT3G01370	qA3-4	A3	F	CRM family member 2
1791	AT3G01380	qA3-4	A3	F	transferases;sulfuric ester hydrolases;catalytics;transferases
1792	AT3G01390	qA3-4	A3	F	vacuolar membrane ATPase 10
[truncated: 27,258 more rows]
