# Supplementary material for: New insights into the genetic networks affecting seed fatty acid concentrations in Brassica napus
Source: BMC Plant Biol. 2015 Mar 27;15:91. doi: 10.1186/s12870-015-0475-8 (PMC4377205; doi:10.1186/s12870-015-0475-8)
Supplement: Additional file 7: — Digenic and trigenic interactions for fatty acid compositions detected by genotype matrix mapping software ver2.1 in TN DH population. [file 12870_2015_475_MOESM7_ESM.xlsx]

## Sheet: C16-0
Additional file 7: Digenic and trigenic interactions for fatty acid compositions detected by genotype matrix mapping software ver2.1 in TN DH population.
	Fa	Num.(True)b	Ave.(True)c	Num.(False)d	Ave.(False)e	MSAf	MSWg	MSTh	1-MSW/MST	Lengthi	Code	Locus(allele)j
C16：0-07D	215.962	55	4.56073	122	3.72328	26.592	0.123133	0.271949	0.547221	3	1	BRMS-093(bb)	HBr074(bb)	BRMS-088(bb)
	213.375	54	4.54611	130	3.74023	24.8051	0.116252	0.249649	0.53434	3	2	HS-Au8(bb)	HG-FAE1-C3(bb)	sS1702(bb)
	216.981	51	4.57137	130	3.74915	24.7753	0.114182	0.249735	0.542786	3	3	HG-FAE1-C3(bb)	HR-C002-A8(bb)	HBr074(bb)
	216.017	53	4.55755	129	3.73581	25.4011	0.117588	0.255671	0.540079	3	4	HG-FAE1-C3(bb)	CNU090(bb)	HBr074(bb)
	221.839	55	4.54636	124	3.72887	25.4766	0.114842	0.255807	0.551059	3	5	HG-FAE1-C3(bb)	sR7178(bb)	sS1702(bb)
	220.883	53	4.55566	121	3.72537	25.4278	0.115119	0.259819	0.556925	3	6	HG-FAE1-C3(bb)	sR7178(bb)	BRMS-088(bb)
	236.797	54	4.56019	128	3.73156	26.1005	0.110223	0.252288	0.563106	3	7	HG-FAE1-C3(bb)	HBr074(bb)	sS1702(bb)
	213.929	49	4.56163	119	3.73706	23.6208	0.110414	0.24957	0.557582	3	8	HG-FAE1-C3(bb)	HBr074(bb)	HG-FAE1-A8(bb)
	236.316	52	4.57019	125	3.72824	26.0641	0.110293	0.256123	0.569374	3	9	HG-FAE1-C3(bb)	HBr074(bb)	BRMS-088(bb)
	214.957	54	4.54648	121	3.73876	24.3594	0.113322	0.251223	0.548918	3	10	HG-FAE1-C3(bb)	HBr074(bb)	HBr022(bb)
	215.522	47	4.55574	126	3.73365	23.3115	0.108163	0.24064	0.550519	3	11	HG-FAE1-C3(bb)	HBr095(bb)	sS1702(bb)
	215.041	45	4.56711	123	3.73033	23.2694	0.108209	0.244239	0.556954	3	12	HG-FAE1-C3(bb)	HBr095(bb)	BRMS-088(bb)
	226.445	55	4.54636	129	3.73388	25.4822	0.112532	0.249649	0.549241	2	13	HG-FAE1-C3(bb)	sS1702(bb)
	227.555	52	4.56442	125	3.73504	25.2796	0.111093	0.252555	0.560125	3	14	HG-FAE1-C3(bb)	sS1702(bb)	BRMS-088(bb)
	221.902	52	4.56481	118	3.72932	25.1978	0.113554	0.260424	0.563965	3	15	HG-FAE1-C3(bb)	sS1702(bb)	RA2E12(bb)
	218.953	50	4.5728	116	3.72647	25.0362	0.114345	0.263731	0.566432	3	16	HG-FAE1-C3(bb)	BRMS-088(bb)	RA2E12(bb)
C16：0-07W1	200.566	3	0	169	3.80201	42.6128	0.212463	0.457722	0.535825	3	17	CB10278(aa)	sN8502(bb)	JICB0537(aa)
	202.256	3	0	153	3.79118	42.3638	0.209457	0.47786	0.561677	3	18	CB10278(aa)	pw155b(bb)	JICB0537(aa)
	205.548	3	0	158	3.7857	42.2931	0.205758	0.465272	0.557769	3	19	BOH88(aa)	pw155b(bb)	JICB0537(aa)
	205.399	3	0	155	3.7951	42.4336	0.206591	0.472254	0.562542	3	20	JBnB021K03(aa)	pw155b(bb)	JICB0537(aa)
	205.008	3	0	160	3.78337	42.2642	0.206159	0.462227	0.553988	3	21	em18me23-350(aa)	pw155b(bb)	JICB0537(aa)
	203.45	3	0	158	3.78184	42.2398	0.207617	0.466575	0.555018	3	22	em18me29-200(aa)	pw155b(bb)	JICB0537(aa)
	204.475	3	0	160	3.77912	42.2082	0.206423	0.461907	0.553108	3	23	em12me21-200(aa)	pw155b(bb)	JICB0537(aa)
	205.422	3	0	148	3.81236	42.7379	0.208049	0.488314	0.573944	3	24	em12me05-400(bb)	HG-CO-A10(bb)	JICB0537(aa)
	213.343	3	0	135	3.80822	42.5913	0.199638	0.505164	0.604805	3	25	Ol12D02(bb)	HG-CO-A10(bb)	JICB0537(aa)
	204.016	3	0	160	3.78119	42.2347	0.207017	0.462775	0.552663	3	26	pw155b(bb)	JICB0537(aa)	IGF3165a(aa)
	205.613	3	0	149	3.80987	42.6902	0.207624	0.48572	0.572544	3	27	HG-CO-A10(bb)	JICB0537(aa)	IGF3165a(aa)
	201.073	3	0	163	3.79724	42.497	0.211352	0.464681	0.545168	3	28	HG4-BSR7(bb)	CNU219(aa)	em19me08-250(bb)
	204.512	3	0	175	3.7892	42.3867	0.207257	0.442839	0.531981	3	29	HG4-BSR7(bb)	sS1949(aa)	em19me08-250(bb)
	206.511	3	0	169	3.7913	42.4078	0.205354	0.449302	0.542949	3	30	HG4-BSR7(bb)	BRMS-221(aa)	em19me08-250(bb)
	196.609	3	0	161	3.79994	42.5414	0.216376	0.473043	0.542587	3	31	HG4-BSR7(bb)	Na12H07(aa)	em19me08-250(bb)
	210.237	3	0	172	3.7843	42.3007	0.201205	0.440199	0.542923	3	32	HG4-BSR7(bb)	HS-b09-1(aa)	em19me08-250(bb)
	203.006	3	0	173	3.7863	42.334	0.208536	0.446366	0.532814	3	33	HG4-BSR7(bb)	HBr207(aa)	em19me08-250(bb)
	203.856	3	0	172	3.78331	42.2859	0.20743	0.446227	0.535146	3	34	HG4-BSR7(bb)	ZAAS92b(aa)	em19me08-250(bb)
a: F value
b: Number of samples that correspond to the detected locus (allele).
c: Mean value of the samples that correspond to the detected locus (allele).
d: Number of samples that do not correspond to the detected locus (allele).
e: Mean value of the samples that do not correspond tothe detected locus (allele).
f: Between-class variance
g: Within-class variance
h: Total variance
i: Number of loci that make up the detected combination.
j: Names of loci and alleles.
1	BRMS-093(bb)k	146.26l	133.8-152.3n		HBr074(bb)	73.741	57.4-74.6		BRMS-088(bb)	70.119	57.4-74.6
	CYCA1p	151.94m	qC3-3o		ACBP	59.3039	qA8-5		ACBP	59.3039	qA8-5
					AT1G32200	59.6678	qA8-5		AT1G32200	59.6678	qA8-5
					ACC2	63.3735	qA8-5		ACC2	63.3735	qA8-5
					PIS2	63.5551	qA8-5		PIS2	63.5551	qA8-5
					AT4G39850	63.9699	qA8-5		AT4G39850	63.9699	qA8-5
					AT4G36480	64.8806	qA8-5		AT4G36480	64.8806	qA8-5
					FAE1	65.4001	qA8-5		FAE1	65.4001	qA8-5
					AT4G31050	66.3897	qA8-5		AT4G31050	66.3897	qA8-5
					FAD6	66.4307	qA8-5		FAD6	66.4307	qA8-5
					LPAT1	66.5201	qA8-5		LPAT1	66.5201	qA8-5
					ATS1	67.1562	qA8-5		ATS1	67.1562	qA8-5
					AT4G25140	67.36	qA8-5		AT4G25140	67.36	qA8-5
					CER2	67.4453	qA8-5		CER2	67.4453	qA8-5
					AT4G22340	67.7513	qA8-5		AT4G22340	67.7513	qA8-5
2	HS-Au8(bb)	142.286	133.8-152.3		HG-FAE1-C3(bb)	136.889	133.8-152.3		sS1702(bb)	71.687	57.4-74.6
	CYCA1	151.937	qC3-3		CYCA1	151.937	qC3-3		ACBP	59.3039	qA8-5
									AT1G32200	59.6678	qA8-5
									ACC2	63.3735	qA8-5
									PIS2	63.5551	qA8-5
									AT4G39850	63.9699	qA8-5
									AT4G36480	64.8806	qA8-5
									FAE1	65.4001	qA8-5
									AT4G31050	66.3897	qA8-5
									FAD6	66.4307	qA8-5
									LPAT1	66.5201	qA8-5
									ATS1	67.1562	qA8-5
									AT4G25140	67.36	qA8-5
									CER2	67.4453	qA8-5
									AT4G22340	67.7513	qA8-5
3	HG-FAE1-C3(bb)	136.889	133.8-152.3		HR-C002-A8(bb)	80.292	75.3-90.4		HBr074(bb)	73.741	57.4-74.6
	CYCA1	151.937	qC3-3		KAS3	75.4085	qA8-6		ACBP	59.3039	qA8-5
					AT1G63380	75.4651	qA8-6		AT1G32200	59.6678	qA8-5
					AT1G62610	75.4701	qA8-6		ACC2	63.3735	qA8-5
					LEC1	76.1042	qA8-6		PIS2	63.5551	qA8-5
					AT1G24470	76.4789	qA8-6		AT4G39850	63.9699	qA8-5
					LEC2	76.963	qA8-6		AT4G36480	64.8806	qA8-5
					ACBP	77.4872	qA8-6		FAE1	65.4001	qA8-5
					AT1G32200	77.5245	qA8-6		AT4G31050	66.3897	qA8-5
					ACC2	77.9043	qA8-6		FAD6	66.4307	qA8-5
					CER3	86.3137	qA8-6		LPAT1	66.5201	qA8-5
					At5g03880	86.558	qA8-6		ATS1	67.1562	qA8-5
					FAD3	86.8312	qA8-6		AT4G25140	67.36	qA8-5
					GPAT7	86.9058	qA8-6		CER2	67.4453	qA8-5
					GRF6	87.5384	qA8-6		AT4G22340	67.7513	qA8-5
					AT5G11650	87.7397	qA8-6
					PDAT	88.0229	qA8-6
					BCCP2	88.3047	qA8-6
					AT5G16240	88.4217	qA8-6
					AT5G18630	88.812	qA8-6
					AT5G18640	88.8166	qA8-6
4	HG-FAE1-C3(bb)	136.889	133.8-152.3		CNU090(bb)	77.414	75.3-90.4		HBr074(bb)	73.741	57.4-74.6
	CYCA1	151.937	qC3-3		KAS3	75.4085	qA8-6		ACBP	59.3039	qA8-5
					AT1G63380	75.4651	qA8-6		AT1G32200	59.6678	qA8-5
					AT1G62610	75.4701	qA8-6		ACC2	63.3735	qA8-5
					LEC1	76.1042	qA8-6		PIS2	63.5551	qA8-5
					AT1G24470	76.4789	qA8-6		AT4G39850	63.9699	qA8-5
					LEC2	76.963	qA8-6		AT4G36480	64.8806	qA8-5
					ACBP	77.4872	qA8-6		FAE1	65.4001	qA8-5
					AT1G32200	77.5245	qA8-6		AT4G31050	66.3897	qA8-5
					ACC2	77.9043	qA8-6		FAD6	66.4307	qA8-5
					CER3	86.3137	qA8-6		LPAT1	66.5201	qA8-5
					At5g03880	86.558	qA8-6		ATS1	67.1562	qA8-5
					FAD3	86.8312	qA8-6		AT4G25140	67.36	qA8-5
					GPAT7	86.9058	qA8-6		CER2	67.4453	qA8-5
					GRF6	87.5384	qA8-6		AT4G22340	67.7513	qA8-5
					AT5G11650	87.7397	qA8-6
					PDAT	88.0229	qA8-6
					BCCP2	88.3047	qA8-6
					AT5G16240	88.4217	qA8-6
					AT5G18630	88.812	qA8-6
					AT5G18640	88.8166	qA8-6
5	HG-FAE1-C3(bb)	136.889	133.8-152.3		sR7178(bb)	74.238	57.4-74.6		sS1702(bb)	71.687	57.4-74.6
	CYCA1	151.937	qC3-3		ACBP	59.3039	qA8-5		ACBP	59.3039	qA8-5
					AT1G32200	59.6678	qA8-5		AT1G32200	59.6678	qA8-5
					ACC2	63.3735	qA8-5		ACC2	63.3735	qA8-5
					PIS2	63.5551	qA8-5		PIS2	63.5551	qA8-5
					AT4G39850	63.9699	qA8-5		AT4G39850	63.9699	qA8-5
					AT4G36480	64.8806	qA8-5		AT4G36480	64.8806	qA8-5
					FAE1	65.4001	qA8-5		FAE1	65.4001	qA8-5
					AT4G31050	66.3897	qA8-5		AT4G31050	66.3897	qA8-5
					FAD6	66.4307	qA8-5		FAD6	66.4307	qA8-5
					LPAT1	66.5201	qA8-5		LPAT1	66.5201	qA8-5
					ATS1	67.1562	qA8-5		ATS1	67.1562	qA8-5
					AT4G25140	67.36	qA8-5		AT4G25140	67.36	qA8-5
					CER2	67.4453	qA8-5		CER2	67.4453	qA8-5
					AT4G22340	67.7513	qA8-5		AT4G22340	67.7513	qA8-5
6	HG-FAE1-C3(bb)	136.889	133.8-152.3		sR7178(bb)	74.238	57.4-74.6		BRMS-088(bb)	70.119	57.4-74.6
	CYCA1	151.937	qC3-3		ACBP	59.3039	qA8-5		ACBP	59.3039	qA8-5
					AT1G32200	59.6678	qA8-5		AT1G32200	59.6678	qA8-5
					ACC2	63.3735	qA8-5		ACC2	63.3735	qA8-5
					PIS2	63.5551	qA8-5		PIS2	63.5551	qA8-5
					AT4G39850	63.9699	qA8-5		AT4G39850	63.9699	qA8-5
					AT4G36480	64.8806	qA8-5		AT4G36480	64.8806	qA8-5
					FAE1	65.4001	qA8-5		FAE1	65.4001	qA8-5
					AT4G31050	66.3897	qA8-5		AT4G31050	66.3897	qA8-5
					FAD6	66.4307	qA8-5		FAD6	66.4307	qA8-5
					LPAT1	66.5201	qA8-5		LPAT1	66.5201	qA8-5
					ATS1	67.1562	qA8-5		ATS1	67.1562	qA8-5
					AT4G25140	67.36	qA8-5		AT4G25140	67.36	qA8-5
					CER2	67.4453	qA8-5		CER2	67.4453	qA8-5
					AT4G22340	67.7513	qA8-5		AT4G22340	67.7513	qA8-5
7	HG-FAE1-C3(bb)	136.889	133.8-152.3		HBr074(bb)	73.741	57.4-74.6		sS1702(bb)	71.687	57.4-74.6
	CYCA1	151.937	qC3-3		ACBP	59.3039	qA8-5		ACBP	59.3039	qA8-5
					AT1G32200	59.6678	qA8-5		AT1G32200	59.6678	qA8-5
					ACC2	63.3735	qA8-5		ACC2	63.3735	qA8-5
					PIS2	63.5551	qA8-5		PIS2	63.5551	qA8-5
					AT4G39850	63.9699	qA8-5		AT4G39850	63.9699	qA8-5
					AT4G36480	64.8806	qA8-5		AT4G36480	64.8806	qA8-5
					FAE1	65.4001	qA8-5		FAE1	65.4001	qA8-5
					AT4G31050	66.3897	qA8-5		AT4G31050	66.3897	qA8-5
					FAD6	66.4307	qA8-5		FAD6	66.4307	qA8-5
					LPAT1	66.5201	qA8-5		LPAT1	66.5201	qA8-5
					ATS1	67.1562	qA8-5		ATS1	67.1562	qA8-5
					AT4G25140	67.36	qA8-5		AT4G25140	67.36	qA8-5
					CER2	67.4453	qA8-5		CER2	67.4453	qA8-5
					AT4G22340	67.7513	qA8-5		AT4G22340	67.7513	qA8-5
8	HG-FAE1-C3(bb)	136.889	133.8-152.3		HBr074(bb)	73.741	57.4-74.6		HG-FAE1-A8(bb)	70.683	57.4-74.6
	CYCA1	151.937	qC3-3		ACBP	59.3039	qA8-5		ACBP	59.3039	qA8-5
					AT1G32200	59.6678	qA8-5		AT1G32200	59.6678	qA8-5
					ACC2	63.3735	qA8-5		ACC2	63.3735	qA8-5
					PIS2	63.5551	qA8-5		PIS2	63.5551	qA8-5
					AT4G39850	63.9699	qA8-5		AT4G39850	63.9699	qA8-5
					AT4G36480	64.8806	qA8-5		AT4G36480	64.8806	qA8-5
					FAE1	65.4001	qA8-5		FAE1	65.4001	qA8-5
					AT4G31050	66.3897	qA8-5		AT4G31050	66.3897	qA8-5
					FAD6	66.4307	qA8-5		FAD6	66.4307	qA8-5
					LPAT1	66.5201	qA8-5		LPAT1	66.5201	qA8-5
					ATS1	67.1562	qA8-5		ATS1	67.1562	qA8-5
					AT4G25140	67.36	qA8-5		AT4G25140	67.36	qA8-5
					CER2	67.4453	qA8-5		CER2	67.4453	qA8-5
					AT4G22340	67.7513	qA8-5		AT4G22340	67.7513	qA8-5
9	HG-FAE1-C3(bb)	136.889	133.8-152.3		HBr074(bb)	73.741	57.4-74.6		BRMS-088(bb)	70.119	57.4-74.6
	CYCA1	151.937	qC3-3		ACBP	59.3039	qA8-5		ACBP	59.3039	qA8-5
					AT1G32200	59.6678	qA8-5		AT1G32200	59.6678	qA8-5
					ACC2	63.3735	qA8-5		ACC2	63.3735	qA8-5
					PIS2	63.5551	qA8-5		PIS2	63.5551	qA8-5
					AT4G39850	63.9699	qA8-5		AT4G39850	63.9699	qA8-5
					AT4G36480	64.8806	qA8-5		AT4G36480	64.8806	qA8-5
					FAE1	65.4001	qA8-5		FAE1	65.4001	qA8-5
					AT4G31050	66.3897	qA8-5		AT4G31050	66.3897	qA8-5
					FAD6	66.4307	qA8-5		FAD6	66.4307	qA8-5
					LPAT1	66.5201	qA8-5		LPAT1	66.5201	qA8-5
					ATS1	67.1562	qA8-5		ATS1	67.1562	qA8-5
					AT4G25140	67.36	qA8-5		AT4G25140	67.36	qA8-5
					CER2	67.4453	qA8-5		CER2	67.4453	qA8-5
					AT4G22340	67.7513	qA8-5		AT4G22340	67.7513	qA8-5
10	HG-FAE1-C3(bb)	136.889	133.8-152.3		HBr074(bb)	73.741	57.4-74.6		HBr022(bb)	68.042	57.4-74.6
	CYCA1	151.937	qC3-3		ACBP	59.3039	qA8-5		ACBP	59.3039	qA8-5
					AT1G32200	59.6678	qA8-5		AT1G32200	59.6678	qA8-5
					ACC2	63.3735	qA8-5		ACC2	63.3735	qA8-5
					PIS2	63.5551	qA8-5		PIS2	63.5551	qA8-5
					AT4G39850	63.9699	qA8-5		AT4G39850	63.9699	qA8-5
					AT4G36480	64.8806	qA8-5		AT4G36480	64.8806	qA8-5
					FAE1	65.4001	qA8-5		FAE1	65.4001	qA8-5
					AT4G31050	66.3897	qA8-5		AT4G31050	66.3897	qA8-5
					FAD6	66.4307	qA8-5		FAD6	66.4307	qA8-5
					LPAT1	66.5201	qA8-5		LPAT1	66.5201	qA8-5
					ATS1	67.1562	qA8-5		ATS1	67.1562	qA8-5
					AT4G25140	67.36	qA8-5		AT4G25140	67.36	qA8-5
					CER2	67.4453	qA8-5		CER2	67.4453	qA8-5
					AT4G22340	67.7513	qA8-5		AT4G22340	67.7513	qA8-5
11	HG-FAE1-C3(bb)	136.889	133.8-152.3		HBr074(bb)	73.741	57.4-74.6		sS1702(bb)	71.687	57.4-74.6
	CYCA1	151.937	qC3-3		ACBP	59.3039	qA8-5		ACBP	59.3039	qA8-5
					AT1G32200	59.6678	qA8-5		AT1G32200	59.6678	qA8-5
					ACC2	63.3735	qA8-5		ACC2	63.3735	qA8-5
					PIS2	63.5551	qA8-5		PIS2	63.5551	qA8-5
					AT4G39850	63.9699	qA8-5		AT4G39850	63.9699	qA8-5
					AT4G36480	64.8806	qA8-5		AT4G36480	64.8806	qA8-5
					FAE1	65.4001	qA8-5		FAE1	65.4001	qA8-5
					AT4G31050	66.3897	qA8-5		AT4G31050	66.3897	qA8-5
					FAD6	66.4307	qA8-5		FAD6	66.4307	qA8-5
					LPAT1	66.5201	qA8-5		LPAT1	66.5201	qA8-5
					ATS1	67.1562	qA8-5		ATS1	67.1562	qA8-5
					AT4G25140	67.36	qA8-5		AT4G25140	67.36	qA8-5
					CER2	67.4453	qA8-5		CER2	67.4453	qA8-5
					AT4G22340	67.7513	qA8-5		AT4G22340	67.7513	qA8-5
12	HG-FAE1-C3(bb)	136.889	133.8-152.3		HBr074(bb)	73.741	57.4-74.6		BRMS-088(bb)	70.119	57.4-74.6
	CYCA1	151.937	qC3-3		ACBP	59.3039	qA8-5		ACBP	59.3039	qA8-5
					AT1G32200	59.6678	qA8-5		AT1G32200	59.6678	qA8-5
					ACC2	63.3735	qA8-5		ACC2	63.3735	qA8-5
					PIS2	63.5551	qA8-5		PIS2	63.5551	qA8-5
					AT4G39850	63.9699	qA8-5		AT4G39850	63.9699	qA8-5
					AT4G36480	64.8806	qA8-5		AT4G36480	64.8806	qA8-5
					FAE1	65.4001	qA8-5		FAE1	65.4001	qA8-5
					AT4G31050	66.3897	qA8-5		AT4G31050	66.3897	qA8-5
					FAD6	66.4307	qA8-5		FAD6	66.4307	qA8-5
					LPAT1	66.5201	qA8-5		LPAT1	66.5201	qA8-5
					ATS1	67.1562	qA8-5		ATS1	67.1562	qA8-5
					AT4G25140	67.36	qA8-5		AT4G25140	67.36	qA8-5
					CER2	67.4453	qA8-5		CER2	67.4453	qA8-5
					AT4G22340	67.7513	qA8-5		AT4G22340	67.7513	qA8-5
13	HG-FAE1-C3(bb)	136.889	133.8-152.3		sS1702(bb)	71.687	57.4-74.6
	CYCA1	151.937	qC3-3		ACBP	59.3039	qA8-5
					AT1G32200	59.6678	qA8-5
					ACC2	63.3735	qA8-5
					PIS2	63.5551	qA8-5
					AT4G39850	63.9699	qA8-5
					AT4G36480	64.8806	qA8-5
					FAE1	65.4001	qA8-5
					AT4G31050	66.3897	qA8-5
					FAD6	66.4307	qA8-5
					LPAT1	66.5201	qA8-5
					ATS1	67.1562	qA8-5
					AT4G25140	67.36	qA8-5
					CER2	67.4453	qA8-5
					AT4G22340	67.7513	qA8-5
14	HG-FAE1-C3(bb)	136.889	133.8-152.3		sS1702(bb)	71.687	57.4-74.6		BRMS-088(bb)	70.119	57.4-74.6
	CYCA1	151.937	qC3-3		ACBP	59.3039	qA8-5		ACBP	59.3039	qA8-5
					AT1G32200	59.6678	qA8-5		AT1G32200	59.6678	qA8-5
					ACC2	63.3735	qA8-5		ACC2	63.3735	qA8-5
					PIS2	63.5551	qA8-5		PIS2	63.5551	qA8-5
					AT4G39850	63.9699	qA8-5		AT4G39850	63.9699	qA8-5
					AT4G36480	64.8806	qA8-5		AT4G36480	64.8806	qA8-5
					FAE1	65.4001	qA8-5		FAE1	65.4001	qA8-5
					AT4G31050	66.3897	qA8-5		AT4G31050	66.3897	qA8-5
					FAD6	66.4307	qA8-5		FAD6	66.4307	qA8-5
					LPAT1	66.5201	qA8-5		LPAT1	66.5201	qA8-5
					ATS1	67.1562	qA8-5		ATS1	67.1562	qA8-5
					AT4G25140	67.36	qA8-5		AT4G25140	67.36	qA8-5
					CER2	67.4453	qA8-5		CER2	67.4453	qA8-5
					AT4G22340	67.7513	qA8-5		AT4G22340	67.7513	qA8-5
15	HG-FAE1-C3(bb)	136.889	133.8-152.3		sS1702(bb)	71.687	57.4-74.6		RA2E12(bb)	69.423	57.4-74.6
	CYCA1	151.937	qC3-3		ACBP	59.3039	qA8-5		ACBP	59.3039	qA8-5
					AT1G32200	59.6678	qA8-5		AT1G32200	59.6678	qA8-5
					ACC2	63.3735	qA8-5		ACC2	63.3735	qA8-5
					PIS2	63.5551	qA8-5		PIS2	63.5551	qA8-5
					AT4G39850	63.9699	qA8-5		AT4G39850	63.9699	qA8-5
					AT4G36480	64.8806	qA8-5		AT4G36480	64.8806	qA8-5
					FAE1	65.4001	qA8-5		FAE1	65.4001	qA8-5
					AT4G31050	66.3897	qA8-5		AT4G31050	66.3897	qA8-5
					FAD6	66.4307	qA8-5		FAD6	66.4307	qA8-5
					LPAT1	66.5201	qA8-5		LPAT1	66.5201	qA8-5
					ATS1	67.1562	qA8-5		ATS1	67.1562	qA8-5
					AT4G25140	67.36	qA8-5		AT4G25140	67.36	qA8-5
					CER2	67.4453	qA8-5		CER2	67.4453	qA8-5
					AT4G22340	67.7513	qA8-5		AT4G22340	67.7513	qA8-5
16	HG-FAE1-C3(bb)	136.889	133.8-152.3		BRMS-088(bb)	70.119	57.4-74.6		RA2E12(bb)	69.423	57.4-74.6
	CYCA1	151.937	qC3-3		ACBP	59.3039	qA8-5		ACBP	59.3039	qA8-5
					AT1G32200	59.6678	qA8-5		AT1G32200	59.6678	qA8-5
					ACC2	63.3735	qA8-5		ACC2	63.3735	qA8-5
					PIS2	63.5551	qA8-5		PIS2	63.5551	qA8-5
					AT4G39850	63.9699	qA8-5		AT4G39850	63.9699	qA8-5
					AT4G36480	64.8806	qA8-5		AT4G36480	64.8806	qA8-5
					FAE1	65.4001	qA8-5		FAE1	65.4001	qA8-5
					AT4G31050	66.3897	qA8-5		AT4G31050	66.3897	qA8-5
					FAD6	66.4307	qA8-5		FAD6	66.4307	qA8-5
					LPAT1	66.5201	qA8-5		LPAT1	66.5201	qA8-5
					ATS1	67.1562	qA8-5		ATS1	67.1562	qA8-5
					AT4G25140	67.36	qA8-5		AT4G25140	67.36	qA8-5
					CER2	67.4453	qA8-5		CER2	67.4453	qA8-5
					AT4G22340	67.7513	qA8-5		AT4G22340	67.7513	qA8-5
17	CB10278(aa)	69.02	CB10278		sN8502(bb)	39.393	sN8502		JICB0537(aa)	119.049	JICB0537
18	CB10278(aa)	69.02	CB10278		pw155b(bb)	35.612	pw155b		JICB0537(aa)	119.049	JICB0537
19	BOH88(aa)	58.082	BOH88		pw155b(bb)	35.612	pw155b		JICB0537(aa)	119.049	JICB0537
20	JBnB021K03(aa)	37.248	JBnB021K03		pw155b(bb)	35.612	pw155b		JICB0537(aa)	119.049	JICB0537
21	em18me23-350(aa)	27.235	em18me23-350		pw155b(bb)	35.612	pw155b		JICB0537(aa)	119.049	JICB0537
22	em18me23-350(aa)	27.235	em18me23-350		pw155b(bb)	35.612	pw155b		JICB0537(aa)	119.049	JICB0537
23	em12me21-200(aa)	18.417	em12me21-200		pw155b(bb)	35.612	pw155b		JICB0537(aa)	119.049	JICB0537
24	em12me05-400(bb)	82.299	em12me05-400		HG-CO-A10(bb)	34.234	18.9-34.2		JICB0537(aa)	119.049	JICB0537
					AT5G18640	25.3262	qA10-2
					AT5G18630	25.3444	qA10-2
					AT5G16240	33.6183	qA10-2
25	Ol12D02(bb)	60.496	Ol12D02		HG-CO-A10(bb)	34.234	18.9-34.2		JICB0537(aa)	119.049	JICB0537
					AT5G18640	25.3262	qA10-2
					AT5G18630	25.3444	qA10-2
					AT5G16240	33.6183	qA10-2
26	pw155b(bb)	35.612	pw155b		JICB0537(aa)	119.049	JICB0537		IGF3165a(aa)	71.353	65.3-79.0
									FAD3	67.5843	qA5-3
									AT2G30200	67.8691	qA5-3
									AT3G25110	68.4156	qA5-3
									ABI3	68.5262	qA5-3
									LPAT5	70.3823	qA5-3
									LPD1	70.9122	qA5-3
									TCTP	70.9992	qA5-3
									AT3G15290	72.0918	qA5-3
27	HG-CO-A10(bb)	34.234	18.9-34.2		JICB0537(aa)	119.049	JICB0537		IGF3165a(aa)	71.353	65.3-79.0
	AT5G18640	25.3262	qA10-2						FAD3	67.5843	qA5-3
	AT5G18630	25.3444	qA10-2						AT2G30200	67.8691	qA5-3
	AT5G16240	33.6183	qA10-2						AT3G25110	68.4156	qA5-3
									ABI3	68.5262	qA5-3
									LPAT5	70.3823	qA5-3
									LPD1	70.9122	qA5-3
									TCTP	70.9992	qA5-3
									AT3G15290	72.0918	qA5-3
28	HG4-BSR7(bb)	31.038	18.9-34.2		CNU219(aa)	92.66	CNU219		em19me08-250(bb)	0	em19me08-250
	AT5G18640	25.3262	qA10-2
	AT5G18630	25.3444	qA10-2
	AT5G16240	33.6183	qA10-2
29	HG4-BSR7(bb)	31.038	18.9-34.2		sS1949(aa)	77.529	sS1949		em19me08-250(bb)	0	em19me08-250
	AT5G18640	25.3262	qA10-2
	AT5G18630	25.3444	qA10-2
	AT5G16240	33.6183	qA10-2
30	HG4-BSR7(bb)	31.038	18.9-34.2		BRMS-221(aa)	76.637	BRMS-221		em19me08-250(bb)	0	em19me08-250
	AT5G18640	25.3262	qA10-2
	AT5G18630	25.3444	qA10-2
	AT5G16240	33.6183	qA10-2
31	HG4-BSR7(bb)	31.038	18.9-34.2		Na12H07(aa)	75.404	Na12H07		em19me08-250(bb)	0	em19me08-250
	AT5G18640	25.3262	qA10-2
	AT5G18630	25.3444	qA10-2
	AT5G16240	33.6183	qA10-2
32	HG4-BSR7(bb)	31.038	18.9-34.2		HS-b09-1(aa)	29.709	HS-b09-1		em19me08-250(bb)	0	em19me08-250
	AT5G18640	25.3262	qA10-2
	AT5G18630	25.3444	qA10-2
	AT5G16240	33.6183	qA10-2
33	HG4-BSR7(bb)	31.038	18.9-34.2		HBr207(aa)	19.507	HBr207		em19me08-250(bb)	0	em19me08-250
	AT5G18640	25.3262	qA10-2
	AT5G18630	25.3444	qA10-2
	AT5G16240	33.6183	qA10-2
34	HG4-BSR7(bb)	31.038	18.9-34.2		ZAAS92b(aa)	16.899	ZAAS92b		em19me08-250(bb)	0	em19me08-250
	AT5G18640	25.3262	qA10-2
	AT5G18630	25.3444	qA10-2
	AT5G16240	33.6183	qA10-2
k: Names of loci and alleles which showed digenic or trigenic interactions identified by GMM
l: The position of the loci and alleles in TN map.
n: QTL confidence interval
o:The QTL that with the loci and alleles underlyling the CI
p: The homologous genes which mapped to the CI of QTL.
m: The position of the homologous gene in TN map.

## Sheet: C18-0
	F	Num.(True)	Ave.(True)	Num.(False)	Ave.(False)	MSA	MSW	MST	1-MSW/MST	Length	Code	Locus(allele)
C18：0-07D	162.298	49	2.0349	127	1.45071	12.1254	0.0747107	0.142423	0.475433	3	1	HG-FAE1-C3(bb)	HR-C002-A8(bb)	BRMS-088(bb)
	164.136	50	2.0366	118	1.43881	12.5868	0.0766853	0.150473	0.490373	3	2	HG-FAE1-C3(bb)	HBr016(bb)	sR7178(bb)
	168.719	49	2.04306	122	1.44008	12.7705	0.0756908	0.149136	0.492472	3	3	HG-FAE1-C3(bb)	HBr016(bb)	HBr074(bb)
	165.349	44	2.05545	114	1.44482	11.8815	0.0718573	0.145868	0.507381	3	4	HG-FAE1-C3(bb)	HBr016(bb)	HG-FAE1-A8(bb)
	179.891	47	2.04064	121	1.44	12.3055	0.0684053	0.140284	0.512379	3	5	HG-FAE1-C3(bb)	HBr016(bb)	BRMS-088(bb)
	170.087	50	2.0366	115	1.44087	12.3847	0.0728137	0.146886	0.504284	3	6	HG-FAE1-C3(bb)	HBr016(bb)	HBr022(bb)
	164.963	43	2.07256	104	1.44769	11.8786	0.0720073	0.151833	0.525747	3	7	HG-FAE1-C3(bb)	HG-FAE1-A8(bb)	CNU389(aa)
	163.332	55	2.03327	124	1.4429	13.2889	0.0813614	0.154639	0.473863	2	8	HG-FAE1-C3(bb)	BRMS-088(bb)
	176.402	47	2.04915	108	1.44185	12.0828	0.0684954	0.145534	0.52935	3	9	HG-FAE1-C3(bb)	BRMS-088(bb)	CNU389(aa)
C18：0-07W1	153.261	53	2.01528	125	1.39016	14.547	0.0949166	0.17556	0.459351	3	10	BRMS-093(bb)	HG-FAE1-C3(bb)	BRMS-088(bb)
	151.047	51	2.02725	116	1.38491	14.6167	0.0967692	0.183134	0.471594	3	11	BRMS-093(bb)	JICB0633(bb)	BRMS-088(bb)
	146.496	53	2.01302	123	1.3978	14.0207	0.095707	0.174274	0.450823	3	12	BRMS-093(bb)	IGF0235b(aa)	BRMS-088(bb)
	143.134	50	2.0222	126	1.41841	13.0666	0.0912893	0.164397	0.444703	3	13	BRMS-093(bb)	MR049(bb)	BRMS-088(bb)
	143	53	2.00434	125	1.3924	13.9428	0.0975022	0.174707	0.44191	3	14	BRMS-093(bb)	BRMS-088(bb)	HR-Tp2-290(aa)
	151.303	54	2.01111	125	1.3916	14.4731	0.0956566	0.175441	0.454764	3	15	HS-Au8(bb)	HG-FAE1-C3(bb)	BRMS-088(bb)
	144.634	51	2.01882	116	1.38647	14.1657	0.0979417	0.181593	0.460653	3	16	HS-Au8(bb)	JICB0633(bb)	BRMS-088(bb)
	143.922	52	2.00769	126	1.39389	13.8764	0.0964166	0.173243	0.443461	3	17	HS-Au8(bb)	BRMS-088(bb)	HR-Tp2-290(aa)
	153.563	51	2.02529	115	1.38113	14.6608	0.0954709	0.182638	0.477266	3	18	HG-FAE1-C3(bb)	JICB0633(bb)	BRMS-088(bb)
	146.655	52	2.01538	123	1.39756	13.951	0.0951281	0.17376	0.452531	3	19	HG-FAE1-C3(bb)	IGF0235b(aa)	BRMS-088(bb)
	147.092	49	2.0249	125	1.41376	13.153	0.0894207	0.163952	0.454592	3	20	HG-FAE1-C3(bb)	MR049(bb)	BRMS-088(bb)
	146.002	54	2.01111	125	1.39088	14.5071	0.0993624	0.179293	0.445811	3	21	HG-FAE1-C3(bb)	CNU090(bb)	sR7178(bb)
	151.767	51	2.02588	126	1.39365	14.515	0.0956397	0.176546	0.458274	3	22	HG-FAE1-C3(bb)	CNU090(bb)	BRMS-088(bb)
	143.559	47	2.04255	120	1.40033	13.9295	0.0970296	0.179277	0.458772	3	23	HG-FAE1-C3(bb)	CNU090(bb)	niab090(bb)
	144.039	57	1.99632	124	1.38952	14.3784	0.0998229	0.178158	0.439695	2	24	HG-FAE1-C3(bb)	sR7178(bb)
	144.041	55	1.99273	124	1.38952	13.8683	0.0962806	0.172654	0.44235	3	25	HG-FAE1-C3(bb)	sR7178(bb)	sS1702(bb)
	154.59	53	2.01981	121	1.38736	14.7425	0.0953654	0.178997	0.467222	3	26	HG-FAE1-C3(bb)	sR7178(bb)	BRMS-088(bb)
	144.933	55	2.00873	117	1.39034	14.3176	0.0987882	0.180818	0.453659	3	27	HG-FAE1-C3(bb)	sR7178(bb)	HBr022(bb)
	148.414	52	2.01962	125	1.39352	14.3965	0.0970025	0.177236	0.452693	3	28	HG-FAE1-C3(bb)	HBr074(bb)	BRMS-088(bb)
	144.479	55	1.99273	129	1.39481	13.7934	0.0954698	0.169353	0.436268	2	29	HG-FAE1-C3(bb)	sS1702(bb)
	149.387	52	2.00615	125	1.39232	13.8468	0.0926906	0.169818	0.454178	3	30	HG-FAE1-C3(bb)	sS1702(bb)	BRMS-088(bb)
	144.393	52	2.0075	118	1.39136	13.7025	0.0948974	0.174384	0.455814	3	31	HG-FAE1-C3(bb)	sS1702(bb)	RA2E12(bb)
	158.699	55	2.01091	124	1.38669	14.8462	0.0935491	0.175441	0.466776	2	32	HG-FAE1-C3(bb)	BRMS-088(bb)
	150.862	52	2.02308	118	1.39331	14.3212	0.0949293	0.178021	0.466751	3	33	HG-FAE1-C3(bb)	BRMS-088(bb)	HBr022(bb)
	156.399	50	2.0194	122	1.40164	13.5347	0.0865397	0.164222	0.473033	3	34	HG-FAE1-C3(bb)	BRMS-088(bb)	KBrB017M18-36(aa)
	147.036	50	2.022	127	1.39575	14.08	0.0957583	0.174169	0.450198	3	35	HG-FAE1-C3(bb)	BRMS-088(bb)	HR-Tp2-290(aa)
	148.953	51	2.0251	124	1.39315	14.4332	0.096898	0.178259	0.456419	3	36	HG-FAE1-C3(bb)	BRMS-088(bb)	HBr004(aa)
	143.815	50	2.0276	115	1.39522	13.9437	0.0969557	0.180242	0.462081	3	37	JICB0633(bb)	IGF0235b(aa)	BRMS-088(bb)
	157.411	48	2.04104	115	1.40374	13.7753	0.0875114	0.170821	0.4877	3	38	JICB0633(bb)	MR049(bb)	BRMS-088(bb)
	152.434	51	2.03196	112	1.3817	14.8219	0.0972347	0.186948	0.479883	3	39	JICB0633(bb)	sR7178(bb)	BRMS-088(bb)
	147.129	50	2.018	116	1.38724	13.9024	0.094491	0.177094	0.466435	3	40	JICB0633(bb)	sS1702(bb)	BRMS-088(bb)
	156.492	53	2.02226	115	1.38113	14.9147	0.0953065	0.182939	0.479026	2	41	JICB0633(bb)	BRMS-088(bb)
	148.674	50	2.0356	109	1.38798	14.3971	0.0968369	0.186034	0.479466	3	42	JICB0633(bb)	BRMS-088(bb)	HBr022(bb)
	154.622	48	2.03229	113	1.39717	13.5964	0.087933	0.171249	0.486519	3	43	JICB0633(bb)	BRMS-088(bb)	KBrB017M18-36(aa)
	144.898	48	2.035	118	1.39102	14.1516	0.0976663	0.181732	0.462581	3	44	JICB0633(bb)	BRMS-088(bb)	HR-Tp2-290(aa)
	147.133	49	2.03796	116	1.38957	14.4832	0.098436	0.185016	0.467958	3	45	JICB0633(bb)	BRMS-088(bb)	HBr004(aa)
	145.084	55	2.00364	122	1.39664	13.9723	0.0963051	0.17413	0.446936	2	46	IGF0235b(aa)	BRMS-088(bb)
	147.175	53	2.00792	123	1.40984	13.2665	0.0901406	0.164397	0.45169	2	47	MR049(bb)	BRMS-088(bb)
	143.512	51	2.01706	116	1.41397	12.9393	0.0901614	0.166237	0.457632	3	48	MR049(bb)	BRMS-088(bb)	HBr022(bb)
	144.121	47	2.02106	122	1.42836	11.9481	0.0829037	0.15245	0.456191	3	49	MR049(bb)	BRMS-088(bb)	KBrB017M18-36(aa)
1	HG-FAE1-C3(bb)	136.889	133.8-152.3			HR-C002-A8(bb)	80.292	HR-C002-A8	75.3-90.4		BRMS-088(bb)	70.119	BRMS-088	57.4-74.6
	CYCA1	151.937	qC3-3			KAS3	A8	75.4085	qA8-6		ACBP	A8	59.3039	qA8-5
						AT1G63380	A8	75.4651	qA8-6		AT1G32200	A8	59.6678	qA8-5
						AT1G62610	A8	75.4701	qA8-6		ACC2	A8	63.3735	qA8-5
						LEC1	A8	76.1042	qA8-6		PIS2	A8	63.5551	qA8-5
						AT1G24470	A8	76.4789	qA8-6		AT4G39850	A8	63.9699	qA8-5
						LEC2	A8	76.963	qA8-6		AT4G36480	A8	64.8806	qA8-5
						ACBP	A8	77.4872	qA8-6		FAE1	A8	65.4001	qA8-5
						AT1G32200	A8	77.5245	qA8-6		AT4G31050	A8	66.3897	qA8-5
						ACC2	A8	77.9043	qA8-6		FAD6	A8	66.4307	qA8-5
						CER3	A8	86.3137	qA8-6		LPAT1	A8	66.5201	qA8-5
						At5g03880	A8	86.558	qA8-6		ATS1	A8	67.1562	qA8-5
						FAD3	A8	86.8312	qA8-6		AT4G25140	A8	67.36	qA8-5
						GPAT7	A8	86.9058	qA8-6		CER2	A8	67.4453	qA8-5
						GRF6	A8	87.5384	qA8-6		AT4G22340	A8	67.7513	qA8-5
						AT5G11650	A8	87.7397	qA8-6
						PDAT	A8	88.0229	qA8-6
						BCCP2	A8	88.3047	qA8-6
						AT5G16240	A8	88.4217	qA8-6
						AT5G18630	A8	88.812	qA8-6
						AT5G18640	A8	88.8166	qA8-6
2	HG-FAE1-C3(bb)	136.889	HG-FAE1-C3	133.8-152.3		HBr016(bb)	74.986	HBr016	57.4-74.6		sR7178(bb)	74.238	sR7178	57.4-74.6
	CYCA1	C3	151.937	qC3-3		ACBP	A8	59.3039	qA8-5		ACBP	A8	59.3039	qA8-5
						AT1G32200	A8	59.6678	qA8-5		AT1G32200	A8	59.6678	qA8-5
						ACC2	A8	63.3735	qA8-5		ACC2	A8	63.3735	qA8-5
						PIS2	A8	63.5551	qA8-5		PIS2	A8	63.5551	qA8-5
						AT4G39850	A8	63.9699	qA8-5		AT4G39850	A8	63.9699	qA8-5
						AT4G36480	A8	64.8806	qA8-5		AT4G36480	A8	64.8806	qA8-5
						FAE1	A8	65.4001	qA8-5		FAE1	A8	65.4001	qA8-5
						AT4G31050	A8	66.3897	qA8-5		AT4G31050	A8	66.3897	qA8-5
						FAD6	A8	66.4307	qA8-5		FAD6	A8	66.4307	qA8-5
						LPAT1	A8	66.5201	qA8-5		LPAT1	A8	66.5201	qA8-5
						ATS1	A8	67.1562	qA8-5		ATS1	A8	67.1562	qA8-5
						AT4G25140	A8	67.36	qA8-5		AT4G25140	A8	67.36	qA8-5
						CER2	A8	67.4453	qA8-5		CER2	A8	67.4453	qA8-5
						AT4G22340	A8	67.7513	qA8-5		AT4G22340	A8	67.7513	qA8-5
3	HG-FAE1-C3(bb)	136.889	HG-FAE1-C3	133.8-152.3		HBr016(bb)	74.986	HBr016	57.4-74.6		HBr074(bb)	73.741	HBr074	57.4-74.6
	CYCA1	C3	151.937	qC3-3		ACBP	A8	59.3039	qA8-5		ACBP	A8	59.3039	qA8-5
						AT1G32200	A8	59.6678	qA8-5		AT1G32200	A8	59.6678	qA8-5
						ACC2	A8	63.3735	qA8-5		ACC2	A8	63.3735	qA8-5
						PIS2	A8	63.5551	qA8-5		PIS2	A8	63.5551	qA8-5
						AT4G39850	A8	63.9699	qA8-5		AT4G39850	A8	63.9699	qA8-5
						AT4G36480	A8	64.8806	qA8-5		AT4G36480	A8	64.8806	qA8-5
						FAE1	A8	65.4001	qA8-5		FAE1	A8	65.4001	qA8-5
						AT4G31050	A8	66.3897	qA8-5		AT4G31050	A8	66.3897	qA8-5
						FAD6	A8	66.4307	qA8-5		FAD6	A8	66.4307	qA8-5
						LPAT1	A8	66.5201	qA8-5		LPAT1	A8	66.5201	qA8-5
						ATS1	A8	67.1562	qA8-5		ATS1	A8	67.1562	qA8-5
						AT4G25140	A8	67.36	qA8-5		AT4G25140	A8	67.36	qA8-5
						CER2	A8	67.4453	qA8-5		CER2	A8	67.4453	qA8-5
						AT4G22340	A8	67.7513	qA8-5		AT4G22340	A8	67.7513	qA8-5
4	HG-FAE1-C3(bb)	136.889	HG-FAE1-C3	133.8-152.3		HBr016(bb)	74.986	HBr016	57.4-74.6		HG-FAE1-A8(bb)	70.683	HG-FAE1-A8	57.4-74.6
	CYCA1	C3	151.937	qC3-3		ACBP	A8	59.3039	qA8-5		ACBP	A8	59.3039	qA8-5
						AT1G32200	A8	59.6678	qA8-5		AT1G32200	A8	59.6678	qA8-5
						ACC2	A8	63.3735	qA8-5		ACC2	A8	63.3735	qA8-5
						PIS2	A8	63.5551	qA8-5		PIS2	A8	63.5551	qA8-5
						AT4G39850	A8	63.9699	qA8-5		AT4G39850	A8	63.9699	qA8-5
						AT4G36480	A8	64.8806	qA8-5		AT4G36480	A8	64.8806	qA8-5
						FAE1	A8	65.4001	qA8-5		FAE1	A8	65.4001	qA8-5
						AT4G31050	A8	66.3897	qA8-5		AT4G31050	A8	66.3897	qA8-5
						FAD6	A8	66.4307	qA8-5		FAD6	A8	66.4307	qA8-5
						LPAT1	A8	66.5201	qA8-5		LPAT1	A8	66.5201	qA8-5
						ATS1	A8	67.1562	qA8-5		ATS1	A8	67.1562	qA8-5
						AT4G25140	A8	67.36	qA8-5		AT4G25140	A8	67.36	qA8-5
						CER2	A8	67.4453	qA8-5		CER2	A8	67.4453	qA8-5
						AT4G22340	A8	67.7513	qA8-5		AT4G22340	A8	67.7513	qA8-5
5	HG-FAE1-C3(bb)	136.889	HG-FAE1-C3	133.8-152.3		HBr016(bb)	74.986	HBr016	57.4-74.6		BRMS-088(bb)	70.119	BRMS-088	57.4-74.6
	CYCA1	C3	151.937	qC3-3		ACBP	A8	59.3039	qA8-5		ACBP	A8	59.3039	qA8-5
						AT1G32200	A8	59.6678	qA8-5		AT1G32200	A8	59.6678	qA8-5
						ACC2	A8	63.3735	qA8-5		ACC2	A8	63.3735	qA8-5
						PIS2	A8	63.5551	qA8-5		PIS2	A8	63.5551	qA8-5
						AT4G39850	A8	63.9699	qA8-5		AT4G39850	A8	63.9699	qA8-5
						AT4G36480	A8	64.8806	qA8-5		AT4G36480	A8	64.8806	qA8-5
						FAE1	A8	65.4001	qA8-5		FAE1	A8	65.4001	qA8-5
						AT4G31050	A8	66.3897	qA8-5		AT4G31050	A8	66.3897	qA8-5
						FAD6	A8	66.4307	qA8-5		FAD6	A8	66.4307	qA8-5
						LPAT1	A8	66.5201	qA8-5		LPAT1	A8	66.5201	qA8-5
						ATS1	A8	67.1562	qA8-5		ATS1	A8	67.1562	qA8-5
						AT4G25140	A8	67.36	qA8-5		AT4G25140	A8	67.36	qA8-5
						CER2	A8	67.4453	qA8-5		CER2	A8	67.4453	qA8-5
						AT4G22340	A8	67.7513	qA8-5		AT4G22340	A8	67.7513	qA8-5
6	HG-FAE1-C3(bb)	136.889	HG-FAE1-C3	133.8-152.3		HBr016(bb)	74.986	HBr016	57.4-74.6		HBr022(bb)	68.042	HBr022	57.4-74.6
	CYCA1	C3	151.937	qC3-3		ACBP	A8	59.3039	qA8-5		ACBP	A8	59.3039	qA8-5
						AT1G32200	A8	59.6678	qA8-5		AT1G32200	A8	59.6678	qA8-5
						ACC2	A8	63.3735	qA8-5		ACC2	A8	63.3735	qA8-5
						PIS2	A8	63.5551	qA8-5		PIS2	A8	63.5551	qA8-5
						AT4G39850	A8	63.9699	qA8-5		AT4G39850	A8	63.9699	qA8-5
						AT4G36480	A8	64.8806	qA8-5		AT4G36480	A8	64.8806	qA8-5
						FAE1	A8	65.4001	qA8-5		FAE1	A8	65.4001	qA8-5
						AT4G31050	A8	66.3897	qA8-5		AT4G31050	A8	66.3897	qA8-5
						FAD6	A8	66.4307	qA8-5		FAD6	A8	66.4307	qA8-5
						LPAT1	A8	66.5201	qA8-5		LPAT1	A8	66.5201	qA8-5
						ATS1	A8	67.1562	qA8-5		ATS1	A8	67.1562	qA8-5
						AT4G25140	A8	67.36	qA8-5		AT4G25140	A8	67.36	qA8-5
						CER2	A8	67.4453	qA8-5		CER2	A8	67.4453	qA8-5
						AT4G22340	A8	67.7513	qA8-5		AT4G22340	A8	67.7513	qA8-5
7	HG-FAE1-C3(bb)	136.889	HG-FAE1-C3	133.8-152.3		HG-FAE1-A8(bb)	70.683	HG-FAE1-A8	57.4-74.6		CNU389(aa)	102.453	CNU389
	CYCA1	C3	151.937	qC3-3		ACBP	A8	59.3039	qA8-5
						AT1G32200	A8	59.6678	qA8-5
						ACC2	A8	63.3735	qA8-5
						PIS2	A8	63.5551	qA8-5
						AT4G39850	A8	63.9699	qA8-5
						AT4G36480	A8	64.8806	qA8-5
						FAE1	A8	65.4001	qA8-5
						AT4G31050	A8	66.3897	qA8-5
						FAD6	A8	66.4307	qA8-5
						LPAT1	A8	66.5201	qA8-5
						ATS1	A8	67.1562	qA8-5
						AT4G25140	A8	67.36	qA8-5
						CER2	A8	67.4453	qA8-5
						AT4G22340	A8	67.7513	qA8-5
8	HG-FAE1-C3(bb)	136.889	HG-FAE1-C3	133.8-152.3		BRMS-088(bb)	70.119	BRMS-088	57.4-74.6
	CYCA1	C3	151.937	qC3-3		ACBP	A8	59.3039	qA8-5
						AT1G32200	A8	59.6678	qA8-5
						ACC2	A8	63.3735	qA8-5
						PIS2	A8	63.5551	qA8-5
						AT4G39850	A8	63.9699	qA8-5
						AT4G36480	A8	64.8806	qA8-5
						FAE1	A8	65.4001	qA8-5
						AT4G31050	A8	66.3897	qA8-5
						FAD6	A8	66.4307	qA8-5
						LPAT1	A8	66.5201	qA8-5
						ATS1	A8	67.1562	qA8-5
						AT4G25140	A8	67.36	qA8-5
						CER2	A8	67.4453	qA8-5
						AT4G22340	A8	67.7513	qA8-5
9	HG-FAE1-C3(bb)	136.889	HG-FAE1-C3	133.8-152.3		BRMS-088(bb)	70.119	BRMS-088	57.4-74.6		CNU389(aa)	102.453	CNU389
	CYCA1	C3	151.937	qC3-3		ACBP	A8	59.3039	qA8-5
						AT1G32200	A8	59.6678	qA8-5
						ACC2	A8	63.3735	qA8-5
						PIS2	A8	63.5551	qA8-5
						AT4G39850	A8	63.9699	qA8-5
						AT4G36480	A8	64.8806	qA8-5
						FAE1	A8	65.4001	qA8-5
						AT4G31050	A8	66.3897	qA8-5
						FAD6	A8	66.4307	qA8-5
						LPAT1	A8	66.5201	qA8-5
						ATS1	A8	67.1562	qA8-5
						AT4G25140	A8	67.36	qA8-5
						CER2	A8	67.4453	qA8-5
						AT4G22340	A8	67.7513	qA8-5
10	BRMS-093(bb)	146.26	BRMS-093	133.8-152.3		HG-FAE1-C3(bb)	136.889	HG-FAE1-C3	133.8-152.3		BRMS-088(bb)	70.119	BRMS-088	57.4-74.6
	CYCA1	C3	151.937	qC3-3		CYCA1	C3	151.937	qC3-3		ACBP	A8	59.3039	qA8-5
											AT1G32200	A8	59.6678	qA8-5
											ACC2	A8	63.3735	qA8-5
											PIS2	A8	63.5551	qA8-5
											AT4G39850	A8	63.9699	qA8-5
											AT4G36480	A8	64.8806	qA8-5
											FAE1	A8	65.4001	qA8-5
											AT4G31050	A8	66.3897	qA8-5
											FAD6	A8	66.4307	qA8-5
											LPAT1	A8	66.5201	qA8-5
											ATS1	A8	67.1562	qA8-5
											AT4G25140	A8	67.36	qA8-5
											CER2	A8	67.4453	qA8-5
											AT4G22340	A8	67.7513	qA8-5
11	BRMS-093(bb)	146.26	BRMS-093	133.8-152.3		JICB0633(bb)	135.516	JICB0633	133.8-152.3		BRMS-088(bb)	70.119	BRMS-088	57.4-74.6
	CYCA1	C3	151.937	qC3-3		CYCA1	C3	151.937	qC3-3		ACBP	A8	59.3039	qA8-5
											AT1G32200	A8	59.6678	qA8-5
											ACC2	A8	63.3735	qA8-5
											PIS2	A8	63.5551	qA8-5
											AT4G39850	A8	63.9699	qA8-5
											AT4G36480	A8	64.8806	qA8-5
											FAE1	A8	65.4001	qA8-5
											AT4G31050	A8	66.3897	qA8-5
											FAD6	A8	66.4307	qA8-5
											LPAT1	A8	66.5201	qA8-5
											ATS1	A8	67.1562	qA8-5
											AT4G25140	A8	67.36	qA8-5
											CER2	A8	67.4453	qA8-5
											AT4G22340	A8	67.7513	qA8-5
12	BRMS-093(bb)	146.26	BRMS-093	133.8-152.3		IGF0235b(aa)	133.792	IGF0235b	133.8-152.3		BRMS-088(bb)	70.119	BRMS-088	57.4-74.6
	CYCA1	C3	151.937	qC3-3		CYCA1	C3	151.937	qC3-3		ACBP	A8	59.3039	qA8-5
											AT1G32200	A8	59.6678	qA8-5
											ACC2	A8	63.3735	qA8-5
											PIS2	A8	63.5551	qA8-5
											AT4G39850	A8	63.9699	qA8-5
											AT4G36480	A8	64.8806	qA8-5
											FAE1	A8	65.4001	qA8-5
											AT4G31050	A8	66.3897	qA8-5
											FAD6	A8	66.4307	qA8-5
											LPAT1	A8	66.5201	qA8-5
											ATS1	A8	67.1562	qA8-5
											AT4G25140	A8	67.36	qA8-5
											CER2	A8	67.4453	qA8-5
											AT4G22340	A8	67.7513	qA8-5
13	BRMS-093(bb)	146.26	BRMS-093	133.8-152.3		MR049(bb)	129.675	MR049	126.1-131.5		BRMS-088(bb)	70.119	BRMS-088	57.4-74.6
	CYCA1	C3	151.937	qC3-3		AT4G22340	C3	129.958	qC3-2		ACBP	A8	59.3039	qA8-5
						CER2	C3	130.02	qC3-2		AT1G32200	A8	59.6678	qA8-5
						AT4G25140	C3	130.037	qC3-2		ACC2	A8	63.3735	qA8-5
						ATS1	C3	130.078	qC3-2		PIS2	A8	63.5551	qA8-5
						LPAT1	C3	130.182	qC3-2		AT4G39850	A8	63.9699	qA8-5
						FAD6	C3	130.191	qC3-2		AT4G36480	A8	64.8806	qA8-5
						AT4G31050	C3	130.195	qC3-2		FAE1	A8	65.4001	qA8-5
						FAE1	C3	130.294	qC3-2		AT4G31050	A8	66.3897	qA8-5
						AT4G36480	C3	130.346	qC3-2		FAD6	A8	66.4307	qA8-5
						AT4G39850	C3	130.923	qC3-2		LPAT1	A8	66.5201	qA8-5
						PIS2	C3	131.243	qC3-2		ATS1	A8	67.1562	qA8-5
											AT4G25140	A8	67.36	qA8-5
											CER2	A8	67.4453	qA8-5
											AT4G22340	A8	67.7513	qA8-5
14	BRMS-093(bb)	146.26	BRMS-093	133.8-152.3		BRMS-088(bb)	70.119	BRMS-088	57.4-74.6		HR-Tp2-290(aa)	105.658	HR-Tp2-290
	CYCA1	C3	151.937	qC3-3		ACBP	A8	59.3039	qA8-5
						AT1G32200	A8	59.6678	qA8-5
						ACC2	A8	63.3735	qA8-5
						PIS2	A8	63.5551	qA8-5
						AT4G39850	A8	63.9699	qA8-5
						AT4G36480	A8	64.8806	qA8-5
						FAE1	A8	65.4001	qA8-5
						AT4G31050	A8	66.3897	qA8-5
						FAD6	A8	66.4307	qA8-5
						LPAT1	A8	66.5201	qA8-5
						ATS1	A8	67.1562	qA8-5
						AT4G25140	A8	67.36	qA8-5
						CER2	A8	67.4453	qA8-5
						AT4G22340	A8	67.7513	qA8-5
15	HS-Au8(bb)	142.286	HS-Au8	133.8-152.3		HG-FAE1-C3(bb)	136.889	HG-FAE1-C3	133.8-152.3		BRMS-088(bb)	70.119	BRMS-088	57.4-74.6
	CYCA1	C3	151.937	qC3-3		CYCA1	C3	151.937	qC3-3		ACBP	A8	59.3039	qA8-5
											AT1G32200	A8	59.6678	qA8-5
											ACC2	A8	63.3735	qA8-5
											PIS2	A8	63.5551	qA8-5
											AT4G39850	A8	63.9699	qA8-5
											AT4G36480	A8	64.8806	qA8-5
											FAE1	A8	65.4001	qA8-5
											AT4G31050	A8	66.3897	qA8-5
											FAD6	A8	66.4307	qA8-5
											LPAT1	A8	66.5201	qA8-5
											ATS1	A8	67.1562	qA8-5
											AT4G25140	A8	67.36	qA8-5
											CER2	A8	67.4453	qA8-5
											AT4G22340	A8	67.7513	qA8-5
16	HS-Au8(bb)	142.286	HS-Au8	133.8-152.3		JICB0633(bb)	135.516	JICB0633	133.8-152.3		BRMS-088(bb)	70.119	BRMS-088	57.4-74.6
	CYCA1	C3	151.937	qC3-3		CYCA1	C3	151.937	qC3-3		ACBP	A8	59.3039	qA8-5
											AT1G32200	A8	59.6678	qA8-5
											ACC2	A8	63.3735	qA8-5
											PIS2	A8	63.5551	qA8-5
											AT4G39850	A8	63.9699	qA8-5
											AT4G36480	A8	64.8806	qA8-5
											FAE1	A8	65.4001	qA8-5
											AT4G31050	A8	66.3897	qA8-5
											FAD6	A8	66.4307	qA8-5
											LPAT1	A8	66.5201	qA8-5
											ATS1	A8	67.1562	qA8-5
											AT4G25140	A8	67.36	qA8-5
											CER2	A8	67.4453	qA8-5
											AT4G22340	A8	67.7513	qA8-5
17	HS-Au8(bb)	142.286	HS-Au8	133.8-152.3		BRMS-088(bb)	70.119	BRMS-088	57.4-74.6		HR-Tp2-290(aa)	105.658	HR-Tp2-290
	CYCA1	C3	151.937	qC3-3		ACBP	A8	59.3039	qA8-5
						AT1G32200	A8	59.6678	qA8-5
						ACC2	A8	63.3735	qA8-5
						PIS2	A8	63.5551	qA8-5
						AT4G39850	A8	63.9699	qA8-5
						AT4G36480	A8	64.8806	qA8-5
						FAE1	A8	65.4001	qA8-5
						AT4G31050	A8	66.3897	qA8-5
						FAD6	A8	66.4307	qA8-5
						LPAT1	A8	66.5201	qA8-5
						ATS1	A8	67.1562	qA8-5
						AT4G25140	A8	67.36	qA8-5
						CER2	A8	67.4453	qA8-5
						AT4G22340	A8	67.7513	qA8-5
18	HG-FAE1-C3(bb)	136.889	HG-FAE1-C3	133.8-152.3		JICB0633(bb)	135.516	JICB0633	133.8-152.3		BRMS-088(bb)	70.119	BRMS-088	57.4-74.6
	CYCA1	C3	151.937	qC3-3		CYCA1	C3	151.937	qC3-3		ACBP	A8	59.3039	qA8-5
											AT1G32200	A8	59.6678	qA8-5
											ACC2	A8	63.3735	qA8-5
											PIS2	A8	63.5551	qA8-5
											AT4G39850	A8	63.9699	qA8-5
											AT4G36480	A8	64.8806	qA8-5
											FAE1	A8	65.4001	qA8-5
											AT4G31050	A8	66.3897	qA8-5
											FAD6	A8	66.4307	qA8-5
											LPAT1	A8	66.5201	qA8-5
											ATS1	A8	67.1562	qA8-5
											AT4G25140	A8	67.36	qA8-5
											CER2	A8	67.4453	qA8-5
											AT4G22340	A8	67.7513	qA8-5
19	HG-FAE1-C3(bb)	136.889	HG-FAE1-C3	133.8-152.3		IGF0235b(aa)	133.792	IGF0235b	133.8-152.3		BRMS-088(bb)	70.119	BRMS-088	57.4-74.6
	CYCA1	C3	151.937	qC3-3		CYCA1	C3	151.937	qC3-3		ACBP	A8	59.3039	qA8-5
											AT1G32200	A8	59.6678	qA8-5
											ACC2	A8	63.3735	qA8-5
											PIS2	A8	63.5551	qA8-5
											AT4G39850	A8	63.9699	qA8-5
											AT4G36480	A8	64.8806	qA8-5
											FAE1	A8	65.4001	qA8-5
											AT4G31050	A8	66.3897	qA8-5
											FAD6	A8	66.4307	qA8-5
											LPAT1	A8	66.5201	qA8-5
											ATS1	A8	67.1562	qA8-5
											AT4G25140	A8	67.36	qA8-5
											CER2	A8	67.4453	qA8-5
											AT4G22340	A8	67.7513	qA8-5
20	HG-FAE1-C3(bb)	136.889	HG-FAE1-C3	133.8-152.3		MR049(bb)	129.675	MR049	126.1-131.5		BRMS-088(bb)	70.119	BRMS-088	57.4-74.6
	CYCA1	C3	151.937	qC3-3		AT4G22340	C3	129.958	qC3-2		ACBP	A8	59.3039	qA8-5
						CER2	C3	130.02	qC3-2		AT1G32200	A8	59.6678	qA8-5
						AT4G25140	C3	130.037	qC3-2		ACC2	A8	63.3735	qA8-5
						ATS1	C3	130.078	qC3-2		PIS2	A8	63.5551	qA8-5
						LPAT1	C3	130.182	qC3-2		AT4G39850	A8	63.9699	qA8-5
						FAD6	C3	130.191	qC3-2		AT4G36480	A8	64.8806	qA8-5
						AT4G31050	C3	130.195	qC3-2		FAE1	A8	65.4001	qA8-5
						FAE1	C3	130.294	qC3-2		AT4G31050	A8	66.3897	qA8-5
						AT4G36480	C3	130.346	qC3-2		FAD6	A8	66.4307	qA8-5
						AT4G39850	C3	130.923	qC3-2		LPAT1	A8	66.5201	qA8-5
						PIS2	C3	131.243	qC3-2		ATS1	A8	67.1562	qA8-5
											AT4G25140	A8	67.36	qA8-5
											CER2	A8	67.4453	qA8-5
											AT4G22340	A8	67.7513	qA8-5
21	HG-FAE1-C3(bb)	136.889	HG-FAE1-C3	133.8-152.3		CNU090(bb)	77.414	CNU090	75.3-90.4		sR7178(bb)	74.238	sR7178	57.4-74.6
	CYCA1	C3	151.937	qC3-3		KAS3	A8	75.4085	qA8-6		ACBP	A8	59.3039	qA8-5
						AT1G63380	A8	75.4651	qA8-6		AT1G32200	A8	59.6678	qA8-5
						AT1G62610	A8	75.4701	qA8-6		ACC2	A8	63.3735	qA8-5
						LEC1	A8	76.1042	qA8-6		PIS2	A8	63.5551	qA8-5
						AT1G24470	A8	76.4789	qA8-6		AT4G39850	A8	63.9699	qA8-5
						LEC2	A8	76.963	qA8-6		AT4G36480	A8	64.8806	qA8-5
						ACBP	A8	77.4872	qA8-6		FAE1	A8	65.4001	qA8-5
						AT1G32200	A8	77.5245	qA8-6		AT4G31050	A8	66.3897	qA8-5
						ACC2	A8	77.9043	qA8-6		FAD6	A8	66.4307	qA8-5
						CER3	A8	86.3137	qA8-6		LPAT1	A8	66.5201	qA8-5
						At5g03880	A8	86.558	qA8-6		ATS1	A8	67.1562	qA8-5
						FAD3	A8	86.8312	qA8-6		AT4G25140	A8	67.36	qA8-5
						GPAT7	A8	86.9058	qA8-6		CER2	A8	67.4453	qA8-5
						GRF6	A8	87.5384	qA8-6		AT4G22340	A8	67.7513	qA8-5
						AT5G11650	A8	87.7397	qA8-6
						PDAT	A8	88.0229	qA8-6
						BCCP2	A8	88.3047	qA8-6
						AT5G16240	A8	88.4217	qA8-6
						AT5G18630	A8	88.812	qA8-6
						AT5G18640	A8	88.8166	qA8-6
22	HG-FAE1-C3(bb)	136.889	HG-FAE1-C3	133.8-152.3		CNU090(bb)	77.414	CNU090	75.3-90.4		BRMS-088(bb)	70.119	BRMS-088	57.4-74.6
	CYCA1	C3	151.937	qC3-3		KAS3	A8	75.4085	qA8-6		ACBP	A8	59.3039	qA8-5
						AT1G63380	A8	75.4651	qA8-6		AT1G32200	A8	59.6678	qA8-5
						AT1G62610	A8	75.4701	qA8-6		ACC2	A8	63.3735	qA8-5
						LEC1	A8	76.1042	qA8-6		PIS2	A8	63.5551	qA8-5
						AT1G24470	A8	76.4789	qA8-6		AT4G39850	A8	63.9699	qA8-5
						LEC2	A8	76.963	qA8-6		AT4G36480	A8	64.8806	qA8-5
						ACBP	A8	77.4872	qA8-6		FAE1	A8	65.4001	qA8-5
						AT1G32200	A8	77.5245	qA8-6		AT4G31050	A8	66.3897	qA8-5
						ACC2	A8	77.9043	qA8-6		FAD6	A8	66.4307	qA8-5
						CER3	A8	86.3137	qA8-6		LPAT1	A8	66.5201	qA8-5
						At5g03880	A8	86.558	qA8-6		ATS1	A8	67.1562	qA8-5
						FAD3	A8	86.8312	qA8-6		AT4G25140	A8	67.36	qA8-5
						GPAT7	A8	86.9058	qA8-6		CER2	A8	67.4453	qA8-5
						GRF6	A8	87.5384	qA8-6		AT4G22340	A8	67.7513	qA8-5
						AT5G11650	A8	87.7397	qA8-6
						PDAT	A8	88.0229	qA8-6
						BCCP2	A8	88.3047	qA8-6
						AT5G16240	A8	88.4217	qA8-6
						AT5G18630	A8	88.812	qA8-6
						AT5G18640	A8	88.8166	qA8-6
23	HG-FAE1-C3(bb)	136.889	HG-FAE1-C3	133.8-152.3		CNU090(bb)	77.414	CNU090	75.3-90.4		niab090(bb)	66.753	niab090	57.4-74.6
	CYCA1	C3	151.937	qC3-3		KAS3	A8	75.4085	qA8-6		ACBP	A8	59.3039	qA8-5
						AT1G63380	A8	75.4651	qA8-6		AT1G32200	A8	59.6678	qA8-5
						AT1G62610	A8	75.4701	qA8-6		ACC2	A8	63.3735	qA8-5
						LEC1	A8	76.1042	qA8-6		PIS2	A8	63.5551	qA8-5
						AT1G24470	A8	76.4789	qA8-6		AT4G39850	A8	63.9699	qA8-5
						LEC2	A8	76.963	qA8-6		AT4G36480	A8	64.8806	qA8-5
						ACBP	A8	77.4872	qA8-6		FAE1	A8	65.4001	qA8-5
						AT1G32200	A8	77.5245	qA8-6		AT4G31050	A8	66.3897	qA8-5
						ACC2	A8	77.9043	qA8-6		FAD6	A8	66.4307	qA8-5
						CER3	A8	86.3137	qA8-6		LPAT1	A8	66.5201	qA8-5
						At5g03880	A8	86.558	qA8-6		ATS1	A8	67.1562	qA8-5
						FAD3	A8	86.8312	qA8-6		AT4G25140	A8	67.36	qA8-5
						GPAT7	A8	86.9058	qA8-6		CER2	A8	67.4453	qA8-5
						GRF6	A8	87.5384	qA8-6		AT4G22340	A8	67.7513	qA8-5
						AT5G11650	A8	87.7397	qA8-6
						PDAT	A8	88.0229	qA8-6
						BCCP2	A8	88.3047	qA8-6
						AT5G16240	A8	88.4217	qA8-6
						AT5G18630	A8	88.812	qA8-6
						AT5G18640	A8	88.8166	qA8-6
24	HG-FAE1-C3(bb)	136.889	HG-FAE1-C3	133.8-152.3		sR7178(bb)	74.238	sR7178	57.4-74.6
	CYCA1	C3	151.937	qC3-3		ACBP	A8	59.3039	qA8-5
						AT1G32200	A8	59.6678	qA8-5
						ACC2	A8	63.3735	qA8-5
						PIS2	A8	63.5551	qA8-5
						AT4G39850	A8	63.9699	qA8-5
						AT4G36480	A8	64.8806	qA8-5
						FAE1	A8	65.4001	qA8-5
						AT4G31050	A8	66.3897	qA8-5
						FAD6	A8	66.4307	qA8-5
						LPAT1	A8	66.5201	qA8-5
						ATS1	A8	67.1562	qA8-5
						AT4G25140	A8	67.36	qA8-5
						CER2	A8	67.4453	qA8-5
						AT4G22340	A8	67.7513	qA8-5
25	HG-FAE1-C3(bb)	136.889	HG-FAE1-C3	133.8-152.3		sR7178(bb)	74.238	sR7178	57.4-74.6		sS1702(bb)	71.687	sS1702	57.4-74.6
	CYCA1	C3	151.937	qC3-3		ACBP	A8	59.3039	qA8-5		ACBP	A8	59.3039	qA8-5
						AT1G32200	A8	59.6678	qA8-5		AT1G32200	A8	59.6678	qA8-5
						ACC2	A8	63.3735	qA8-5		ACC2	A8	63.3735	qA8-5
						PIS2	A8	63.5551	qA8-5		PIS2	A8	63.5551	qA8-5
						AT4G39850	A8	63.9699	qA8-5		AT4G39850	A8	63.9699	qA8-5
						AT4G36480	A8	64.8806	qA8-5		AT4G36480	A8	64.8806	qA8-5
						FAE1	A8	65.4001	qA8-5		FAE1	A8	65.4001	qA8-5
						AT4G31050	A8	66.3897	qA8-5		AT4G31050	A8	66.3897	qA8-5
						FAD6	A8	66.4307	qA8-5		FAD6	A8	66.4307	qA8-5
						LPAT1	A8	66.5201	qA8-5		LPAT1	A8	66.5201	qA8-5
						ATS1	A8	67.1562	qA8-5		ATS1	A8	67.1562	qA8-5
						AT4G25140	A8	67.36	qA8-5		AT4G25140	A8	67.36	qA8-5
						CER2	A8	67.4453	qA8-5		CER2	A8	67.4453	qA8-5
						AT4G22340	A8	67.7513	qA8-5		AT4G22340	A8	67.7513	qA8-5
26	HG-FAE1-C3(bb)	136.889	HG-FAE1-C3	133.8-152.3		sR7178(bb)	74.238	sR7178	57.4-74.6		BRMS-088(bb)	70.119	BRMS-088	57.4-74.6
	CYCA1	C3	151.937	qC3-3		ACBP	A8	59.3039	qA8-5		ACBP	A8	59.3039	qA8-5
						AT1G32200	A8	59.6678	qA8-5		AT1G32200	A8	59.6678	qA8-5
						ACC2	A8	63.3735	qA8-5		ACC2	A8	63.3735	qA8-5
						PIS2	A8	63.5551	qA8-5		PIS2	A8	63.5551	qA8-5
						AT4G39850	A8	63.9699	qA8-5		AT4G39850	A8	63.9699	qA8-5
						AT4G36480	A8	64.8806	qA8-5		AT4G36480	A8	64.8806	qA8-5
						FAE1	A8	65.4001	qA8-5		FAE1	A8	65.4001	qA8-5
						AT4G31050	A8	66.3897	qA8-5		AT4G31050	A8	66.3897	qA8-5
						FAD6	A8	66.4307	qA8-5		FAD6	A8	66.4307	qA8-5
						LPAT1	A8	66.5201	qA8-5		LPAT1	A8	66.5201	qA8-5
						ATS1	A8	67.1562	qA8-5		ATS1	A8	67.1562	qA8-5
						AT4G25140	A8	67.36	qA8-5		AT4G25140	A8	67.36	qA8-5
						CER2	A8	67.4453	qA8-5		CER2	A8	67.4453	qA8-5
						AT4G22340	A8	67.7513	qA8-5		AT4G22340	A8	67.7513	qA8-5
27	HG-FAE1-C3(bb)	136.889	HG-FAE1-C3	133.8-152.3		sR7178(bb)	74.238	sR7178	57.4-74.6		HBr022(bb)	68.042	HBr022	57.4-74.6
	CYCA1	C3	151.937	qC3-3		ACBP	A8	59.3039	qA8-5		ACBP	A8	59.3039	qA8-5
						AT1G32200	A8	59.6678	qA8-5		AT1G32200	A8	59.6678	qA8-5
						ACC2	A8	63.3735	qA8-5		ACC2	A8	63.3735	qA8-5
						PIS2	A8	63.5551	qA8-5		PIS2	A8	63.5551	qA8-5
						AT4G39850	A8	63.9699	qA8-5		AT4G39850	A8	63.9699	qA8-5
						AT4G36480	A8	64.8806	qA8-5		AT4G36480	A8	64.8806	qA8-5
						FAE1	A8	65.4001	qA8-5		FAE1	A8	65.4001	qA8-5
						AT4G31050	A8	66.3897	qA8-5		AT4G31050	A8	66.3897	qA8-5
						FAD6	A8	66.4307	qA8-5		FAD6	A8	66.4307	qA8-5
						LPAT1	A8	66.5201	qA8-5		LPAT1	A8	66.5201	qA8-5
						ATS1	A8	67.1562	qA8-5		ATS1	A8	67.1562	qA8-5
						AT4G25140	A8	67.36	qA8-5		AT4G25140	A8	67.36	qA8-5
						CER2	A8	67.4453	qA8-5		CER2	A8	67.4453	qA8-5
						AT4G22340	A8	67.7513	qA8-5		AT4G22340	A8	67.7513	qA8-5
28	HG-FAE1-C3(bb)	136.889	HG-FAE1-C3	133.8-152.3		HBr074(bb)	73.741	HBr074	57.4-74.6		BRMS-088(bb)	70.119	BRMS-088	57.4-74.6
	CYCA1	C3	151.937	qC3-3		ACBP	A8	59.3039	qA8-5		ACBP	A8	59.3039	qA8-5
						AT1G32200	A8	59.6678	qA8-5		AT1G32200	A8	59.6678	qA8-5
						ACC2	A8	63.3735	qA8-5		ACC2	A8	63.3735	qA8-5
						PIS2	A8	63.5551	qA8-5		PIS2	A8	63.5551	qA8-5
						AT4G39850	A8	63.9699	qA8-5		AT4G39850	A8	63.9699	qA8-5
						AT4G36480	A8	64.8806	qA8-5		AT4G36480	A8	64.8806	qA8-5
						FAE1	A8	65.4001	qA8-5		FAE1	A8	65.4001	qA8-5
						AT4G31050	A8	66.3897	qA8-5		AT4G31050	A8	66.3897	qA8-5
						FAD6	A8	66.4307	qA8-5		FAD6	A8	66.4307	qA8-5
						LPAT1	A8	66.5201	qA8-5		LPAT1	A8	66.5201	qA8-5
						ATS1	A8	67.1562	qA8-5		ATS1	A8	67.1562	qA8-5
						AT4G25140	A8	67.36	qA8-5		AT4G25140	A8	67.36	qA8-5
						CER2	A8	67.4453	qA8-5		CER2	A8	67.4453	qA8-5
						AT4G22340	A8	67.7513	qA8-5		AT4G22340	A8	67.7513	qA8-5
29	HG-FAE1-C3(bb)	136.889	HG-FAE1-C3	133.8-152.3		sS1702(bb)	71.687	sS1702	57.4-74.6
	CYCA1	C3	151.937	qC3-3		ACBP	A8	59.3039	qA8-5
						AT1G32200	A8	59.6678	qA8-5
						ACC2	A8	63.3735	qA8-5
						PIS2	A8	63.5551	qA8-5
						AT4G39850	A8	63.9699	qA8-5
						AT4G36480	A8	64.8806	qA8-5
						FAE1	A8	65.4001	qA8-5
						AT4G31050	A8	66.3897	qA8-5
						FAD6	A8	66.4307	qA8-5
						LPAT1	A8	66.5201	qA8-5
						ATS1	A8	67.1562	qA8-5
						AT4G25140	A8	67.36	qA8-5
						CER2	A8	67.4453	qA8-5
						AT4G22340	A8	67.7513	qA8-5
30	HG-FAE1-C3(bb)	136.889	HG-FAE1-C3	133.8-152.3		sS1702(bb)	71.687	sS1702	57.4-74.6		BRMS-088(bb)	70.119	BRMS-088	57.4-74.6
	CYCA1	C3	151.937	qC3-3		ACBP	A8	59.3039	qA8-5		ACBP	A8	59.3039	qA8-5
						AT1G32200	A8	59.6678	qA8-5		AT1G32200	A8	59.6678	qA8-5
						ACC2	A8	63.3735	qA8-5		ACC2	A8	63.3735	qA8-5
						PIS2	A8	63.5551	qA8-5		PIS2	A8	63.5551	qA8-5
						AT4G39850	A8	63.9699	qA8-5		AT4G39850	A8	63.9699	qA8-5
						AT4G36480	A8	64.8806	qA8-5		AT4G36480	A8	64.8806	qA8-5
						FAE1	A8	65.4001	qA8-5		FAE1	A8	65.4001	qA8-5
						AT4G31050	A8	66.3897	qA8-5		AT4G31050	A8	66.3897	qA8-5
						FAD6	A8	66.4307	qA8-5		FAD6	A8	66.4307	qA8-5
						LPAT1	A8	66.5201	qA8-5		LPAT1	A8	66.5201	qA8-5
						ATS1	A8	67.1562	qA8-5		ATS1	A8	67.1562	qA8-5
						AT4G25140	A8	67.36	qA8-5		AT4G25140	A8	67.36	qA8-5
						CER2	A8	67.4453	qA8-5		CER2	A8	67.4453	qA8-5
						AT4G22340	A8	67.7513	qA8-5		AT4G22340	A8	67.7513	qA8-5
31	HG-FAE1-C3(bb)	136.889	HG-FAE1-C3	133.8-152.3		sS1702(bb)	71.687	sS1702	57.4-74.6		RA2E12(bb)	69.423	RA2E12	57.4-74.6
	CYCA1	C3	151.937	qC3-3		ACBP	A8	59.3039	qA8-5		ACBP	A8	59.3039	qA8-5
						AT1G32200	A8	59.6678	qA8-5		AT1G32200	A8	59.6678	qA8-5
						ACC2	A8	63.3735	qA8-5		ACC2	A8	63.3735	qA8-5
						PIS2	A8	63.5551	qA8-5		PIS2	A8	63.5551	qA8-5
						AT4G39850	A8	63.9699	qA8-5		AT4G39850	A8	63.9699	qA8-5
						AT4G36480	A8	64.8806	qA8-5		AT4G36480	A8	64.8806	qA8-5
						FAE1	A8	65.4001	qA8-5		FAE1	A8	65.4001	qA8-5
						AT4G31050	A8	66.3897	qA8-5		AT4G31050	A8	66.3897	qA8-5
						FAD6	A8	66.4307	qA8-5		FAD6	A8	66.4307	qA8-5
						LPAT1	A8	66.5201	qA8-5		LPAT1	A8	66.5201	qA8-5
						ATS1	A8	67.1562	qA8-5		ATS1	A8	67.1562	qA8-5
						AT4G25140	A8	67.36	qA8-5		AT4G25140	A8	67.36	qA8-5
						CER2	A8	67.4453	qA8-5		CER2	A8	67.4453	qA8-5
						AT4G22340	A8	67.7513	qA8-5		AT4G22340	A8	67.7513	qA8-5
32	HG-FAE1-C3(bb)	136.889	HG-FAE1-C3	133.8-152.3		BRMS-088(bb)	70.119	BRMS-088	57.4-74.6
	CYCA1	C3	151.937	qC3-3		ACBP	A8	59.3039	qA8-5
						AT1G32200	A8	59.6678	qA8-5
						ACC2	A8	63.3735	qA8-5
						PIS2	A8	63.5551	qA8-5
						AT4G39850	A8	63.9699	qA8-5
						AT4G36480	A8	64.8806	qA8-5
						FAE1	A8	65.4001	qA8-5
						AT4G31050	A8	66.3897	qA8-5
						FAD6	A8	66.4307	qA8-5
						LPAT1	A8	66.5201	qA8-5
						ATS1	A8	67.1562	qA8-5
						AT4G25140	A8	67.36	qA8-5
						CER2	A8	67.4453	qA8-5
						AT4G22340	A8	67.7513	qA8-5
33	HG-FAE1-C3(bb)	136.889	HG-FAE1-C3	133.8-152.3		BRMS-088(bb)	70.119	BRMS-088	57.4-74.6		HBr022(bb)	68.042	HBr022	57.4-74.6
	CYCA1	C3	151.937	qC3-3		ACBP	A8	59.3039	qA8-5		ACBP	A8	59.3039	qA8-5
						AT1G32200	A8	59.6678	qA8-5		AT1G32200	A8	59.6678	qA8-5
						ACC2	A8	63.3735	qA8-5		ACC2	A8	63.3735	qA8-5
						PIS2	A8	63.5551	qA8-5		PIS2	A8	63.5551	qA8-5
						AT4G39850	A8	63.9699	qA8-5		AT4G39850	A8	63.9699	qA8-5
						AT4G36480	A8	64.8806	qA8-5		AT4G36480	A8	64.8806	qA8-5
						FAE1	A8	65.4001	qA8-5		FAE1	A8	65.4001	qA8-5
						AT4G31050	A8	66.3897	qA8-5		AT4G31050	A8	66.3897	qA8-5
						FAD6	A8	66.4307	qA8-5		FAD6	A8	66.4307	qA8-5
						LPAT1	A8	66.5201	qA8-5		LPAT1	A8	66.5201	qA8-5
						ATS1	A8	67.1562	qA8-5		ATS1	A8	67.1562	qA8-5
						AT4G25140	A8	67.36	qA8-5		AT4G25140	A8	67.36	qA8-5
						CER2	A8	67.4453	qA8-5		CER2	A8	67.4453	qA8-5
						AT4G22340	A8	67.7513	qA8-5		AT4G22340	A8	67.7513	qA8-5
34	HG-FAE1-C3(bb)	136.889	HG-FAE1-C3	133.8-152.3		BRMS-088(bb)	70.119	BRMS-088	57.4-74.6		KBrB017M18-36(aa)	107.205	KBrB017M18-36
	CYCA1	C3	151.937	qC3-3		ACBP	A8	59.3039	qA8-5
						AT1G32200	A8	59.6678	qA8-5
						ACC2	A8	63.3735	qA8-5
						PIS2	A8	63.5551	qA8-5
						AT4G39850	A8	63.9699	qA8-5
						AT4G36480	A8	64.8806	qA8-5
						FAE1	A8	65.4001	qA8-5
						AT4G31050	A8	66.3897	qA8-5
						FAD6	A8	66.4307	qA8-5
						LPAT1	A8	66.5201	qA8-5
						ATS1	A8	67.1562	qA8-5
						AT4G25140	A8	67.36	qA8-5
						CER2	A8	67.4453	qA8-5
						AT4G22340	A8	67.7513	qA8-5
35	HG-FAE1-C3(bb)	136.889	HG-FAE1-C3	133.8-152.3		BRMS-088(bb)	70.119	BRMS-088	57.4-74.6		HR-Tp2-290(aa)	105.658	HR-Tp2-290
	CYCA1	C3	151.937	qC3-3		ACBP	A8	59.3039	qA8-5
						AT1G32200	A8	59.6678	qA8-5
						ACC2	A8	63.3735	qA8-5
						PIS2	A8	63.5551	qA8-5
						AT4G39850	A8	63.9699	qA8-5
						AT4G36480	A8	64.8806	qA8-5
						FAE1	A8	65.4001	qA8-5
						AT4G31050	A8	66.3897	qA8-5
						FAD6	A8	66.4307	qA8-5
						LPAT1	A8	66.5201	qA8-5
						ATS1	A8	67.1562	qA8-5
						AT4G25140	A8	67.36	qA8-5
						CER2	A8	67.4453	qA8-5
						AT4G22340	A8	67.7513	qA8-5
36	HG-FAE1-C3(bb)	136.889	HG-FAE1-C3	133.8-152.3		BRMS-088(bb)	70.119	BRMS-088	57.4-74.6		HBr004(aa)	103.474	HBr004
	CYCA1	C3	151.937	qC3-3		ACBP	A8	59.3039	qA8-5
						AT1G32200	A8	59.6678	qA8-5
						ACC2	A8	63.3735	qA8-5
						PIS2	A8	63.5551	qA8-5
						AT4G39850	A8	63.9699	qA8-5
						AT4G36480	A8	64.8806	qA8-5
						FAE1	A8	65.4001	qA8-5
						AT4G31050	A8	66.3897	qA8-5
						FAD6	A8	66.4307	qA8-5
						LPAT1	A8	66.5201	qA8-5
						ATS1	A8	67.1562	qA8-5
						AT4G25140	A8	67.36	qA8-5
						CER2	A8	67.4453	qA8-5
						AT4G22340	A8	67.7513	qA8-5
37	JICB0633(bb)	135.516	JICB0633	133.8-152.3		IGF0235b(aa)	133.792	IGF0235b	133.8-152.3		BRMS-088(bb)	70.119	BRMS-088	57.4-74.6
	CYCA1	C3	151.937	qC3-3		CYCA1	C3	151.937	qC3-3		ACBP	A8	59.3039	qA8-5
											AT1G32200	A8	59.6678	qA8-5
											ACC2	A8	63.3735	qA8-5
											PIS2	A8	63.5551	qA8-5
											AT4G39850	A8	63.9699	qA8-5
											AT4G36480	A8	64.8806	qA8-5
											FAE1	A8	65.4001	qA8-5
											AT4G31050	A8	66.3897	qA8-5
											FAD6	A8	66.4307	qA8-5
											LPAT1	A8	66.5201	qA8-5
											ATS1	A8	67.1562	qA8-5
											AT4G25140	A8	67.36	qA8-5
											CER2	A8	67.4453	qA8-5
											AT4G22340	A8	67.7513	qA8-5
38	JICB0633(bb)	135.516	JICB0633	133.8-152.3		MR049(bb)	129.675	MR049	126.1-131.5		BRMS-088(bb)	70.119	BRMS-088	57.4-74.6
	CYCA1	C3	151.937	qC3-3		AT4G22340	C3	129.958	qC3-2		ACBP	A8	59.3039	qA8-5
						CER2	C3	130.02	qC3-2		AT1G32200	A8	59.6678	qA8-5
						AT4G25140	C3	130.037	qC3-2		ACC2	A8	63.3735	qA8-5
						ATS1	C3	130.078	qC3-2		PIS2	A8	63.5551	qA8-5
						LPAT1	C3	130.182	qC3-2		AT4G39850	A8	63.9699	qA8-5
						FAD6	C3	130.191	qC3-2		AT4G36480	A8	64.8806	qA8-5
						AT4G31050	C3	130.195	qC3-2		FAE1	A8	65.4001	qA8-5
						FAE1	C3	130.294	qC3-2		AT4G31050	A8	66.3897	qA8-5
						AT4G36480	C3	130.346	qC3-2		FAD6	A8	66.4307	qA8-5
						AT4G39850	C3	130.923	qC3-2		LPAT1	A8	66.5201	qA8-5
						PIS2	C3	131.243	qC3-2		ATS1	A8	67.1562	qA8-5
											AT4G25140	A8	67.36	qA8-5
											CER2	A8	67.4453	qA8-5
											AT4G22340	A8	67.7513	qA8-5
39	JICB0633(bb)	135.516	JICB0633	133.8-152.3		sR7178(bb)	74.238	sR7178	57.4-74.6		BRMS-088(bb)	70.119	BRMS-088	57.4-74.6
	CYCA1	C3	151.937	qC3-3		ACBP	A8	59.3039	qA8-5		ACBP	A8	59.3039	qA8-5
						AT1G32200	A8	59.6678	qA8-5		AT1G32200	A8	59.6678	qA8-5
						ACC2	A8	63.3735	qA8-5		ACC2	A8	63.3735	qA8-5
						PIS2	A8	63.5551	qA8-5		PIS2	A8	63.5551	qA8-5
						AT4G39850	A8	63.9699	qA8-5		AT4G39850	A8	63.9699	qA8-5
						AT4G36480	A8	64.8806	qA8-5		AT4G36480	A8	64.8806	qA8-5
						FAE1	A8	65.4001	qA8-5		FAE1	A8	65.4001	qA8-5
						AT4G31050	A8	66.3897	qA8-5		AT4G31050	A8	66.3897	qA8-5
						FAD6	A8	66.4307	qA8-5		FAD6	A8	66.4307	qA8-5
						LPAT1	A8	66.5201	qA8-5		LPAT1	A8	66.5201	qA8-5
						ATS1	A8	67.1562	qA8-5		ATS1	A8	67.1562	qA8-5
						AT4G25140	A8	67.36	qA8-5		AT4G25140	A8	67.36	qA8-5
						CER2	A8	67.4453	qA8-5		CER2	A8	67.4453	qA8-5
						AT4G22340	A8	67.7513	qA8-5		AT4G22340	A8	67.7513	qA8-5
40	JICB0633(bb)	135.516	JICB0633	133.8-152.3		sS1702(bb)	71.687	sS1702	57.4-74.6		BRMS-088(bb)	70.119	BRMS-088	57.4-74.6
	CYCA1	C3	151.937	qC3-3		ACBP	A8	59.3039	qA8-5		ACBP	A8	59.3039	qA8-5
						AT1G32200	A8	59.6678	qA8-5		AT1G32200	A8	59.6678	qA8-5
						ACC2	A8	63.3735	qA8-5		ACC2	A8	63.3735	qA8-5
						PIS2	A8	63.5551	qA8-5		PIS2	A8	63.5551	qA8-5
						AT4G39850	A8	63.9699	qA8-5		AT4G39850	A8	63.9699	qA8-5
						AT4G36480	A8	64.8806	qA8-5		AT4G36480	A8	64.8806	qA8-5
						FAE1	A8	65.4001	qA8-5		FAE1	A8	65.4001	qA8-5
						AT4G31050	A8	66.3897	qA8-5		AT4G31050	A8	66.3897	qA8-5
						FAD6	A8	66.4307	qA8-5		FAD6	A8	66.4307	qA8-5
						LPAT1	A8	66.5201	qA8-5		LPAT1	A8	66.5201	qA8-5
						ATS1	A8	67.1562	qA8-5		ATS1	A8	67.1562	qA8-5
						AT4G25140	A8	67.36	qA8-5		AT4G25140	A8	67.36	qA8-5
						CER2	A8	67.4453	qA8-5		CER2	A8	67.4453	qA8-5
						AT4G22340	A8	67.7513	qA8-5		AT4G22340	A8	67.7513	qA8-5
41	JICB0633(bb)	135.516	JICB0633	133.8-152.3		BRMS-088(bb)	70.119	BRMS-088	57.4-74.6
	CYCA1	C3	151.937	qC3-3		ACBP	A8	59.3039	qA8-5
						AT1G32200	A8	59.6678	qA8-5
						ACC2	A8	63.3735	qA8-5
						PIS2	A8	63.5551	qA8-5
						AT4G39850	A8	63.9699	qA8-5
						AT4G36480	A8	64.8806	qA8-5
						FAE1	A8	65.4001	qA8-5
						AT4G31050	A8	66.3897	qA8-5
						FAD6	A8	66.4307	qA8-5
						LPAT1	A8	66.5201	qA8-5
						ATS1	A8	67.1562	qA8-5
						AT4G25140	A8	67.36	qA8-5
						CER2	A8	67.4453	qA8-5
						AT4G22340	A8	67.7513	qA8-5
42	JICB0633(bb)	135.516	JICB0633	133.8-152.3		BRMS-088(bb)	70.119	BRMS-088	57.4-74.6		HBr022(bb)	68.042	HBr022	57.4-74.6
	CYCA1	C3	151.937	qC3-3		ACBP	A8	59.3039	qA8-5		ACBP	A8	59.3039	qA8-5
						AT1G32200	A8	59.6678	qA8-5		AT1G32200	A8	59.6678	qA8-5
						ACC2	A8	63.3735	qA8-5		ACC2	A8	63.3735	qA8-5
						PIS2	A8	63.5551	qA8-5		PIS2	A8	63.5551	qA8-5
						AT4G39850	A8	63.9699	qA8-5		AT4G39850	A8	63.9699	qA8-5
						AT4G36480	A8	64.8806	qA8-5		AT4G36480	A8	64.8806	qA8-5
						FAE1	A8	65.4001	qA8-5		FAE1	A8	65.4001	qA8-5
						AT4G31050	A8	66.3897	qA8-5		AT4G31050	A8	66.3897	qA8-5
						FAD6	A8	66.4307	qA8-5		FAD6	A8	66.4307	qA8-5
						LPAT1	A8	66.5201	qA8-5		LPAT1	A8	66.5201	qA8-5
						ATS1	A8	67.1562	qA8-5		ATS1	A8	67.1562	qA8-5
						AT4G25140	A8	67.36	qA8-5		AT4G25140	A8	67.36	qA8-5
						CER2	A8	67.4453	qA8-5		CER2	A8	67.4453	qA8-5
						AT4G22340	A8	67.7513	qA8-5		AT4G22340	A8	67.7513	qA8-5
43	JICB0633(bb)	135.516	JICB0633	133.8-152.3		BRMS-088(bb)	70.119	BRMS-088	57.4-74.6		KBrB017M18-36(aa)	107.205	KBrB017M18-36
	CYCA1	C3	151.937	qC3-3		ACBP	A8	59.3039	qA8-5
						AT1G32200	A8	59.6678	qA8-5
						ACC2	A8	63.3735	qA8-5
						PIS2	A8	63.5551	qA8-5
						AT4G39850	A8	63.9699	qA8-5
						AT4G36480	A8	64.8806	qA8-5
						FAE1	A8	65.4001	qA8-5
						AT4G31050	A8	66.3897	qA8-5
						FAD6	A8	66.4307	qA8-5
						LPAT1	A8	66.5201	qA8-5
						ATS1	A8	67.1562	qA8-5
						AT4G25140	A8	67.36	qA8-5
						CER2	A8	67.4453	qA8-5
						AT4G22340	A8	67.7513	qA8-5
44	JICB0633(bb)	135.516	JICB0633	133.8-152.3		BRMS-088(bb)	70.119	BRMS-088	57.4-74.6		HR-Tp2-290(aa)	105.658	HR-Tp2-290
	CYCA1	C3	151.937	qC3-3		ACBP	A8	59.3039	qA8-5
						AT1G32200	A8	59.6678	qA8-5
						ACC2	A8	63.3735	qA8-5
						PIS2	A8	63.5551	qA8-5
						AT4G39850	A8	63.9699	qA8-5
						AT4G36480	A8	64.8806	qA8-5
						FAE1	A8	65.4001	qA8-5
						AT4G31050	A8	66.3897	qA8-5
						FAD6	A8	66.4307	qA8-5
						LPAT1	A8	66.5201	qA8-5
						ATS1	A8	67.1562	qA8-5
						AT4G25140	A8	67.36	qA8-5
						CER2	A8	67.4453	qA8-5
						AT4G22340	A8	67.7513	qA8-5
45	JICB0633(bb)	135.516	JICB0633	133.8-152.3		BRMS-088(bb)	70.119	BRMS-088	57.4-74.6		HBr004(aa)	103.474	HBr004
	CYCA1	C3	151.937	qC3-3		ACBP	A8	59.3039	qA8-5
						AT1G32200	A8	59.6678	qA8-5
						ACC2	A8	63.3735	qA8-5
						PIS2	A8	63.5551	qA8-5
						AT4G39850	A8	63.9699	qA8-5
						AT4G36480	A8	64.8806	qA8-5
						FAE1	A8	65.4001	qA8-5
						AT4G31050	A8	66.3897	qA8-5
						FAD6	A8	66.4307	qA8-5
						LPAT1	A8	66.5201	qA8-5
						ATS1	A8	67.1562	qA8-5
						AT4G25140	A8	67.36	qA8-5
						CER2	A8	67.4453	qA8-5
						AT4G22340	A8	67.7513	qA8-5
46	IGF0235b(aa)	133.792	IGF0235b	133.8-152.3		BRMS-088(bb)	70.119	BRMS-088	57.4-74.6
	CYCA1	C3	151.937	qC3-3		ACBP	A8	59.3039	qA8-5
						AT1G32200	A8	59.6678	qA8-5
						ACC2	A8	63.3735	qA8-5
						PIS2	A8	63.5551	qA8-5
						AT4G39850	A8	63.9699	qA8-5
						AT4G36480	A8	64.8806	qA8-5
						FAE1	A8	65.4001	qA8-5
						AT4G31050	A8	66.3897	qA8-5
						FAD6	A8	66.4307	qA8-5
						LPAT1	A8	66.5201	qA8-5
						ATS1	A8	67.1562	qA8-5
						AT4G25140	A8	67.36	qA8-5
						CER2	A8	67.4453	qA8-5
						AT4G22340	A8	67.7513	qA8-5
47	MR049(bb)	129.675	MR049	126.1-131.5		BRMS-088(bb)	70.119	BRMS-088	57.4-74.6
	AT4G22340	C3	129.958	qC3-2		ACBP	A8	59.3039	qA8-5
	CER2	C3	130.02	qC3-2		AT1G32200	A8	59.6678	qA8-5
	AT4G25140	C3	130.037	qC3-2		ACC2	A8	63.3735	qA8-5
	ATS1	C3	130.078	qC3-2		PIS2	A8	63.5551	qA8-5
	LPAT1	C3	130.182	qC3-2		AT4G39850	A8	63.9699	qA8-5
	FAD6	C3	130.191	qC3-2		AT4G36480	A8	64.8806	qA8-5
	AT4G31050	C3	130.195	qC3-2		FAE1	A8	65.4001	qA8-5
	FAE1	C3	130.294	qC3-2		AT4G31050	A8	66.3897	qA8-5
	AT4G36480	C3	130.346	qC3-2		FAD6	A8	66.4307	qA8-5
	AT4G39850	C3	130.923	qC3-2		LPAT1	A8	66.5201	qA8-5
	PIS2	C3	131.243	qC3-2		ATS1	A8	67.1562	qA8-5
						AT4G25140	A8	67.36	qA8-5
						CER2	A8	67.4453	qA8-5
						AT4G22340	A8	67.7513	qA8-5
48	MR049(bb)	129.675	MR049	126.1-131.5		BRMS-088(bb)	70.119	BRMS-088	57.4-74.6		HBr022(bb)	68.042	HBr022	57.4-74.6
	AT4G22340	C3	129.958	qC3-2		ACBP	A8	59.3039	qA8-5		ACBP	A8	59.3039	qA8-5
	CER2	C3	130.02	qC3-2		AT1G32200	A8	59.6678	qA8-5		AT1G32200	A8	59.6678	qA8-5
	AT4G25140	C3	130.037	qC3-2		ACC2	A8	63.3735	qA8-5		ACC2	A8	63.3735	qA8-5
	ATS1	C3	130.078	qC3-2		PIS2	A8	63.5551	qA8-5		PIS2	A8	63.5551	qA8-5
	LPAT1	C3	130.182	qC3-2		AT4G39850	A8	63.9699	qA8-5		AT4G39850	A8	63.9699	qA8-5
	FAD6	C3	130.191	qC3-2		AT4G36480	A8	64.8806	qA8-5		AT4G36480	A8	64.8806	qA8-5
	AT4G31050	C3	130.195	qC3-2		FAE1	A8	65.4001	qA8-5		FAE1	A8	65.4001	qA8-5
	FAE1	C3	130.294	qC3-2		AT4G31050	A8	66.3897	qA8-5		AT4G31050	A8	66.3897	qA8-5
	AT4G36480	C3	130.346	qC3-2		FAD6	A8	66.4307	qA8-5		FAD6	A8	66.4307	qA8-5
	AT4G39850	C3	130.923	qC3-2		LPAT1	A8	66.5201	qA8-5		LPAT1	A8	66.5201	qA8-5
	PIS2	C3	131.243	qC3-2		ATS1	A8	67.1562	qA8-5		ATS1	A8	67.1562	qA8-5
						AT4G25140	A8	67.36	qA8-5		AT4G25140	A8	67.36	qA8-5
						CER2	A8	67.4453	qA8-5		CER2	A8	67.4453	qA8-5
						AT4G22340	A8	67.7513	qA8-5		AT4G22340	A8	67.7513	qA8-5
49	MR049(bb)	129.675	MR049	126.1-131.5		BRMS-088(bb)	70.119	BRMS-088	57.4-74.6		KBrB017M18-36(aa)	107.205	KBrB017M18-36
	AT4G22340	C3	129.958	qC3-2		ACBP	A8	59.3039	qA8-5
	CER2	C3	130.02	qC3-2		AT1G32200	A8	59.6678	qA8-5
	AT4G25140	C3	130.037	qC3-2		ACC2	A8	63.3735	qA8-5
	ATS1	C3	130.078	qC3-2		PIS2	A8	63.5551	qA8-5
	LPAT1	C3	130.182	qC3-2		AT4G39850	A8	63.9699	qA8-5
	FAD6	C3	130.191	qC3-2		AT4G36480	A8	64.8806	qA8-5
	AT4G31050	C3	130.195	qC3-2		FAE1	A8	65.4001	qA8-5
	FAE1	C3	130.294	qC3-2		AT4G31050	A8	66.3897	qA8-5
	AT4G36480	C3	130.346	qC3-2		FAD6	A8	66.4307	qA8-5
	AT4G39850	C3	130.923	qC3-2		LPAT1	A8	66.5201	qA8-5
	PIS2	C3	131.243	qC3-2		ATS1	A8	67.1562	qA8-5
						AT4G25140	A8	67.36	qA8-5
						CER2	A8	67.4453	qA8-5
						AT4G22340	A8	67.7513	qA8-5

## Sheet: C18-1
	F	Num.(True)	Ave.(True)	Num.(False)	Ave.(False)	MSA	MSW	MST	1-MSW/MST	Length	Code	Locus(allele)
C18：1-07D	801.62	50	55.8968	115	22.2315	39496.7	49.2712	288.042	0.828944	3	1	HG-FAE1-C3(bb)	sR7178(bb)	HG-FAE1-A8(bb)
	859.046	53	55.8719	121	22.1719	41858.5	48.7268	288.726	0.831235	3	2	HG-FAE1-C3(bb)	sR7178(bb)	BRMS-088(bb)
	821.225	49	56.3361	119	22.408	39953.8	48.6515	285.89	0.829825	3	3	HG-FAE1-C3(bb)	HBr074(bb)	HG-FAE1-A8(bb)
	878.329	52	56.2854	125	22.3418	42311.4	48.1726	286.674	0.83196	3	4	HG-FAE1-C3(bb)	HBr074(bb)	BRMS-088(bb)
	829.289	52	55.8685	125	22.2593	41490.2	50.031	283.825	0.823726	3	5	HG-FAE1-C3(bb)	sS1702(bb)	BRMS-088(bb)
	801.652	52	55.9163	118	22.4047	40550.2	50.5833	288.428	0.824624	3	6	HG-FAE1-C3(bb)	sS1702(bb)	RA2E12(bb)
	830.045	52	55.7517	118	22.1837	40672.9	49.0009	287.667	0.829661	3	7	HG-FAE1-C3(bb)	BRMS-088(bb)	HBr022(bb)
C18：1-07W1	1035.28	53	57.2057	121	21.984	45726	44.1677	306.435	0.855866	3	8	HG-FAE1-C3(bb)	sR7178(bb)	BRMS-088(bb)
	1148.04	51	57.7659	112	21.964	44973.7	39.1743	314.259	0.875344	3	9	JICB0633(bb)	sR7178(bb)	BRMS-088(bb)
	1139.81	50	57.7592	116	21.9975	44690.6	39.2087	307.92	0.872666	3	10	JICB0633(bb)	sS1702(bb)	BRMS-088(bb)
	1114.82	50	57.6948	109	21.9479	43859.9	39.3425	314.321	0.874833	3	11	JICB0633(bb)	BRMS-088(bb)	HBr022(bb)
C18-1-08W2	91.3617	29	50.3017	130	20.7699	20686.1	226.42	353.627	0.359721	3	12	IGF1072c(aa)	Ol13C12(bb)	sR7178(bb)
	92.3945	25	49.7852	140	20.0398	19317.6	209.078	320.291	0.347225	3	13	IGF1072c(aa)	JICB2040_200(bb)	HBr095(bb)
	92.1063	47	44.4872	117	19.5195	20917.6	227.103	351.788	0.354432	3	14	IGF1152z(bb)	HS-Au8(bb)	niab090(bb)
	92.3004	42	45.6326	132	19.8864	21133.1	228.96	347.71	0.34152	3	15	IGF1152z(bb)	HS-Au8(bb)	CNU208(bb)
	93.4314	44	45.242	119	19.647	21049.4	225.292	351.631	0.359294	3	16	IGF1152z(bb)	HG-FAE1-C3(bb)	niab090(bb)
	94.2497	39	46.5723	134	19.9941	21364.8	226.682	347.409	0.347505	3	17	IGF1152z(bb)	HG-FAE1-C3(bb)	CNU208(bb)
	90.9995	42	45.8112	109	19.7814	20605.7	226.438	359.478	0.370092	3	18	IGF1152z(bb)	Ol13C12(bb)	niab090(bb)
	100.552	37	48.0638	125	20.1442	22257.9	221.356	355.995	0.378205	3	19	IGF1152z(bb)	Ol13C12(bb)	CNU208(bb)
	91.552	37	47.5543	132	20.6249	20961.4	228.956	350.256	0.346318	3	20	IGF1152z(bb)	HBr014(bb)	CNU208(bb)
	97.4725	38	47.9718	126	20.706	21774.3	223.389	353.009	0.367187	3	21	IGF1152z(bb)	HBr062(bb)	niab090(bb)
	90.8795	32	49.6247	102	20.7235	20556.5	226.196	374.654	0.396255	3	22	IGF1152z(bb)	IGF0504b(aa)	niab090(bb)
	92.6833	32	49.1647	98	19.9054	20722.4	223.583	379.004	0.410078	3	23	IGF1152z(bb)	IGF0504b(aa)	IGF1108c(bb)
	96.8325	28	50.7786	126	20.8299	20549.1	212.213	342.883	0.381093	3	24	IGF1152z(bb)	CNU208(bb)	sN3761a(aa)
	91.9418	33	49.0603	135	20.6559	21397.9	232.734	357.313	0.348657	3	25	IGF1152z(bb)	CNU208(bb)	JICB0455(aa)
	90.8246	25	51.3256	124	20.8773	19310.8	212.616	339.217	0.373214	3	26	HG-FAE1-C3(bb)	znS08M15-180(aa)	IGF1108c(bb)
	93.6452	31	49.0835	97	19.5791	20466.3	218.551	374.904	0.417048	3	27	HG-FAE1-C3(bb)	IGF0504b(aa)	IGF1108c(bb)
	92.1179	37	46.903	141	20.1879	20988.5	227.844	342.799	0.335343	3	28	HG-FAE1-C3(bb)	em18me23-300(aa)	BRMS-088(bb)
	95.3313	37	46.9665	130	19.567	21712.8	227.762	354.512	0.357535	3	29	JICB0633(bb)	em18me23-300(aa)	BRMS-088(bb)
	95.6281	29	47.4572	123	19.3267	18998	198.666	318.224	0.375705	3	30	MR049(bb)	em09me10-420(aa)	HBr026(bb)
C18-1-09D	155.297	45	52.4211	122	28.1257	19469.9	125.372	240.066	0.47776	3	31	HG-FAE1-C3(bb)	BRAS068(bb)	HG-FAE1-A8(bb)
	162.494	47	51.9719	120	27.6496	20012.4	123.158	241.318	0.489643	3	32	HG-FAE1-C3(bb)	HR-C002-A8(bb)	HG-FAE1-A8(bb)
	161.883	48	52.0292	120	27.565	20563.1	127.025	247.654	0.487089	3	33	HG-FAE1-C3(bb)	CNU090(bb)	HG-FAE1-A8(bb)
	168.922	50	51.5088	115	27.1298	20748.1	122.827	246.863	0.50245	3	34	HG-FAE1-C3(bb)	sR7178(bb)	HG-FAE1-A8(bb)
	156.144	49	51.4322	119	27.4582	19976.1	127.934	245.153	0.478147	3	35	HG-FAE1-C3(bb)	sS1702(bb)	HG-FAE1-A8(bb)
	160.401	50	51.5088	119	27.4582	20411.7	127.254	246.25	0.483233	2	36	HG-FAE1-C3(bb)	HG-FAE1-A8(bb)
	158.919	48	51.3087	117	27.5343	19265.1	121.226	236.351	0.487096	3	37	BRAS068(bb)	MR049(bb)	HG-FAE1-A8(bb)
	152.736	47	51.9219	121	27.9526	19511.1	127.744	241.988	0.472104	3	38	BRAS068(bb)	CNU090(bb)	HG-FAE1-A8(bb)
	156.29	49	51.3835	114	27.5516	19536.8	125.003	242.88	0.485329	3	39	BRAS068(bb)	HG-FAE1-A8(bb)	HBr022(bb)
C18-1-09W2	49.7445	22	49.7191	121	22.0502	14663	294.767	390.304	0.244776	3	40	HBr144(aa)	HBr095(bb)	pW187(aa)
	46.1537	21	49.4581	130	22.0616	14256.1	308.884	394.66	0.21734	3	41	HBr071(aa)	HBr095(bb)	pW187(aa)
	46.6205	29	49.201	146	23.9253	15459	331.592	416.127	0.203148	3	42	HBr087(aa)	IGF0568d(bb)	CNU090(bb)
	48.5983	20	50.89	128	22.1626	14842.8	305.418	397.743	0.232121	3	43	HBr087(aa)	HBr095(bb)	pW187(aa)
	44.8748	19	50.8395	130	22.4605	13902.5	309.807	395.25	0.216176	3	44	HBr088(aa)	HBr095(bb)	pW187(aa)
	45.5764	19	50.05	122	21.929	13736.7	301.399	389.325	0.225842	3	45	IGF1072c(aa)	HBr095(bb)	pW187(aa)
	46.2619	25	51.1068	121	25.3555	14192.5	306.785	396.689	0.226636	3	46	Ol13H09(bb)	HBr020(aa)	ZAAS246a(aa)
	45.3155	24	50.8854	115	24.6185	13883.6	306.377	400.527	0.235067	3	47	Ol13C12(bb)	HBr020(aa)	ZAAS246a(aa)
C18-1-09W3	155.112	46	53.0122	117	27.7964	21026.5	135.557	262.692	0.483972	3	48	IGF1152z(bb)	HG-FAE1-C3(bb)	HG-FAE1-A8(bb)
	157.689	45	52.9022	118	28.0135	20208	128.151	250.38	0.488175	3	49	HG-FAE1-C3(bb)	HBr014(bb)	HG-FAE1-A8(bb)
	158.006	42	53.655	121	28.0931	20379.4	128.978	252.378	0.488947	3	50	HG-FAE1-C3(bb)	HBr026(bb)	HG-FAE1-A8(bb)
	160.308	47	52.5628	120	27.6743	20927.3	130.544	254.249	0.486551	3	51	HG-FAE1-C3(bb)	HR-C002-A8(bb)	HG-FAE1-A8(bb)
	157.385	54	51.4752	125	26.9057	22767.8	144.663	270.218	0.464644	3	52	HG-FAE1-C3(bb)	CNU090(bb)	sR7178(bb)
	159.101	48	52.6325	120	27.6433	21426.7	134.673	260.511	0.483041	3	53	HG-FAE1-C3(bb)	CNU090(bb)	HG-FAE1-A8(bb)
	155.856	55	50.9704	124	27.019	21858.4	140.247	260.786	0.462214	3	54	HG-FAE1-C3(bb)	sR7178(bb)	sS1702(bb)
	167.642	50	52.1396	115	27.1977	21693	129.401	259.222	0.50081	3	55	HG-FAE1-C3(bb)	sR7178(bb)	HG-FAE1-A8(bb)
	153.154	53	51.3338	121	26.8365	22123	144.449	269.904	0.464813	3	56	HG-FAE1-C3(bb)	sR7178(bb)	BRMS-088(bb)
	155.643	49	52.0422	119	27.4812	20942.9	134.557	257.584	0.477618	3	57	HG-FAE1-C3(bb)	sS1702(bb)	HG-FAE1-A8(bb)
	160.007	50	52.1396	119	27.4812	21423.4	133.891	258.976	0.483	2	58	HG-FAE1-C3(bb)	HG-FAE1-A8(bb)
	159.145	43	53.11	109	27.22	20669.7	129.88	264.15	0.50831	3	59	HG-FAE1-C3(bb)	HG-FAE1-A8(bb)	IGF1108c(bb)
1	HG-FAE1-C3(bb)	136.889	HG-FAE1-C3	133.8-152.3		sR7178(bb)	74.238	sR7178	57.4-74.6		HG-FAE1-A8(bb)	70.683	HG-FAE1-A8	57.4-74.6
	CYCA1	C3	151.937	qC3-3		ACBP	A8	59.3039	qA8-5		ACBP	A8	59.3039	qA8-5
						AT1G32200	A8	59.6678	qA8-5		AT1G32200	A8	59.6678	qA8-5
						ACC2	A8	63.3735	qA8-5		ACC2	A8	63.3735	qA8-5
						PIS2	A8	63.5551	qA8-5		PIS2	A8	63.5551	qA8-5
						AT4G39850	A8	63.9699	qA8-5		AT4G39850	A8	63.9699	qA8-5
						AT4G36480	A8	64.8806	qA8-5		AT4G36480	A8	64.8806	qA8-5
						FAE1	A8	65.4001	qA8-5		FAE1	A8	65.4001	qA8-5
						AT4G31050	A8	66.3897	qA8-5		AT4G31050	A8	66.3897	qA8-5
						FAD6	A8	66.4307	qA8-5		FAD6	A8	66.4307	qA8-5
						LPAT1	A8	66.5201	qA8-5		LPAT1	A8	66.5201	qA8-5
						ATS1	A8	67.1562	qA8-5		ATS1	A8	67.1562	qA8-5
						AT4G25140	A8	67.36	qA8-5		AT4G25140	A8	67.36	qA8-5
						CER2	A8	67.4453	qA8-5		CER2	A8	67.4453	qA8-5
						AT4G22340	A8	67.7513	qA8-5		AT4G22340	A8	67.7513	qA8-5
2	HG-FAE1-C3(bb)	136.889	HG-FAE1-C3	133.8-152.3		sR7178(bb)	74.238	sR7178	57.4-74.6		BRMS-088(bb)	70.119	BRMS-088	57.4-74.6
	CYCA1	C3	151.937	qC3-3		ACBP	A8	59.3039	qA8-5		ACBP	A8	59.3039	qA8-5
						AT1G32200	A8	59.6678	qA8-5		AT1G32200	A8	59.6678	qA8-5
						ACC2	A8	63.3735	qA8-5		ACC2	A8	63.3735	qA8-5
						PIS2	A8	63.5551	qA8-5		PIS2	A8	63.5551	qA8-5
						AT4G39850	A8	63.9699	qA8-5		AT4G39850	A8	63.9699	qA8-5
						AT4G36480	A8	64.8806	qA8-5		AT4G36480	A8	64.8806	qA8-5
						FAE1	A8	65.4001	qA8-5		FAE1	A8	65.4001	qA8-5
						AT4G31050	A8	66.3897	qA8-5		AT4G31050	A8	66.3897	qA8-5
						FAD6	A8	66.4307	qA8-5		FAD6	A8	66.4307	qA8-5
						LPAT1	A8	66.5201	qA8-5		LPAT1	A8	66.5201	qA8-5
						ATS1	A8	67.1562	qA8-5		ATS1	A8	67.1562	qA8-5
						AT4G25140	A8	67.36	qA8-5		AT4G25140	A8	67.36	qA8-5
						CER2	A8	67.4453	qA8-5		CER2	A8	67.4453	qA8-5
						AT4G22340	A8	67.7513	qA8-5		AT4G22340	A8	67.7513	qA8-5
3	HG-FAE1-C3(bb)	136.889	HG-FAE1-C3	133.8-152.3		HBr074(bb)	73.741	HBr074	57.4-74.6		HG-FAE1-A8(bb)	70.683	HG-FAE1-A8	57.4-74.6
	CYCA1	C3	151.937	qC3-3		ACBP	A8	59.3039	qA8-5		ACBP	A8	59.3039	qA8-5
						AT1G32200	A8	59.6678	qA8-5		AT1G32200	A8	59.6678	qA8-5
						ACC2	A8	63.3735	qA8-5		ACC2	A8	63.3735	qA8-5
						PIS2	A8	63.5551	qA8-5		PIS2	A8	63.5551	qA8-5
						AT4G39850	A8	63.9699	qA8-5		AT4G39850	A8	63.9699	qA8-5
						AT4G36480	A8	64.8806	qA8-5		AT4G36480	A8	64.8806	qA8-5
						FAE1	A8	65.4001	qA8-5		FAE1	A8	65.4001	qA8-5
						AT4G31050	A8	66.3897	qA8-5		AT4G31050	A8	66.3897	qA8-5
						FAD6	A8	66.4307	qA8-5		FAD6	A8	66.4307	qA8-5
						LPAT1	A8	66.5201	qA8-5		LPAT1	A8	66.5201	qA8-5
						ATS1	A8	67.1562	qA8-5		ATS1	A8	67.1562	qA8-5
						AT4G25140	A8	67.36	qA8-5		AT4G25140	A8	67.36	qA8-5
						CER2	A8	67.4453	qA8-5		CER2	A8	67.4453	qA8-5
						AT4G22340	A8	67.7513	qA8-5		AT4G22340	A8	67.7513	qA8-5
4	HG-FAE1-C3(bb)	136.889	HG-FAE1-C3	133.8-152.3		HBr074(bb)	73.741	HBr074	57.4-74.6		BRMS-088(bb)	70.119	BRMS-088	57.4-74.6
	CYCA1	C3	151.937	qC3-3		ACBP	A8	59.3039	qA8-5		ACBP	A8	59.3039	qA8-5
						AT1G32200	A8	59.6678	qA8-5		AT1G32200	A8	59.6678	qA8-5
						ACC2	A8	63.3735	qA8-5		ACC2	A8	63.3735	qA8-5
						PIS2	A8	63.5551	qA8-5		PIS2	A8	63.5551	qA8-5
						AT4G39850	A8	63.9699	qA8-5		AT4G39850	A8	63.9699	qA8-5
						AT4G36480	A8	64.8806	qA8-5		AT4G36480	A8	64.8806	qA8-5
						FAE1	A8	65.4001	qA8-5		FAE1	A8	65.4001	qA8-5
						AT4G31050	A8	66.3897	qA8-5		AT4G31050	A8	66.3897	qA8-5
						FAD6	A8	66.4307	qA8-5		FAD6	A8	66.4307	qA8-5
						LPAT1	A8	66.5201	qA8-5		LPAT1	A8	66.5201	qA8-5
						ATS1	A8	67.1562	qA8-5		ATS1	A8	67.1562	qA8-5
						AT4G25140	A8	67.36	qA8-5		AT4G25140	A8	67.36	qA8-5
						CER2	A8	67.4453	qA8-5		CER2	A8	67.4453	qA8-5
						AT4G22340	A8	67.7513	qA8-5		AT4G22340	A8	67.7513	qA8-5
5	HG-FAE1-C3(bb)	136.889	HG-FAE1-C3	133.8-152.3		sS1702(bb)	71.687	sS1702	57.4-74.6		BRMS-088(bb)	70.119	BRMS-088	57.4-74.6
	CYCA1	C3	151.937	qC3-3		ACBP	A8	59.3039	qA8-5		ACBP	A8	59.3039	qA8-5
						AT1G32200	A8	59.6678	qA8-5		AT1G32200	A8	59.6678	qA8-5
						ACC2	A8	63.3735	qA8-5		ACC2	A8	63.3735	qA8-5
						PIS2	A8	63.5551	qA8-5		PIS2	A8	63.5551	qA8-5
						AT4G39850	A8	63.9699	qA8-5		AT4G39850	A8	63.9699	qA8-5
						AT4G36480	A8	64.8806	qA8-5		AT4G36480	A8	64.8806	qA8-5
						FAE1	A8	65.4001	qA8-5		FAE1	A8	65.4001	qA8-5
						AT4G31050	A8	66.3897	qA8-5		AT4G31050	A8	66.3897	qA8-5
						FAD6	A8	66.4307	qA8-5		FAD6	A8	66.4307	qA8-5
						LPAT1	A8	66.5201	qA8-5		LPAT1	A8	66.5201	qA8-5
						ATS1	A8	67.1562	qA8-5		ATS1	A8	67.1562	qA8-5
						AT4G25140	A8	67.36	qA8-5		AT4G25140	A8	67.36	qA8-5
						CER2	A8	67.4453	qA8-5		CER2	A8	67.4453	qA8-5
						AT4G22340	A8	67.7513	qA8-5		AT4G22340	A8	67.7513	qA8-5
6	HG-FAE1-C3(bb)	136.889	HG-FAE1-C3	133.8-152.3		sS1702(bb)	71.687	sS1702	57.4-74.6		RA2E12(bb)	69.423	RA2E12	57.4-74.6
	CYCA1	C3	151.937	qC3-3		ACBP	A8	59.3039	qA8-5		ACBP	A8	59.3039	qA8-5
						AT1G32200	A8	59.6678	qA8-5		AT1G32200	A8	59.6678	qA8-5
						ACC2	A8	63.3735	qA8-5		ACC2	A8	63.3735	qA8-5
						PIS2	A8	63.5551	qA8-5		PIS2	A8	63.5551	qA8-5
						AT4G39850	A8	63.9699	qA8-5		AT4G39850	A8	63.9699	qA8-5
						AT4G36480	A8	64.8806	qA8-5		AT4G36480	A8	64.8806	qA8-5
						FAE1	A8	65.4001	qA8-5		FAE1	A8	65.4001	qA8-5
						AT4G31050	A8	66.3897	qA8-5		AT4G31050	A8	66.3897	qA8-5
						FAD6	A8	66.4307	qA8-5		FAD6	A8	66.4307	qA8-5
						LPAT1	A8	66.5201	qA8-5		LPAT1	A8	66.5201	qA8-5
						ATS1	A8	67.1562	qA8-5		ATS1	A8	67.1562	qA8-5
						AT4G25140	A8	67.36	qA8-5		AT4G25140	A8	67.36	qA8-5
						CER2	A8	67.4453	qA8-5		CER2	A8	67.4453	qA8-5
						AT4G22340	A8	67.7513	qA8-5		AT4G22340	A8	67.7513	qA8-5
7	HG-FAE1-C3(bb)	136.889	HG-FAE1-C3	133.8-152.3		BRMS-088(bb)	70.119	BRMS-088	57.4-74.6		HBr022(bb)	68.042	HBr022	57.4-74.6
	CYCA1	C3	151.937	qC3-3		ACBP	A8	59.3039	qA8-5		ACBP	A8	59.3039	qA8-5
						AT1G32200	A8	59.6678	qA8-5		AT1G32200	A8	59.6678	qA8-5
						ACC2	A8	63.3735	qA8-5		ACC2	A8	63.3735	qA8-5
						PIS2	A8	63.5551	qA8-5		PIS2	A8	63.5551	qA8-5
						AT4G39850	A8	63.9699	qA8-5		AT4G39850	A8	63.9699	qA8-5
						AT4G36480	A8	64.8806	qA8-5		AT4G36480	A8	64.8806	qA8-5
						FAE1	A8	65.4001	qA8-5		FAE1	A8	65.4001	qA8-5
						AT4G31050	A8	66.3897	qA8-5		AT4G31050	A8	66.3897	qA8-5
						FAD6	A8	66.4307	qA8-5		FAD6	A8	66.4307	qA8-5
						LPAT1	A8	66.5201	qA8-5		LPAT1	A8	66.5201	qA8-5
						ATS1	A8	67.1562	qA8-5		ATS1	A8	67.1562	qA8-5
						AT4G25140	A8	67.36	qA8-5		AT4G25140	A8	67.36	qA8-5
						CER2	A8	67.4453	qA8-5		CER2	A8	67.4453	qA8-5
						AT4G22340	A8	67.7513	qA8-5		AT4G22340	A8	67.7513	qA8-5
8	HG-FAE1-C3(bb)	136.889	HG-FAE1-C3	133.8-152.3		sR7178(bb)	74.238	sR7178	57.4-74.6		BRMS-088(bb)	70.119	BRMS-088	57.4-74.6
	CYCA1	C3	151.937	qC3-3		ACBP	A8	59.3039	qA8-5		ACBP	A8	59.3039	qA8-5
						AT1G32200	A8	59.6678	qA8-5		AT1G32200	A8	59.6678	qA8-5
						ACC2	A8	63.3735	qA8-5		ACC2	A8	63.3735	qA8-5
						PIS2	A8	63.5551	qA8-5		PIS2	A8	63.5551	qA8-5
						AT4G39850	A8	63.9699	qA8-5		AT4G39850	A8	63.9699	qA8-5
						AT4G36480	A8	64.8806	qA8-5		AT4G36480	A8	64.8806	qA8-5
						FAE1	A8	65.4001	qA8-5		FAE1	A8	65.4001	qA8-5
						AT4G31050	A8	66.3897	qA8-5		AT4G31050	A8	66.3897	qA8-5
						FAD6	A8	66.4307	qA8-5		FAD6	A8	66.4307	qA8-5
						LPAT1	A8	66.5201	qA8-5		LPAT1	A8	66.5201	qA8-5
						ATS1	A8	67.1562	qA8-5		ATS1	A8	67.1562	qA8-5
						AT4G25140	A8	67.36	qA8-5		AT4G25140	A8	67.36	qA8-5
						CER2	A8	67.4453	qA8-5		CER2	A8	67.4453	qA8-5
						AT4G22340	A8	67.7513	qA8-5		AT4G22340	A8	67.7513	qA8-5
9	JICB0633(bb)	135.516	JICB0633	133.8-152.3		sR7178(bb)	74.238	sR7178	57.4-74.6		BRMS-088(bb)	70.119	BRMS-088	57.4-74.6
	CYCA1	C3	151.937	qC3-3		ACBP	A8	59.3039	qA8-5		ACBP	A8	59.3039	qA8-5
						AT1G32200	A8	59.6678	qA8-5		AT1G32200	A8	59.6678	qA8-5
						ACC2	A8	63.3735	qA8-5		ACC2	A8	63.3735	qA8-5
						PIS2	A8	63.5551	qA8-5		PIS2	A8	63.5551	qA8-5
						AT4G39850	A8	63.9699	qA8-5		AT4G39850	A8	63.9699	qA8-5
						AT4G36480	A8	64.8806	qA8-5		AT4G36480	A8	64.8806	qA8-5
						FAE1	A8	65.4001	qA8-5		FAE1	A8	65.4001	qA8-5
						AT4G31050	A8	66.3897	qA8-5		AT4G31050	A8	66.3897	qA8-5
						FAD6	A8	66.4307	qA8-5		FAD6	A8	66.4307	qA8-5
						LPAT1	A8	66.5201	qA8-5		LPAT1	A8	66.5201	qA8-5
						ATS1	A8	67.1562	qA8-5		ATS1	A8	67.1562	qA8-5
						AT4G25140	A8	67.36	qA8-5		AT4G25140	A8	67.36	qA8-5
						CER2	A8	67.4453	qA8-5		CER2	A8	67.4453	qA8-5
						AT4G22340	A8	67.7513	qA8-5		AT4G22340	A8	67.7513	qA8-5
10	JICB0633(bb)	135.516	JICB0633	133.8-152.3		sS1702(bb)	71.687	sS1702	57.4-74.6		BRMS-088(bb)	70.119	BRMS-088	57.4-74.6
	CYCA1	C3	151.937	qC3-3		ACBP	A8	59.3039	qA8-5		ACBP	A8	59.3039	qA8-5
						AT1G32200	A8	59.6678	qA8-5		AT1G32200	A8	59.6678	qA8-5
						ACC2	A8	63.3735	qA8-5		ACC2	A8	63.3735	qA8-5
						PIS2	A8	63.5551	qA8-5		PIS2	A8	63.5551	qA8-5
						AT4G39850	A8	63.9699	qA8-5		AT4G39850	A8	63.9699	qA8-5
						AT4G36480	A8	64.8806	qA8-5		AT4G36480	A8	64.8806	qA8-5
						FAE1	A8	65.4001	qA8-5		FAE1	A8	65.4001	qA8-5
						AT4G31050	A8	66.3897	qA8-5		AT4G31050	A8	66.3897	qA8-5
						FAD6	A8	66.4307	qA8-5		FAD6	A8	66.4307	qA8-5
						LPAT1	A8	66.5201	qA8-5		LPAT1	A8	66.5201	qA8-5
						ATS1	A8	67.1562	qA8-5		ATS1	A8	67.1562	qA8-5
						AT4G25140	A8	67.36	qA8-5		AT4G25140	A8	67.36	qA8-5
						CER2	A8	67.4453	qA8-5		CER2	A8	67.4453	qA8-5
						AT4G22340	A8	67.7513	qA8-5		AT4G22340	A8	67.7513	qA8-5
11	JICB0633(bb)	135.516	JICB0633	133.8-152.3		BRMS-088(bb)	70.119	BRMS-088	57.4-74.6		HBr022(bb)	68.042	HBr022	57.4-74.6
	CYCA1	C3	151.937	qC3-3		ACBP	A8	59.3039	qA8-5		ACBP	A8	59.3039	qA8-5
						AT1G32200	A8	59.6678	qA8-5		AT1G32200	A8	59.6678	qA8-5
						ACC2	A8	63.3735	qA8-5		ACC2	A8	63.3735	qA8-5
						PIS2	A8	63.5551	qA8-5		PIS2	A8	63.5551	qA8-5
						AT4G39850	A8	63.9699	qA8-5		AT4G39850	A8	63.9699	qA8-5
						AT4G36480	A8	64.8806	qA8-5		AT4G36480	A8	64.8806	qA8-5
						FAE1	A8	65.4001	qA8-5		FAE1	A8	65.4001	qA8-5
						AT4G31050	A8	66.3897	qA8-5		AT4G31050	A8	66.3897	qA8-5
						FAD6	A8	66.4307	qA8-5		FAD6	A8	66.4307	qA8-5
						LPAT1	A8	66.5201	qA8-5		LPAT1	A8	66.5201	qA8-5
						ATS1	A8	67.1562	qA8-5		ATS1	A8	67.1562	qA8-5
						AT4G25140	A8	67.36	qA8-5		AT4G25140	A8	67.36	qA8-5
						CER2	A8	67.4453	qA8-5		CER2	A8	67.4453	qA8-5
						AT4G22340	A8	67.7513	qA8-5		AT4G22340	A8	67.7513	qA8-5
12	IGF1072c(aa)	54.537	IGF1072c	52.7-61.2		Ol13C12(bb)	130.364	Ol13C12	126.1-131.5		sR7178(bb)	74.238	sR7178	57.4-74.6
	LEC1	C9	54.5692	qC9-3		AT4G22340	C3	129.958	qC3-2		ACBP	A8	59.3039	qA8-5
	AT1G24470	C9	54.6274	qC9-3		CER2	C3	130.02	qC3-2		AT1G32200	A8	59.6678	qA8-5
	LEC2	C9	54.7026	qC9-3		AT4G25140	C3	130.037	qC3-2		ACC2	A8	63.3735	qA8-5
	ACBP	C9	54.7957	qC9-3		ATS1	C3	130.078	qC3-2		PIS2	A8	63.5551	qA8-5
	AT1G32200	C9	54.8075	qC9-3		LPAT1	C3	130.182	qC3-2		AT4G39850	A8	63.9699	qA8-5
	ACC2	C9	54.9271	qC9-3		FAD6	C3	130.191	qC3-2		AT4G36480	A8	64.8806	qA8-5
	TAG1	C9	55.0158	qC9-3		AT4G31050	C3	130.195	qC3-2		FAE1	A8	65.4001	qA8-5
	LIP1	C9	55.036	qC9-3		FAE1	C3	130.294	qC3-2		AT4G31050	A8	66.3897	qA8-5
	KAS3	C9	56.9401	qC9-3		AT4G36480	C3	130.346	qC3-2		FAD6	A8	66.4307	qA8-5
	AT1G63380	C9	57.2981	qC9-3		AT4G39850	C3	130.923	qC3-2		LPAT1	A8	66.5201	qA8-5
	AT1G62610	C9	57.3297	qC9-3		PIS2	C3	131.243	qC3-2		ATS1	A8	67.1562	qA8-5
	AT1G65290	C9	59.481	qC9-3							AT4G25140	A8	67.36	qA8-5
											CER2	A8	67.4453	qA8-5
											AT4G22340	A8	67.7513	qA8-5
13	IGF1072c(aa)	54.537	IGF1072c	52.7-61.2		JICB2040_200(bb)	91.661	JICB2040_200			HBr095(bb)	73.125	HBr095	57.4-74.6
	LEC1	C9	54.5692	qC9-3							ACBP	A8	59.3039	qA8-5
	AT1G24470	C9	54.6274	qC9-3							AT1G32200	A8	59.6678	qA8-5
	LEC2	C9	54.7026	qC9-3							ACC2	A8	63.3735	qA8-5
	ACBP	C9	54.7957	qC9-3							PIS2	A8	63.5551	qA8-5
	AT1G32200	C9	54.8075	qC9-3							AT4G39850	A8	63.9699	qA8-5
	ACC2	C9	54.9271	qC9-3							AT4G36480	A8	64.8806	qA8-5
	TAG1	C9	55.0158	qC9-3							FAE1	A8	65.4001	qA8-5
	LIP1	C9	55.036	qC9-3							AT4G31050	A8	66.3897	qA8-5
	KAS3	C9	56.9401	qC9-3							FAD6	A8	66.4307	qA8-5
	AT1G63380	C9	57.2981	qC9-3							LPAT1	A8	66.5201	qA8-5
	AT1G62610	C9	57.3297	qC9-3							ATS1	A8	67.1562	qA8-5
	AT1G65290	C9	59.481	qC9-3							AT4G25140	A8	67.36	qA8-5
											CER2	A8	67.4453	qA8-5
											AT4G22340	A8	67.7513	qA8-5
14	IGF1152z(bb)	154.532	IGF1152z			HS-Au8(bb)	142.286	HS-Au8	133.8-152.3		niab090(bb)	66.753	niab090	57.4-74.6
						CYCA1	C3	151.937	qC3-3		ACBP	A8	59.3039	qA8-5
											AT1G32200	A8	59.6678	qA8-5
											ACC2	A8	63.3735	qA8-5
											PIS2	A8	63.5551	qA8-5
											AT4G39850	A8	63.9699	qA8-5
											AT4G36480	A8	64.8806	qA8-5
											FAE1	A8	65.4001	qA8-5
											AT4G31050	A8	66.3897	qA8-5
											FAD6	A8	66.4307	qA8-5
											LPAT1	A8	66.5201	qA8-5
											ATS1	A8	67.1562	qA8-5
											AT4G25140	A8	67.36	qA8-5
											CER2	A8	67.4453	qA8-5
											AT4G22340	A8	67.7513	qA8-5
15	IGF1152z(bb)	154.532	IGF1152z			HS-Au8(bb)	142.286	HS-Au8	133.8-152.3		CNU208(bb)	55.335	CNU208
						CYCA1	C3	151.937	qC3-3
16	IGF1152z(bb)	154.532	IGF1152z			HG-FAE1-C3(bb)	136.889	HG-FAE1-C3	133.8-152.3		niab090(bb)	66.753	niab090	57.4-74.6
						CYCA1	C3	151.937	qC3-3		ACBP	A8	59.3039	qA8-5
											AT1G32200	A8	59.6678	qA8-5
											ACC2	A8	63.3735	qA8-5
											PIS2	A8	63.5551	qA8-5
											AT4G39850	A8	63.9699	qA8-5
											AT4G36480	A8	64.8806	qA8-5
											FAE1	A8	65.4001	qA8-5
											AT4G31050	A8	66.3897	qA8-5
											FAD6	A8	66.4307	qA8-5
											LPAT1	A8	66.5201	qA8-5
											ATS1	A8	67.1562	qA8-5
											AT4G25140	A8	67.36	qA8-5
											CER2	A8	67.4453	qA8-5
											AT4G22340	A8	67.7513	qA8-5
17	IGF1152z(bb)	154.532	IGF1152z			HG-FAE1-C3(bb)	136.889	HG-FAE1-C3	133.8-152.3		CNU208(bb)	55.335	CNU208
						CYCA1	C3	151.937	qC3-3
18	IGF1152z(bb)	154.532	IGF1152z			Ol13C12(bb)	130.364	Ol13C12	126.1-131.5		niab090(bb)	66.753	niab090	57.4-74.6
						AT4G22340	C3	129.958	qC3-2		ACBP	A8	59.3039	qA8-5
						CER2	C3	130.02	qC3-2		AT1G32200	A8	59.6678	qA8-5
						AT4G25140	C3	130.037	qC3-2		ACC2	A8	63.3735	qA8-5
						ATS1	C3	130.078	qC3-2		PIS2	A8	63.5551	qA8-5
						LPAT1	C3	130.182	qC3-2		AT4G39850	A8	63.9699	qA8-5
						FAD6	C3	130.191	qC3-2		AT4G36480	A8	64.8806	qA8-5
						AT4G31050	C3	130.195	qC3-2		FAE1	A8	65.4001	qA8-5
						FAE1	C3	130.294	qC3-2		AT4G31050	A8	66.3897	qA8-5
						AT4G36480	C3	130.346	qC3-2		FAD6	A8	66.4307	qA8-5
						AT4G39850	C3	130.923	qC3-2		LPAT1	A8	66.5201	qA8-5
						PIS2	C3	131.243	qC3-2		ATS1	A8	67.1562	qA8-5
											AT4G25140	A8	67.36	qA8-5
											CER2	A8	67.4453	qA8-5
											AT4G22340	A8	67.7513	qA8-5
19	IGF1152z(bb)	154.532	IGF1152z			Ol13C12(bb)	130.364	Ol13C12	126.1-131.5		CNU208(bb)	55.335	CNU208
						AT4G22340	C3	129.958	qC3-2
						CER2	C3	130.02	qC3-2
						AT4G25140	C3	130.037	qC3-2
						ATS1	C3	130.078	qC3-2
						LPAT1	C3	130.182	qC3-2
						FAD6	C3	130.191	qC3-2
						AT4G31050	C3	130.195	qC3-2
						FAE1	C3	130.294	qC3-2
						AT4G36480	C3	130.346	qC3-2
						AT4G39850	C3	130.923	qC3-2
						PIS2	C3	131.243	qC3-2
20	IGF1152z(bb)	154.532	IGF1152z			HBr014(bb)	126.104	HBr014	126.1-131.5		CNU208(bb)	55.335	CNU208
						AT4G22340	C3	129.958	qC3-2
						CER2	C3	130.02	qC3-2
						AT4G25140	C3	130.037	qC3-2
						ATS1	C3	130.078	qC3-2
						LPAT1	C3	130.182	qC3-2
						FAD6	C3	130.191	qC3-2
						AT4G31050	C3	130.195	qC3-2
						FAE1	C3	130.294	qC3-2
						AT4G36480	C3	130.346	qC3-2
						AT4G39850	C3	130.923	qC3-2
						PIS2	C3	131.243	qC3-2
21	IGF1152z(bb)	154.532	IGF1152z			HBr062(bb)	95.975	HBr062	94.1-98.8		niab090(bb)	66.753	niab090	57.4-74.6
						TCTP	C3	94.2255	qC3-8		ACBP	A8	59.3039	qA8-5
						LPD1	C3	94.561	qC3-8		AT1G32200	A8	59.6678	qA8-5
						LPAT5	C3	96.6059	qC3-8		ACC2	A8	63.3735	qA8-5
						ABI3	C3	98.6126	qC3-8		PIS2	A8	63.5551	qA8-5
						AT3G25110	C3	98.6613	qC3-8		AT4G39850	A8	63.9699	qA8-5
											AT4G36480	A8	64.8806	qA8-5
											FAE1	A8	65.4001	qA8-5
											AT4G31050	A8	66.3897	qA8-5
											FAD6	A8	66.4307	qA8-5
											LPAT1	A8	66.5201	qA8-5
											ATS1	A8	67.1562	qA8-5
											AT4G25140	A8	67.36	qA8-5
											CER2	A8	67.4453	qA8-5
											AT4G22340	A8	67.7513	qA8-5
22	IGF1152z(bb)	154.532	IGF1152z			IGF0504b(aa)	36.356	IGF0504b			niab090(bb)	66.753	niab090	57.4-74.6
											ACBP	A8	59.3039	qA8-5
											AT1G32200	A8	59.6678	qA8-5
											ACC2	A8	63.3735	qA8-5
											PIS2	A8	63.5551	qA8-5
											AT4G39850	A8	63.9699	qA8-5
											AT4G36480	A8	64.8806	qA8-5
											FAE1	A8	65.4001	qA8-5
											AT4G31050	A8	66.3897	qA8-5
											FAD6	A8	66.4307	qA8-5
											LPAT1	A8	66.5201	qA8-5
											ATS1	A8	67.1562	qA8-5
											AT4G25140	A8	67.36	qA8-5
											CER2	A8	67.4453	qA8-5
											AT4G22340	A8	67.7513	qA8-5
23	IGF1152z(bb)	154.532	IGF1152z			IGF0504b(aa)	36.356	IGF0504b			IGF1108c(bb)	57.529	IGF1108c	57.4-74.6
											ACBP	A8	59.3039	qA8-5
											AT1G32200	A8	59.6678	qA8-5
											ACC2	A8	63.3735	qA8-5
											PIS2	A8	63.5551	qA8-5
											AT4G39850	A8	63.9699	qA8-5
											AT4G36480	A8	64.8806	qA8-5
											FAE1	A8	65.4001	qA8-5
											AT4G31050	A8	66.3897	qA8-5
											FAD6	A8	66.4307	qA8-5
											LPAT1	A8	66.5201	qA8-5
											ATS1	A8	67.1562	qA8-5
											AT4G25140	A8	67.36	qA8-5
											CER2	A8	67.4453	qA8-5
											AT4G22340	A8	67.7513	qA8-5
24	IGF1152z(bb)	154.532	IGF1152z			CNU208(bb)	55.335	CNU208			sN3761a(aa)	76.163	sN3761a
25	IGF1152z(bb)	154.532	IGF1152z			CNU208(bb)	55.335	CNU208			JICB0455(aa)	39.753	JICB0455	39.8-43.1
											FAE1	A1	40.0653	qA1-4
26	HG-FAE1-C3(bb)	136.889	HG-FAE1-C3	133.8-152.3		znS08M15-180(aa)	52.567	znS08M15-180			IGF1108c(bb)	57.529	IGF1108c	57.4-74.6
	CYCA1	C3	151.937	qC3-3							ACBP	A8	59.3039	qA8-5
											AT1G32200	A8	59.6678	qA8-5
											ACC2	A8	63.3735	qA8-5
											PIS2	A8	63.5551	qA8-5
											AT4G39850	A8	63.9699	qA8-5
											AT4G36480	A8	64.8806	qA8-5
											FAE1	A8	65.4001	qA8-5
											AT4G31050	A8	66.3897	qA8-5
											FAD6	A8	66.4307	qA8-5
											LPAT1	A8	66.5201	qA8-5
											ATS1	A8	67.1562	qA8-5
											AT4G25140	A8	67.36	qA8-5
											CER2	A8	67.4453	qA8-5
											AT4G22340	A8	67.7513	qA8-5
27	HG-FAE1-C3(bb)	136.889	HG-FAE1-C3	133.8-152.3		IGF0504b(aa)	36.356	IGF0504b			IGF1108c(bb)	57.529	IGF1108c	57.4-74.6
	CYCA1	C3	151.937	qC3-3							ACBP	A8	59.3039	qA8-5
											AT1G32200	A8	59.6678	qA8-5
											ACC2	A8	63.3735	qA8-5
											PIS2	A8	63.5551	qA8-5
											AT4G39850	A8	63.9699	qA8-5
											AT4G36480	A8	64.8806	qA8-5
											FAE1	A8	65.4001	qA8-5
											AT4G31050	A8	66.3897	qA8-5
											FAD6	A8	66.4307	qA8-5
											LPAT1	A8	66.5201	qA8-5
											ATS1	A8	67.1562	qA8-5
											AT4G25140	A8	67.36	qA8-5
											CER2	A8	67.4453	qA8-5
											AT4G22340	A8	67.7513	qA8-5
28	HG-FAE1-C3(bb)	136.889	HG-FAE1-C3	133.8-152.3		em18me23-300(aa)	34.349	em18me23-300	33.0-35.9		BRMS-088(bb)	70.119	BRMS-088	57.4-74.6
	CYCA1	C3	151.937	qC3-3							ACBP	A8	59.3039	qA8-5
											AT1G32200	A8	59.6678	qA8-5
											ACC2	A8	63.3735	qA8-5
											PIS2	A8	63.5551	qA8-5
											AT4G39850	A8	63.9699	qA8-5
											AT4G36480	A8	64.8806	qA8-5
											FAE1	A8	65.4001	qA8-5
											AT4G31050	A8	66.3897	qA8-5
											FAD6	A8	66.4307	qA8-5
											LPAT1	A8	66.5201	qA8-5
											ATS1	A8	67.1562	qA8-5
											AT4G25140	A8	67.36	qA8-5
											CER2	A8	67.4453	qA8-5
											AT4G22340	A8	67.7513	qA8-5
29	JICB0633(bb)	135.516	JICB0633	133.8-152.3		em18me23-300(aa)	34.349	em18me23-300	33.0-35.9		BRMS-088(bb)	70.119	BRMS-088	57.4-74.6
	CYCA1	C3	151.937	qC3-3							ACBP	A8	59.3039	qA8-5
											AT1G32200	A8	59.6678	qA8-5
											ACC2	A8	63.3735	qA8-5
											PIS2	A8	63.5551	qA8-5
											AT4G39850	A8	63.9699	qA8-5
											AT4G36480	A8	64.8806	qA8-5
											FAE1	A8	65.4001	qA8-5
											AT4G31050	A8	66.3897	qA8-5
											FAD6	A8	66.4307	qA8-5
											LPAT1	A8	66.5201	qA8-5
											ATS1	A8	67.1562	qA8-5
											AT4G25140	A8	67.36	qA8-5
											CER2	A8	67.4453	qA8-5
											AT4G22340	A8	67.7513	qA8-5
30	MR049(bb)	129.675	MR049	126.1-131.5		em18me23-300(aa)	34.349	em18me23-300	33.0-35.9		HBr026(bb)	89.039	HBr026	75.3-90.4
	AT4G22340	C3	129.958	qC3-2							KAS3	A8	75.4085	qA8-6
	CER2	C3	130.02	qC3-2							AT1G63380	A8	75.4651	qA8-6
	AT4G25140	C3	130.037	qC3-2							AT1G62610	A8	75.4701	qA8-6
	ATS1	C3	130.078	qC3-2							LEC1	A8	76.1042	qA8-6
	LPAT1	C3	130.182	qC3-2							AT1G24470	A8	76.4789	qA8-6
	FAD6	C3	130.191	qC3-2							LEC2	A8	76.963	qA8-6
	AT4G31050	C3	130.195	qC3-2							ACBP	A8	77.4872	qA8-6
	FAE1	C3	130.294	qC3-2							AT1G32200	A8	77.5245	qA8-6
	AT4G36480	C3	130.346	qC3-2							ACC2	A8	77.9043	qA8-6
	AT4G39850	C3	130.923	qC3-2							CER3	A8	86.3137	qA8-6
	PIS2	C3	131.243	qC3-2							At5g03880	A8	86.558	qA8-6
											FAD3	A8	86.8312	qA8-6
											GPAT7	A8	86.9058	qA8-6
											GRF6	A8	87.5384	qA8-6
											AT5G11650	A8	87.7397	qA8-6
											PDAT	A8	88.0229	qA8-6
											BCCP2	A8	88.3047	qA8-6
											AT5G16240	A8	88.4217	qA8-6
											AT5G18630	A8	88.812	qA8-6
											AT5G18640	A8	88.8166	qA8-6
31	HG-FAE1-C3(bb)	136.889	HG-FAE1-C3	133.8-152.3		BRAS068(bb)	129.74	BRAS068	126.1-131.5		HG-FAE1-A8(bb)	70.683	HG-FAE1-A8	57.4-74.6
	CYCA1	C3	151.937	qC3-3		AT4G22340	C3	129.958	qC3-2		ACBP	A8	59.3039	qA8-5
						CER2	C3	130.02	qC3-2		AT1G32200	A8	59.6678	qA8-5
						AT4G25140	C3	130.037	qC3-2		ACC2	A8	63.3735	qA8-5
						ATS1	C3	130.078	qC3-2		PIS2	A8	63.5551	qA8-5
						LPAT1	C3	130.182	qC3-2		AT4G39850	A8	63.9699	qA8-5
						FAD6	C3	130.191	qC3-2		AT4G36480	A8	64.8806	qA8-5
						AT4G31050	C3	130.195	qC3-2		FAE1	A8	65.4001	qA8-5
						FAE1	C3	130.294	qC3-2		AT4G31050	A8	66.3897	qA8-5
						AT4G36480	C3	130.346	qC3-2		FAD6	A8	66.4307	qA8-5
						AT4G39850	C3	130.923	qC3-2		LPAT1	A8	66.5201	qA8-5
						PIS2	C3	131.243	qC3-2		ATS1	A8	67.1562	qA8-5
											AT4G25140	A8	67.36	qA8-5
											CER2	A8	67.4453	qA8-5
											AT4G22340	A8	67.7513	qA8-5
32	HG-FAE1-C3(bb)	136.889	HG-FAE1-C3	133.8-152.3		HR-C002-A8(bb)	80.292	HR-C002-A8	75.3-90.4		HG-FAE1-A8(bb)	70.683	HG-FAE1-A8	57.4-74.6
	CYCA1	C3	151.937	qC3-3		KAS3	A8	75.4085	qA8-6		ACBP	A8	59.3039	qA8-5
						AT1G63380	A8	75.4651	qA8-6		AT1G32200	A8	59.6678	qA8-5
						AT1G62610	A8	75.4701	qA8-6		ACC2	A8	63.3735	qA8-5
						LEC1	A8	76.1042	qA8-6		PIS2	A8	63.5551	qA8-5
						AT1G24470	A8	76.4789	qA8-6		AT4G39850	A8	63.9699	qA8-5
						LEC2	A8	76.963	qA8-6		AT4G36480	A8	64.8806	qA8-5
						ACBP	A8	77.4872	qA8-6		FAE1	A8	65.4001	qA8-5
						AT1G32200	A8	77.5245	qA8-6		AT4G31050	A8	66.3897	qA8-5
						ACC2	A8	77.9043	qA8-6		FAD6	A8	66.4307	qA8-5
						CER3	A8	86.3137	qA8-6		LPAT1	A8	66.5201	qA8-5
						At5g03880	A8	86.558	qA8-6		ATS1	A8	67.1562	qA8-5
						FAD3	A8	86.8312	qA8-6		AT4G25140	A8	67.36	qA8-5
						GPAT7	A8	86.9058	qA8-6		CER2	A8	67.4453	qA8-5
						GRF6	A8	87.5384	qA8-6		AT4G22340	A8	67.7513	qA8-5
						AT5G11650	A8	87.7397	qA8-6
						PDAT	A8	88.0229	qA8-6
						BCCP2	A8	88.3047	qA8-6
						AT5G16240	A8	88.4217	qA8-6
						AT5G18630	A8	88.812	qA8-6
						AT5G18640	A8	88.8166	qA8-6
33	HG-FAE1-C3(bb)	136.889	HG-FAE1-C3	133.8-152.3		CNU090(bb)	77.414	CNU090	75.3-90.4		HG-FAE1-A8(bb)	70.683	HG-FAE1-A8	57.4-74.6
	CYCA1	C3	151.937	qC3-3		KAS3	A8	75.4085	qA8-6		ACBP	A8	59.3039	qA8-5
						AT1G63380	A8	75.4651	qA8-6		AT1G32200	A8	59.6678	qA8-5
						AT1G62610	A8	75.4701	qA8-6		ACC2	A8	63.3735	qA8-5
						LEC1	A8	76.1042	qA8-6		PIS2	A8	63.5551	qA8-5
						AT1G24470	A8	76.4789	qA8-6		AT4G39850	A8	63.9699	qA8-5
						LEC2	A8	76.963	qA8-6		AT4G36480	A8	64.8806	qA8-5
						ACBP	A8	77.4872	qA8-6		FAE1	A8	65.4001	qA8-5
						AT1G32200	A8	77.5245	qA8-6		AT4G31050	A8	66.3897	qA8-5
						ACC2	A8	77.9043	qA8-6		FAD6	A8	66.4307	qA8-5
						CER3	A8	86.3137	qA8-6		LPAT1	A8	66.5201	qA8-5
						At5g03880	A8	86.558	qA8-6		ATS1	A8	67.1562	qA8-5
						FAD3	A8	86.8312	qA8-6		AT4G25140	A8	67.36	qA8-5
						GPAT7	A8	86.9058	qA8-6		CER2	A8	67.4453	qA8-5
						GRF6	A8	87.5384	qA8-6		AT4G22340	A8	67.7513	qA8-5
						AT5G11650	A8	87.7397	qA8-6
						PDAT	A8	88.0229	qA8-6
						BCCP2	A8	88.3047	qA8-6
						AT5G16240	A8	88.4217	qA8-6
						AT5G18630	A8	88.812	qA8-6
						AT5G18640	A8	88.8166	qA8-6
34	HG-FAE1-C3(bb)	136.889	HG-FAE1-C3	133.8-152.3		sR7178(bb)	74.238	sR7178	57.4-74.6		HG-FAE1-A8(bb)	70.683	HG-FAE1-A8	57.4-74.6
	CYCA1	C3	151.937	qC3-3		ACBP	A8	59.3039	qA8-5		ACBP	A8	59.3039	qA8-5
						AT1G32200	A8	59.6678	qA8-5		AT1G32200	A8	59.6678	qA8-5
						ACC2	A8	63.3735	qA8-5		ACC2	A8	63.3735	qA8-5
						PIS2	A8	63.5551	qA8-5		PIS2	A8	63.5551	qA8-5
						AT4G39850	A8	63.9699	qA8-5		AT4G39850	A8	63.9699	qA8-5
						AT4G36480	A8	64.8806	qA8-5		AT4G36480	A8	64.8806	qA8-5
						FAE1	A8	65.4001	qA8-5		FAE1	A8	65.4001	qA8-5
						AT4G31050	A8	66.3897	qA8-5		AT4G31050	A8	66.3897	qA8-5
						FAD6	A8	66.4307	qA8-5		FAD6	A8	66.4307	qA8-5
						LPAT1	A8	66.5201	qA8-5		LPAT1	A8	66.5201	qA8-5
						ATS1	A8	67.1562	qA8-5		ATS1	A8	67.1562	qA8-5
						AT4G25140	A8	67.36	qA8-5		AT4G25140	A8	67.36	qA8-5
						CER2	A8	67.4453	qA8-5		CER2	A8	67.4453	qA8-5
						AT4G22340	A8	67.7513	qA8-5		AT4G22340	A8	67.7513	qA8-5
35	HG-FAE1-C3(bb)	136.889	HG-FAE1-C3	133.8-152.3		sS1702(bb)	71.687	sS1702	57.4-74.6		HG-FAE1-A8(bb)	70.683	HG-FAE1-A8	57.4-74.6
	CYCA1	C3	151.937	qC3-3		ACBP	A8	59.3039	qA8-5		ACBP	A8	59.3039	qA8-5
						AT1G32200	A8	59.6678	qA8-5		AT1G32200	A8	59.6678	qA8-5
						ACC2	A8	63.3735	qA8-5		ACC2	A8	63.3735	qA8-5
						PIS2	A8	63.5551	qA8-5		PIS2	A8	63.5551	qA8-5
						AT4G39850	A8	63.9699	qA8-5		AT4G39850	A8	63.9699	qA8-5
						AT4G36480	A8	64.8806	qA8-5		AT4G36480	A8	64.8806	qA8-5
						FAE1	A8	65.4001	qA8-5		FAE1	A8	65.4001	qA8-5
						AT4G31050	A8	66.3897	qA8-5		AT4G31050	A8	66.3897	qA8-5
						FAD6	A8	66.4307	qA8-5		FAD6	A8	66.4307	qA8-5
						LPAT1	A8	66.5201	qA8-5		LPAT1	A8	66.5201	qA8-5
						ATS1	A8	67.1562	qA8-5		ATS1	A8	67.1562	qA8-5
						AT4G25140	A8	67.36	qA8-5		AT4G25140	A8	67.36	qA8-5
						CER2	A8	67.4453	qA8-5		CER2	A8	67.4453	qA8-5
						AT4G22340	A8	67.7513	qA8-5		AT4G22340	A8	67.7513	qA8-5
36	HG-FAE1-C3(bb)	136.889	HG-FAE1-C3	133.8-152.3		HG-FAE1-A8(bb)	70.683	HG-FAE1-A8	57.4-74.6
	CYCA1	C3	151.937	qC3-3		ACBP	A8	59.3039	qA8-5
						AT1G32200	A8	59.6678	qA8-5
						ACC2	A8	63.3735	qA8-5
						PIS2	A8	63.5551	qA8-5
						AT4G39850	A8	63.9699	qA8-5
						AT4G36480	A8	64.8806	qA8-5
						FAE1	A8	65.4001	qA8-5
						AT4G31050	A8	66.3897	qA8-5
						FAD6	A8	66.4307	qA8-5
						LPAT1	A8	66.5201	qA8-5
						ATS1	A8	67.1562	qA8-5
						AT4G25140	A8	67.36	qA8-5
						CER2	A8	67.4453	qA8-5
						AT4G22340	A8	67.7513	qA8-5
37	BRAS068(bb)	129.74	BRAS068	126.1-131.5		MR049(bb)	129.675	MR049	126.1-131.5		HG-FAE1-A8(bb)	70.683	HG-FAE1-A8	57.4-74.6
	AT4G22340	C3	129.958	qC3-2		AT4G22340	C3	129.958	qC3-2		ACBP	A8	59.3039	qA8-5
	CER2	C3	130.02	qC3-2		CER2	C3	130.02	qC3-2		AT1G32200	A8	59.6678	qA8-5
	AT4G25140	C3	130.037	qC3-2		AT4G25140	C3	130.037	qC3-2		ACC2	A8	63.3735	qA8-5
	ATS1	C3	130.078	qC3-2		ATS1	C3	130.078	qC3-2		PIS2	A8	63.5551	qA8-5
	LPAT1	C3	130.182	qC3-2		LPAT1	C3	130.182	qC3-2		AT4G39850	A8	63.9699	qA8-5
	FAD6	C3	130.191	qC3-2		FAD6	C3	130.191	qC3-2		AT4G36480	A8	64.8806	qA8-5
	AT4G31050	C3	130.195	qC3-2		AT4G31050	C3	130.195	qC3-2		FAE1	A8	65.4001	qA8-5
	FAE1	C3	130.294	qC3-2		FAE1	C3	130.294	qC3-2		AT4G31050	A8	66.3897	qA8-5
	AT4G36480	C3	130.346	qC3-2		AT4G36480	C3	130.346	qC3-2		FAD6	A8	66.4307	qA8-5
	AT4G39850	C3	130.923	qC3-2		AT4G39850	C3	130.923	qC3-2		LPAT1	A8	66.5201	qA8-5
	PIS2	C3	131.243	qC3-2		PIS2	C3	131.243	qC3-2		ATS1	A8	67.1562	qA8-5
											AT4G25140	A8	67.36	qA8-5
											CER2	A8	67.4453	qA8-5
											AT4G22340	A8	67.7513	qA8-5
38	BRAS068(bb)	129.74	BRAS068	126.1-131.5		CNU090(bb)	77.414	CNU090	75.3-90.4		HG-FAE1-A8(bb)	70.683	HG-FAE1-A8	57.4-74.6
	AT4G22340	C3	129.958	qC3-2		KAS3	A8	75.4085	qA8-6		ACBP	A8	59.3039	qA8-5
	CER2	C3	130.02	qC3-2		AT1G63380	A8	75.4651	qA8-6		AT1G32200	A8	59.6678	qA8-5
	AT4G25140	C3	130.037	qC3-2		AT1G62610	A8	75.4701	qA8-6		ACC2	A8	63.3735	qA8-5
	ATS1	C3	130.078	qC3-2		LEC1	A8	76.1042	qA8-6		PIS2	A8	63.5551	qA8-5
	LPAT1	C3	130.182	qC3-2		AT1G24470	A8	76.4789	qA8-6		AT4G39850	A8	63.9699	qA8-5
	FAD6	C3	130.191	qC3-2		LEC2	A8	76.963	qA8-6		AT4G36480	A8	64.8806	qA8-5
	AT4G31050	C3	130.195	qC3-2		ACBP	A8	77.4872	qA8-6		FAE1	A8	65.4001	qA8-5
	FAE1	C3	130.294	qC3-2		AT1G32200	A8	77.5245	qA8-6		AT4G31050	A8	66.3897	qA8-5
	AT4G36480	C3	130.346	qC3-2		ACC2	A8	77.9043	qA8-6		FAD6	A8	66.4307	qA8-5
	AT4G39850	C3	130.923	qC3-2		CER3	A8	86.3137	qA8-6		LPAT1	A8	66.5201	qA8-5
	PIS2	C3	131.243	qC3-2		At5g03880	A8	86.558	qA8-6		ATS1	A8	67.1562	qA8-5
						FAD3	A8	86.8312	qA8-6		AT4G25140	A8	67.36	qA8-5
						GPAT7	A8	86.9058	qA8-6		CER2	A8	67.4453	qA8-5
						GRF6	A8	87.5384	qA8-6		AT4G22340	A8	67.7513	qA8-5
						AT5G11650	A8	87.7397	qA8-6
						PDAT	A8	88.0229	qA8-6
						BCCP2	A8	88.3047	qA8-6
						AT5G16240	A8	88.4217	qA8-6
						AT5G18630	A8	88.812	qA8-6
						AT5G18640	A8	88.8166	qA8-6
39	BRAS068(bb)	129.74	BRAS068	126.1-131.5		HG-FAE1-A8(bb)	70.683	HG-FAE1-A8	57.4-74.6		HBr022(aa)	68.042	HBr022	57.4-74.6
	AT4G22340	C3	129.958	qC3-2		ACBP	A8	59.3039	qA8-5		ACBP	A8	59.3039	qA8-5
	CER2	C3	130.02	qC3-2		AT1G32200	A8	59.6678	qA8-5		AT1G32200	A8	59.6678	qA8-5
	AT4G25140	C3	130.037	qC3-2		ACC2	A8	63.3735	qA8-5		ACC2	A8	63.3735	qA8-5
	ATS1	C3	130.078	qC3-2		PIS2	A8	63.5551	qA8-5		PIS2	A8	63.5551	qA8-5
	LPAT1	C3	130.182	qC3-2		AT4G39850	A8	63.9699	qA8-5		AT4G39850	A8	63.9699	qA8-5
	FAD6	C3	130.191	qC3-2		AT4G36480	A8	64.8806	qA8-5		AT4G36480	A8	64.8806	qA8-5
	AT4G31050	C3	130.195	qC3-2		FAE1	A8	65.4001	qA8-5		FAE1	A8	65.4001	qA8-5
	FAE1	C3	130.294	qC3-2		AT4G31050	A8	66.3897	qA8-5		AT4G31050	A8	66.3897	qA8-5
	AT4G36480	C3	130.346	qC3-2		FAD6	A8	66.4307	qA8-5		FAD6	A8	66.4307	qA8-5
	AT4G39850	C3	130.923	qC3-2		LPAT1	A8	66.5201	qA8-5		LPAT1	A8	66.5201	qA8-5
	PIS2	C3	131.243	qC3-2		ATS1	A8	67.1562	qA8-5		ATS1	A8	67.1562	qA8-5
						AT4G25140	A8	67.36	qA8-5		AT4G25140	A8	67.36	qA8-5
						CER2	A8	67.4453	qA8-5		CER2	A8	67.4453	qA8-5
						AT4G22340	A8	67.7513	qA8-5		AT4G22340	A8	67.7513	qA8-5
40	HBr144(aa)	60.129	HBr144	52.7-61.2		HBr095(bb)	73.125	HBr095	57.4-74.6		pW187(aa)	19.415	pW187
	LEC1	C9	54.5692	qC9-3		ACBP	A8	59.3039	qA8-5
	AT1G24470	C9	54.6274	qC9-3		AT1G32200	A8	59.6678	qA8-5
	LEC2	C9	54.7026	qC9-3		ACC2	A8	63.3735	qA8-5
	ACBP	C9	54.7957	qC9-3		PIS2	A8	63.5551	qA8-5
	AT1G32200	C9	54.8075	qC9-3		AT4G39850	A8	63.9699	qA8-5
	ACC2	C9	54.9271	qC9-3		AT4G36480	A8	64.8806	qA8-5
	TAG1	C9	55.0158	qC9-3		FAE1	A8	65.4001	qA8-5
	LIP1	C9	55.036	qC9-3		AT4G31050	A8	66.3897	qA8-5
	KAS3	C9	56.9401	qC9-3		FAD6	A8	66.4307	qA8-5
	AT1G63380	C9	57.2981	qC9-3		LPAT1	A8	66.5201	qA8-5
	AT1G62610	C9	57.3297	qC9-3		ATS1	A8	67.1562	qA8-5
	AT1G65290	C9	59.481	qC9-3		AT4G25140	A8	67.36	qA8-5
						CER2	A8	67.4453	qA8-5
						AT4G22340	A8	67.7513	qA8-5
41	HBr071(aa)	57.829	HBr071	52.7-61.2		HBr095(bb)	73.125	HBr095	57.4-74.6		pW187(aa)	19.415	pW187
	LEC1	C9	54.5692	qC9-3		ACBP	A8	59.3039	qA8-5
	AT1G24470	C9	54.6274	qC9-3		AT1G32200	A8	59.6678	qA8-5
	LEC2	C9	54.7026	qC9-3		ACC2	A8	63.3735	qA8-5
	ACBP	C9	54.7957	qC9-3		PIS2	A8	63.5551	qA8-5
	AT1G32200	C9	54.8075	qC9-3		AT4G39850	A8	63.9699	qA8-5
	ACC2	C9	54.9271	qC9-3		AT4G36480	A8	64.8806	qA8-5
	TAG1	C9	55.0158	qC9-3		FAE1	A8	65.4001	qA8-5
	LIP1	C9	55.036	qC9-3		AT4G31050	A8	66.3897	qA8-5
	KAS3	C9	56.9401	qC9-3		FAD6	A8	66.4307	qA8-5
	AT1G63380	C9	57.2981	qC9-3		LPAT1	A8	66.5201	qA8-5
	AT1G62610	C9	57.3297	qC9-3		ATS1	A8	67.1562	qA8-5
	AT1G65290	C9	59.481	qC9-3		AT4G25140	A8	67.36	qA8-5
						CER2	A8	67.4453	qA8-5
						AT4G22340	A8	67.7513	qA8-5
42	HBr087(aa)	57.557	HBr087	52.7-61.2		IGF0568d(bb)	104.975	IGF0568d			CNU090(bb)	77.414	CNU090	75.3-90.4
	LEC1	C9	54.5692	qC9-3							KAS3	A8	75.4085	qA8-6
	AT1G24470	C9	54.6274	qC9-3							AT1G63380	A8	75.4651	qA8-6
	LEC2	C9	54.7026	qC9-3							AT1G62610	A8	75.4701	qA8-6
	ACBP	C9	54.7957	qC9-3							LEC1	A8	76.1042	qA8-6
	AT1G32200	C9	54.8075	qC9-3							AT1G24470	A8	76.4789	qA8-6
	ACC2	C9	54.9271	qC9-3							LEC2	A8	76.963	qA8-6
	TAG1	C9	55.0158	qC9-3							ACBP	A8	77.4872	qA8-6
	LIP1	C9	55.036	qC9-3							AT1G32200	A8	77.5245	qA8-6
	KAS3	C9	56.9401	qC9-3							ACC2	A8	77.9043	qA8-6
	AT1G63380	C9	57.2981	qC9-3							CER3	A8	86.3137	qA8-6
	AT1G62610	C9	57.3297	qC9-3							At5g03880	A8	86.558	qA8-6
	AT1G65290	C9	59.481	qC9-3							FAD3	A8	86.8312	qA8-6
											GPAT7	A8	86.9058	qA8-6
											GRF6	A8	87.5384	qA8-6
											AT5G11650	A8	87.7397	qA8-6
											PDAT	A8	88.0229	qA8-6
											BCCP2	A8	88.3047	qA8-6
											AT5G16240	A8	88.4217	qA8-6
											AT5G18630	A8	88.812	qA8-6
											AT5G18640	A8	88.8166	qA8-6
43	HBr087(aa)	57.557	HBr087	52.7-61.2		HBr095(bb)	73.125	HBr095	57.4-74.6		pW187(aa)	19.415	pW187
	LEC1	C9	54.5692	qC9-3		ACBP	A8	59.3039	qA8-5
	AT1G24470	C9	54.6274	qC9-3		AT1G32200	A8	59.6678	qA8-5
	LEC2	C9	54.7026	qC9-3		ACC2	A8	63.3735	qA8-5
	ACBP	C9	54.7957	qC9-3		PIS2	A8	63.5551	qA8-5
	AT1G32200	C9	54.8075	qC9-3		AT4G39850	A8	63.9699	qA8-5
	ACC2	C9	54.9271	qC9-3		AT4G36480	A8	64.8806	qA8-5
	TAG1	C9	55.0158	qC9-3		FAE1	A8	65.4001	qA8-5
	LIP1	C9	55.036	qC9-3		AT4G31050	A8	66.3897	qA8-5
	KAS3	C9	56.9401	qC9-3		FAD6	A8	66.4307	qA8-5
	AT1G63380	C9	57.2981	qC9-3		LPAT1	A8	66.5201	qA8-5
	AT1G62610	C9	57.3297	qC9-3		ATS1	A8	67.1562	qA8-5
	AT1G65290	C9	59.481	qC9-3		AT4G25140	A8	67.36	qA8-5
						CER2	A8	67.4453	qA8-5
						AT4G22340	A8	67.7513	qA8-5
44	HBr087(aa)	57.557	HBr087	52.7-61.2		HBr095(bb)	73.125	HBr095	57.4-74.6		pW187(aa)	19.415	pW187
	LEC1	C9	54.5692	qC9-3		ACBP	A8	59.3039	qA8-5
	AT1G24470	C9	54.6274	qC9-3		AT1G32200	A8	59.6678	qA8-5
	LEC2	C9	54.7026	qC9-3		ACC2	A8	63.3735	qA8-5
	ACBP	C9	54.7957	qC9-3		PIS2	A8	63.5551	qA8-5
	AT1G32200	C9	54.8075	qC9-3		AT4G39850	A8	63.9699	qA8-5
	ACC2	C9	54.9271	qC9-3		AT4G36480	A8	64.8806	qA8-5
	TAG1	C9	55.0158	qC9-3		FAE1	A8	65.4001	qA8-5
	LIP1	C9	55.036	qC9-3		AT4G31050	A8	66.3897	qA8-5
	KAS3	C9	56.9401	qC9-3		FAD6	A8	66.4307	qA8-5
	AT1G63380	C9	57.2981	qC9-3		LPAT1	A8	66.5201	qA8-5
	AT1G62610	C9	57.3297	qC9-3		ATS1	A8	67.1562	qA8-5
	AT1G65290	C9	59.481	qC9-3		AT4G25140	A8	67.36	qA8-5
						CER2	A8	67.4453	qA8-5
						AT4G22340	A8	67.7513	qA8-5
45	IGF1072c(aa)	54.537	IGF1072c	52.7-61.2		HBr095(bb)	73.125	HBr095	57.4-74.6		pW187(aa)	19.415	pW187
	LEC1	C9	54.5692	qC9-3		ACBP	A8	59.3039	qA8-5
	AT1G24470	C9	54.6274	qC9-3		AT1G32200	A8	59.6678	qA8-5
	LEC2	C9	54.7026	qC9-3		ACC2	A8	63.3735	qA8-5
	ACBP	C9	54.7957	qC9-3		PIS2	A8	63.5551	qA8-5
	AT1G32200	C9	54.8075	qC9-3		AT4G39850	A8	63.9699	qA8-5
	ACC2	C9	54.9271	qC9-3		AT4G36480	A8	64.8806	qA8-5
	TAG1	C9	55.0158	qC9-3		FAE1	A8	65.4001	qA8-5
	LIP1	C9	55.036	qC9-3		AT4G31050	A8	66.3897	qA8-5
	KAS3	C9	56.9401	qC9-3		FAD6	A8	66.4307	qA8-5
	AT1G63380	C9	57.2981	qC9-3		LPAT1	A8	66.5201	qA8-5
	AT1G62610	C9	57.3297	qC9-3		ATS1	A8	67.1562	qA8-5
	AT1G65290	C9	59.481	qC9-3		AT4G25140	A8	67.36	qA8-5
						CER2	A8	67.4453	qA8-5
						AT4G22340	A8	67.7513	qA8-5
46	Ol13H09(bb)	140.442	Ol13H09	133.8-152.3		HBr020(aa)	95.087	HBr020			ZAAS246a(aa)	25.704	ZAAS246a	25.7-28.5
	CYCA1	C3	151.937	qC3-3							AT3G55360	A4	27.2969	qA4-3
											AT3G55030	A4	27.5633	qA4-3
											WRI1	A4	28.1645	qA4-3
47	Ol13C12(bb)	130.364	Ol13C12	126.1-131.5		HBr020(aa)	95.087	HBr020			ZAAS246a(aa)	25.704	ZAAS246a	25.7-28.5
	AT4G22340	C3	129.958	qC3-2							AT3G55360	A4	27.2969	qA4-3
	CER2	C3	130.02	qC3-2							AT3G55030	A4	27.5633	qA4-3
	AT4G25140	C3	130.037	qC3-2							WRI1	A4	28.1645	qA4-3
	ATS1	C3	130.078	qC3-2
	LPAT1	C3	130.182	qC3-2
	FAD6	C3	130.191	qC3-2
	AT4G31050	C3	130.195	qC3-2
	FAE1	C3	130.294	qC3-2
	AT4G36480	C3	130.346	qC3-2
	AT4G39850	C3	130.923	qC3-2
	PIS2	C3	131.243	qC3-2
48	IGF1152z(bb)	154.532	IGF1152z			HG-FAE1-C3(bb)	136.889	HG-FAE1-C3	133.8-152.3		HG-FAE1-A8(bb)	70.683	HG-FAE1-A8	57.4-74.6
						CYCA1	C3	151.937	qC3-3		ACBP	A8	59.3039	qA8-5
											AT1G32200	A8	59.6678	qA8-5
											ACC2	A8	63.3735	qA8-5
											PIS2	A8	63.5551	qA8-5
											AT4G39850	A8	63.9699	qA8-5
											AT4G36480	A8	64.8806	qA8-5
											FAE1	A8	65.4001	qA8-5
											AT4G31050	A8	66.3897	qA8-5
											FAD6	A8	66.4307	qA8-5
											LPAT1	A8	66.5201	qA8-5
											ATS1	A8	67.1562	qA8-5
											AT4G25140	A8	67.36	qA8-5
											CER2	A8	67.4453	qA8-5
											AT4G22340	A8	67.7513	qA8-5
49	HG-FAE1-C3(bb)	136.889	HG-FAE1-C3	133.8-152.3		HBr014(bb)	126.104	HBr014	126.1-131.5		HG-FAE1-A8(bb)	70.683	HG-FAE1-A8	57.4-74.6
	CYCA1	C3	151.937	qC3-3		AT4G22340	C3	129.958	qC3-2		ACBP	A8	59.3039	qA8-5
						CER2	C3	130.02	qC3-2		AT1G32200	A8	59.6678	qA8-5
						AT4G25140	C3	130.037	qC3-2		ACC2	A8	63.3735	qA8-5
						ATS1	C3	130.078	qC3-2		PIS2	A8	63.5551	qA8-5
						LPAT1	C3	130.182	qC3-2		AT4G39850	A8	63.9699	qA8-5
						FAD6	C3	130.191	qC3-2		AT4G36480	A8	64.8806	qA8-5
						AT4G31050	C3	130.195	qC3-2		FAE1	A8	65.4001	qA8-5
						FAE1	C3	130.294	qC3-2		AT4G31050	A8	66.3897	qA8-5
						AT4G36480	C3	130.346	qC3-2		FAD6	A8	66.4307	qA8-5
						AT4G39850	C3	130.923	qC3-2		LPAT1	A8	66.5201	qA8-5
						PIS2	C3	131.243	qC3-2		ATS1	A8	67.1562	qA8-5
											AT4G25140	A8	67.36	qA8-5
											CER2	A8	67.4453	qA8-5
											AT4G22340	A8	67.7513	qA8-5
50	HG-FAE1-C3(bb)	136.889	HG-FAE1-C3	133.8-152.3		HBr026(bb)	89.039	HBr026	75.3-90.4		HG-FAE1-A8(bb)	70.683	HG-FAE1-A8	57.4-74.6
	CYCA1	C3	151.937	qC3-3		KAS3	A8	75.4085	qA8-6		ACBP	A8	59.3039	qA8-5
						AT1G63380	A8	75.4651	qA8-6		AT1G32200	A8	59.6678	qA8-5
						AT1G62610	A8	75.4701	qA8-6		ACC2	A8	63.3735	qA8-5
						LEC1	A8	76.1042	qA8-6		PIS2	A8	63.5551	qA8-5
						AT1G24470	A8	76.4789	qA8-6		AT4G39850	A8	63.9699	qA8-5
						LEC2	A8	76.963	qA8-6		AT4G36480	A8	64.8806	qA8-5
						ACBP	A8	77.4872	qA8-6		FAE1	A8	65.4001	qA8-5
						AT1G32200	A8	77.5245	qA8-6		AT4G31050	A8	66.3897	qA8-5
						ACC2	A8	77.9043	qA8-6		FAD6	A8	66.4307	qA8-5
						CER3	A8	86.3137	qA8-6		LPAT1	A8	66.5201	qA8-5
						At5g03880	A8	86.558	qA8-6		ATS1	A8	67.1562	qA8-5
						FAD3	A8	86.8312	qA8-6		AT4G25140	A8	67.36	qA8-5
						GPAT7	A8	86.9058	qA8-6		CER2	A8	67.4453	qA8-5
						GRF6	A8	87.5384	qA8-6		AT4G22340	A8	67.7513	qA8-5
						AT5G11650	A8	87.7397	qA8-6
						PDAT	A8	88.0229	qA8-6
						BCCP2	A8	88.3047	qA8-6
						AT5G16240	A8	88.4217	qA8-6
						AT5G18630	A8	88.812	qA8-6
						AT5G18640	A8	88.8166	qA8-6
51	HG-FAE1-C3(bb)	136.889	HG-FAE1-C3	133.8-152.3		HR-C002-A8(bb)	80.292	HR-C002-A8	75.3-90.4		HG-FAE1-A8(bb)	70.683	HG-FAE1-A8	57.4-74.6
	CYCA1	C3	151.937	qC3-3		KAS3	A8	75.4085	qA8-6		ACBP	A8	59.3039	qA8-5
						AT1G63380	A8	75.4651	qA8-6		AT1G32200	A8	59.6678	qA8-5
						AT1G62610	A8	75.4701	qA8-6		ACC2	A8	63.3735	qA8-5
						LEC1	A8	76.1042	qA8-6		PIS2	A8	63.5551	qA8-5
						AT1G24470	A8	76.4789	qA8-6		AT4G39850	A8	63.9699	qA8-5
						LEC2	A8	76.963	qA8-6		AT4G36480	A8	64.8806	qA8-5
						ACBP	A8	77.4872	qA8-6		FAE1	A8	65.4001	qA8-5
						AT1G32200	A8	77.5245	qA8-6		AT4G31050	A8	66.3897	qA8-5
						ACC2	A8	77.9043	qA8-6		FAD6	A8	66.4307	qA8-5
						CER3	A8	86.3137	qA8-6		LPAT1	A8	66.5201	qA8-5
						At5g03880	A8	86.558	qA8-6		ATS1	A8	67.1562	qA8-5
						FAD3	A8	86.8312	qA8-6		AT4G25140	A8	67.36	qA8-5
						GPAT7	A8	86.9058	qA8-6		CER2	A8	67.4453	qA8-5
						GRF6	A8	87.5384	qA8-6		AT4G22340	A8	67.7513	qA8-5
						AT5G11650	A8	87.7397	qA8-6
						PDAT	A8	88.0229	qA8-6
						BCCP2	A8	88.3047	qA8-6
						AT5G16240	A8	88.4217	qA8-6
						AT5G18630	A8	88.812	qA8-6
						AT5G18640	A8	88.8166	qA8-6
52	HG-FAE1-C3(bb)	136.889	HG-FAE1-C3	133.8-152.3		CNU090(bb)	77.414	CNU090	75.3-90.4		sR7178(bb)	74.238	sR7178	57.4-74.6
	CYCA1	C3	151.937	qC3-3		KAS3	A8	75.4085	qA8-6		ACBP	A8	59.3039	qA8-5
						AT1G63380	A8	75.4651	qA8-6		AT1G32200	A8	59.6678	qA8-5
						AT1G62610	A8	75.4701	qA8-6		ACC2	A8	63.3735	qA8-5
						LEC1	A8	76.1042	qA8-6		PIS2	A8	63.5551	qA8-5
						AT1G24470	A8	76.4789	qA8-6		AT4G39850	A8	63.9699	qA8-5
						LEC2	A8	76.963	qA8-6		AT4G36480	A8	64.8806	qA8-5
						ACBP	A8	77.4872	qA8-6		FAE1	A8	65.4001	qA8-5
						AT1G32200	A8	77.5245	qA8-6		AT4G31050	A8	66.3897	qA8-5
						ACC2	A8	77.9043	qA8-6		FAD6	A8	66.4307	qA8-5
						CER3	A8	86.3137	qA8-6		LPAT1	A8	66.5201	qA8-5
						At5g03880	A8	86.558	qA8-6		ATS1	A8	67.1562	qA8-5
						FAD3	A8	86.8312	qA8-6		AT4G25140	A8	67.36	qA8-5
						GPAT7	A8	86.9058	qA8-6		CER2	A8	67.4453	qA8-5
						GRF6	A8	87.5384	qA8-6		AT4G22340	A8	67.7513	qA8-5
						AT5G11650	A8	87.7397	qA8-6
						PDAT	A8	88.0229	qA8-6
						BCCP2	A8	88.3047	qA8-6
						AT5G16240	A8	88.4217	qA8-6
						AT5G18630	A8	88.812	qA8-6
						AT5G18640	A8	88.8166	qA8-6
53	HG-FAE1-C3(bb)	136.889	HG-FAE1-C3	133.8-152.3		CNU090(bb)	77.414	CNU090	75.3-90.4		HG-FAE1-A8(bb)	70.683	HG-FAE1-A8	57.4-74.6
	CYCA1	C3	151.937	qC3-3		KAS3	A8	75.4085	qA8-6		ACBP	A8	59.3039	qA8-5
						AT1G63380	A8	75.4651	qA8-6		AT1G32200	A8	59.6678	qA8-5
						AT1G62610	A8	75.4701	qA8-6		ACC2	A8	63.3735	qA8-5
						LEC1	A8	76.1042	qA8-6		PIS2	A8	63.5551	qA8-5
						AT1G24470	A8	76.4789	qA8-6		AT4G39850	A8	63.9699	qA8-5
						LEC2	A8	76.963	qA8-6		AT4G36480	A8	64.8806	qA8-5
						ACBP	A8	77.4872	qA8-6		FAE1	A8	65.4001	qA8-5
						AT1G32200	A8	77.5245	qA8-6		AT4G31050	A8	66.3897	qA8-5
						ACC2	A8	77.9043	qA8-6		FAD6	A8	66.4307	qA8-5
						CER3	A8	86.3137	qA8-6		LPAT1	A8	66.5201	qA8-5
						At5g03880	A8	86.558	qA8-6		ATS1	A8	67.1562	qA8-5
						FAD3	A8	86.8312	qA8-6		AT4G25140	A8	67.36	qA8-5
						GPAT7	A8	86.9058	qA8-6		CER2	A8	67.4453	qA8-5
						GRF6	A8	87.5384	qA8-6		AT4G22340	A8	67.7513	qA8-5
						AT5G11650	A8	87.7397	qA8-6
						PDAT	A8	88.0229	qA8-6
						BCCP2	A8	88.3047	qA8-6
						AT5G16240	A8	88.4217	qA8-6
						AT5G18630	A8	88.812	qA8-6
						AT5G18640	A8	88.8166	qA8-6
54	HG-FAE1-C3(bb)	136.889	HG-FAE1-C3	133.8-152.3		sR7178(bb)	74.238	sR7178	57.4-74.6		sS1702(bb)	71.687	sS1702	57.4-74.6
	CYCA1	C3	151.937	qC3-3		ACBP	A8	59.3039	qA8-5		ACBP	A8	59.3039	qA8-5
						AT1G32200	A8	59.6678	qA8-5		AT1G32200	A8	59.6678	qA8-5
						ACC2	A8	63.3735	qA8-5		ACC2	A8	63.3735	qA8-5
						PIS2	A8	63.5551	qA8-5		PIS2	A8	63.5551	qA8-5
						AT4G39850	A8	63.9699	qA8-5		AT4G39850	A8	63.9699	qA8-5
						AT4G36480	A8	64.8806	qA8-5		AT4G36480	A8	64.8806	qA8-5
						FAE1	A8	65.4001	qA8-5		FAE1	A8	65.4001	qA8-5
						AT4G31050	A8	66.3897	qA8-5		AT4G31050	A8	66.3897	qA8-5
						FAD6	A8	66.4307	qA8-5		FAD6	A8	66.4307	qA8-5
						LPAT1	A8	66.5201	qA8-5		LPAT1	A8	66.5201	qA8-5
						ATS1	A8	67.1562	qA8-5		ATS1	A8	67.1562	qA8-5
						AT4G25140	A8	67.36	qA8-5		AT4G25140	A8	67.36	qA8-5
						CER2	A8	67.4453	qA8-5		CER2	A8	67.4453	qA8-5
						AT4G22340	A8	67.7513	qA8-5		AT4G22340	A8	67.7513	qA8-5
55	HG-FAE1-C3(bb)	136.889	HG-FAE1-C3	133.8-152.3		sR7178(bb)	74.238	sR7178	57.4-74.6		HG-FAE1-A8(bb)	70.683	HG-FAE1-A8	57.4-74.6
	CYCA1	C3	151.937	qC3-3		ACBP	A8	59.3039	qA8-5		ACBP	A8	59.3039	qA8-5
						AT1G32200	A8	59.6678	qA8-5		AT1G32200	A8	59.6678	qA8-5
						ACC2	A8	63.3735	qA8-5		ACC2	A8	63.3735	qA8-5
						PIS2	A8	63.5551	qA8-5		PIS2	A8	63.5551	qA8-5
						AT4G39850	A8	63.9699	qA8-5		AT4G39850	A8	63.9699	qA8-5
						AT4G36480	A8	64.8806	qA8-5		AT4G36480	A8	64.8806	qA8-5
						FAE1	A8	65.4001	qA8-5		FAE1	A8	65.4001	qA8-5
						AT4G31050	A8	66.3897	qA8-5		AT4G31050	A8	66.3897	qA8-5
						FAD6	A8	66.4307	qA8-5		FAD6	A8	66.4307	qA8-5
						LPAT1	A8	66.5201	qA8-5		LPAT1	A8	66.5201	qA8-5
						ATS1	A8	67.1562	qA8-5		ATS1	A8	67.1562	qA8-5
						AT4G25140	A8	67.36	qA8-5		AT4G25140	A8	67.36	qA8-5
						CER2	A8	67.4453	qA8-5		CER2	A8	67.4453	qA8-5
						AT4G22340	A8	67.7513	qA8-5		AT4G22340	A8	67.7513	qA8-5
56	HG-FAE1-C3(bb)	136.889	HG-FAE1-C3	133.8-152.3		sR7178(bb)	74.238	sR7178	57.4-74.6		BRMS-088(bb)	70.119	BRMS-088	57.4-74.6
	CYCA1	C3	151.937	qC3-3		ACBP	A8	59.3039	qA8-5		ACBP	A8	59.3039	qA8-5
						AT1G32200	A8	59.6678	qA8-5		AT1G32200	A8	59.6678	qA8-5
						ACC2	A8	63.3735	qA8-5		ACC2	A8	63.3735	qA8-5
						PIS2	A8	63.5551	qA8-5		PIS2	A8	63.5551	qA8-5
						AT4G39850	A8	63.9699	qA8-5		AT4G39850	A8	63.9699	qA8-5
						AT4G36480	A8	64.8806	qA8-5		AT4G36480	A8	64.8806	qA8-5
						FAE1	A8	65.4001	qA8-5		FAE1	A8	65.4001	qA8-5
						AT4G31050	A8	66.3897	qA8-5		AT4G31050	A8	66.3897	qA8-5
						FAD6	A8	66.4307	qA8-5		FAD6	A8	66.4307	qA8-5
						LPAT1	A8	66.5201	qA8-5		LPAT1	A8	66.5201	qA8-5
						ATS1	A8	67.1562	qA8-5		ATS1	A8	67.1562	qA8-5
						AT4G25140	A8	67.36	qA8-5		AT4G25140	A8	67.36	qA8-5
						CER2	A8	67.4453	qA8-5		CER2	A8	67.4453	qA8-5
						AT4G22340	A8	67.7513	qA8-5		AT4G22340	A8	67.7513	qA8-5
57	HG-FAE1-C3(bb)	136.889	HG-FAE1-C3	133.8-152.3		sS1702(bb)	71.687	sS1702	57.4-74.6		HG-FAE1-A8(bb)	70.683	HG-FAE1-A8	57.4-74.6
	CYCA1	C3	151.937	qC3-3		ACBP	A8	59.3039	qA8-5		ACBP	A8	59.3039	qA8-5
						AT1G32200	A8	59.6678	qA8-5		AT1G32200	A8	59.6678	qA8-5
						ACC2	A8	63.3735	qA8-5		ACC2	A8	63.3735	qA8-5
						PIS2	A8	63.5551	qA8-5		PIS2	A8	63.5551	qA8-5
						AT4G39850	A8	63.9699	qA8-5		AT4G39850	A8	63.9699	qA8-5
						AT4G36480	A8	64.8806	qA8-5		AT4G36480	A8	64.8806	qA8-5
						FAE1	A8	65.4001	qA8-5		FAE1	A8	65.4001	qA8-5
						AT4G31050	A8	66.3897	qA8-5		AT4G31050	A8	66.3897	qA8-5
						FAD6	A8	66.4307	qA8-5		FAD6	A8	66.4307	qA8-5
						LPAT1	A8	66.5201	qA8-5		LPAT1	A8	66.5201	qA8-5
						ATS1	A8	67.1562	qA8-5		ATS1	A8	67.1562	qA8-5
						AT4G25140	A8	67.36	qA8-5		AT4G25140	A8	67.36	qA8-5
						CER2	A8	67.4453	qA8-5		CER2	A8	67.4453	qA8-5
						AT4G22340	A8	67.7513	qA8-5		AT4G22340	A8	67.7513	qA8-5
58	HG-FAE1-C3(bb)	136.889	HG-FAE1-C3	133.8-152.3		HG-FAE1-A8(bb)	70.683	HG-FAE1-A8	57.4-74.6
	CYCA1	C3	151.937	qC3-3		ACBP	A8	59.3039	qA8-5
						AT1G32200	A8	59.6678	qA8-5
						ACC2	A8	63.3735	qA8-5
						PIS2	A8	63.5551	qA8-5
						AT4G39850	A8	63.9699	qA8-5
						AT4G36480	A8	64.8806	qA8-5
						FAE1	A8	65.4001	qA8-5
						AT4G31050	A8	66.3897	qA8-5
						FAD6	A8	66.4307	qA8-5
						LPAT1	A8	66.5201	qA8-5
						ATS1	A8	67.1562	qA8-5
						AT4G25140	A8	67.36	qA8-5
						CER2	A8	67.4453	qA8-5
						AT4G22340	A8	67.7513	qA8-5
59	HG-FAE1-C3(bb)	136.889	HG-FAE1-C3	133.8-152.3		HG-FAE1-A8(bb)	70.683	HG-FAE1-A8	57.4-74.6		IGF1108c(bb)	57.529	IGF1108c	57.4-74.6
	CYCA1	C3	151.937	qC3-3		ACBP	A8	59.3039	qA8-5		ACBP	A8	59.3039	qA8-5
						AT1G32200	A8	59.6678	qA8-5		AT1G32200	A8	59.6678	qA8-5
						ACC2	A8	63.3735	qA8-5		ACC2	A8	63.3735	qA8-5
						PIS2	A8	63.5551	qA8-5		PIS2	A8	63.5551	qA8-5
						AT4G39850	A8	63.9699	qA8-5		AT4G39850	A8	63.9699	qA8-5
						AT4G36480	A8	64.8806	qA8-5		AT4G36480	A8	64.8806	qA8-5
						FAE1	A8	65.4001	qA8-5		FAE1	A8	65.4001	qA8-5
						AT4G31050	A8	66.3897	qA8-5		AT4G31050	A8	66.3897	qA8-5
						FAD6	A8	66.4307	qA8-5		FAD6	A8	66.4307	qA8-5
						LPAT1	A8	66.5201	qA8-5		LPAT1	A8	66.5201	qA8-5
						ATS1	A8	67.1562	qA8-5		ATS1	A8	67.1562	qA8-5
						AT4G25140	A8	67.36	qA8-5		AT4G25140	A8	67.36	qA8-5
						CER2	A8	67.4453	qA8-5		CER2	A8	67.4453	qA8-5
						AT4G22340	A8	67.7513	qA8-5		AT4G22340	A8	67.7513	qA8-5

## Sheet: C18-2
	F	Num.(True)	Ave.(True)	Num.(False)	Ave.(False)	MSA	MSW	MST	1-MSW/MST	Length	Code	Locus(allele)
C18：2-07D	593.266	51	19.6755	123	14.4523	984.259	1.65905	7.29264	0.772503	3	1	HG-FAE1-C3(bb)	HBr015(bb)	HBr074(bb)
	547.827	45	19.7107	121	14.4703	904.779	1.65158	7.05793	0.765997	3	2	HG-FAE1-C3(bb)	HBr015(bb)	HBr095(bb)
	540.289	51	19.6012	124	14.4591	956.878	1.77105	7.21078	0.754389	3	3	HG-FAE1-C3(bb)	HBr015(bb)	sS1702(bb)
	577.605	49	19.6863	121	14.4312	964.899	1.67052	7.31661	0.771682	3	4	HG-FAE1-C3(bb)	HBr015(bb)	BRMS-088(bb)
	540.326	47	19.7919	114	14.4442	951.998	1.7619	7.65135	0.769727	3	5	JICB0633(bb)	HBr015(bb)	BRMS-088(bb)
C18：2-07W1	54438800	1	17046	118	14.5911	288044000	5.29115	2417080	0.999998	3	6	pW233b(bb)	SA34(bb)	HR-S3-240(aa)
	59490700	1	17046	139	14.4455	288196000	4.84439	2057160	0.999998	3	7	pW233b(bb)	niab013(bb)	em21me26-300(aa)
C18-2-09D	74.3955	49	18.5445	119	12.8776	1125.62	15.1302	21.5848	0.299033	3	8	HS-Au8(bb)	HR-C002-A8(bb)	HG-FAE1-A8(bb)
	71.8527	49	18.4886	121	12.9214	1091.69	15.1934	21.3731	0.289135	3	9	HS-Au8(bb)	HR-S4-295(bb)	HG-FAE1-A8(bb)
	75.7574	51	18.4655	118	12.8559	1133.23	14.9587	21.412	0.301388	3	10	HS-Au8(bb)	CNU090(bb)	HG-FAE1-A8(bb)
	73.8918	53	18.3242	113	12.7636	1127.12	15.2537	21.7899	0.299966	3	11	HS-Au8(bb)	sR7178(bb)	HG-FAE1-A8(bb)
	72.6409	52	18.344	117	12.832	1104.64	15.2068	21.499	0.292672	3	12	HS-Au8(bb)	HBr074(bb)	HG-FAE1-A8(bb)
	71.3719	45	18.3953	113	12.6835	1050.18	14.7142	21.1733	0.305061	3	13	HS-Au8(bb)	HBr095(bb)	HG-FAE1-A8(bb)
	73.1509	52	18.3235	117	12.8056	1104.95	15.105	21.4121	0.294556	3	14	HS-Au8(bb)	sS1702(bb)	HG-FAE1-A8(bb)
	74.7004	53	18.3242	117	12.8056	1121.64	15.0151	21.3731	0.297476	2	15	HS-Au8(bb)	HG-FAE1-A8(bb)
	78.6017	45	18.7978	122	13.0641	1099.43	13.9873	20.2913	0.310675	3	16	HG-FAE1-C3(bb)	BRAS068(bb)	HG-FAE1-A8(bb)
	71.2456	47	18.6168	120	12.9607	1093.32	15.3458	21.6315	0.290584	3	17	HG-FAE1-C3(bb)	HR-C002-A8(bb)	HG-FAE1-A8(bb)
	72.1906	48	18.584	120	12.9657	1096.98	15.1957	21.4566	0.291797	3	18	HG-FAE1-C3(bb)	CNU090(bb)	HG-FAE1-A8(bb)
	70.8913	50	18.4294	119	12.9171	1082.43	15.2688	21.4183	0.287114	2	19	HG-FAE1-C3(bb)	HG-FAE1-A8(bb)
	73.4671	48	18.4594	117	12.9447	1047.52	14.2584	20.3589	0.299649	3	20	BRAS068(bb)	MR049(bb)	HG-FAE1-A8(bb)
	72.256	45	18.6602	118	13.1967	1002.62	13.8759	19.6714	0.294615	3	21	BRAS068(bb)	HBr014(bb)	HG-FAE1-A8(bb)
	76.7081	46	18.7598	121	13.0679	1101.56	14.3604	20.6541	0.304721	3	22	BRAS068(bb)	HR-C002-A8(bb)	HG-FAE1-A8(bb)
	74.2967	47	18.6451	122	13.0834	1070.89	14.4136	20.4533	0.29529	3	23	BRAS068(bb)	HR-S4-295(bb)	HG-FAE1-A8(bb)
	71.1893	47	18.5991	121	13.121	1040.01	14.6091	20.4821	0.286738	3	24	BRAS068(bb)	CNU090(bb)	HG-FAE1-A8(bb)
	72.417	48	18.5698	117	13.0357	1065.11	14.708	20.8473	0.294488	3	25	BRAS068(bb)	sR7178(bb)	HG-FAE1-A8(bb)
	72.1525	48	18.5229	120	13.0419	1048.65	14.5339	20.4917	0.290745	3	26	BRAS068(bb)	sS1702(bb)	HG-FAE1-A8(bb)
	73.7399	49	18.5196	120	13.0419	1065.32	14.447	20.4533	0.293659	2	27	BRAS068(bb)	HG-FAE1-A8(bb)
	72.2298	49	18.5196	114	13.018	1062.99	14.7168	20.8999	0.295842	3	28	BRAS068(bb)	HG-FAE1-A8(bb)	HBr022(bb)
C18-2-09W3	83.6909	49	18.0965	125	12.2667	1198.12	14.316	21.0271	0.319166	3	29	IGF1152z(bb)	HS-Au8(bb)	HBr026(bb)
	91.5302	50	18.1134	114	12.2006	1215.11	13.2756	20.5229	0.353133	3	30	IGF1152z(bb)	HS-Au8(bb)	HG-FAE1-A8(bb)
	83.8729	45	18.3671	128	12.3614	1202.15	14.3329	21.1088	0.320998	3	31	IGF1152z(bb)	HG-FAE1-C3(bb)	HBr026(bb)
	91.6251	46	18.3796	117	12.3059	1218.05	13.2939	20.6033	0.354771	3	32	IGF1152z(bb)	HG-FAE1-C3(bb)	HG-FAE1-A8(bb)
	84.0609	42	18.691	137	12.5442	1214.63	14.4495	21.0732	0.31432	3	33	IGF1152z(bb)	HBr062(bb)	HR-C002-A8(bb)
	86.8496	42	18.6376	123	12.479	1187.74	13.6758	20.707	0.339557	3	34	IGF1152z(bb)	HBr062(bb)	HG-FAE1-A8(bb)
	84.7232	44	18.5466	136	12.4971	1216.81	14.3621	20.9615	0.314833	3	35	IGF1152z(bb)	HBr062(bb)	BRMS-088(bb)
	85.2556	49	18.1547	120	12.365	1166.48	13.6822	20.4213	0.330005	3	36	HS-Au8(bb)	HG-FAE1-C3(bb)	HG-FAE1-A8(bb)
	91.3556	45	18.3956	119	12.4441	1157.31	12.6681	19.5657	0.352533	3	37	HS-Au8(bb)	HBr014(bb)	HG-FAE1-A8(bb)
	86.4215	45	18.2716	119	12.4513	1106.36	12.8018	19.3902	0.339778	3	38	HS-Au8(bb)	HBr026(bb)	HG-FAE1-A8(bb)
	84.1339	51	18.0188	118	12.3172	1157.75	13.7608	20.4478	0.327024	3	39	HS-Au8(bb)	CNU090(bb)	HG-FAE1-A8(bb)
	86.2168	53	17.9206	113	12.1911	1184.37	13.7371	20.7063	0.336571	3	40	HS-Au8(bb)	sR7178(bb)	HG-FAE1-A8(bb)
	83.7679	52	17.9144	117	12.2639	1149.42	13.7214	20.3603	0.326069	3	41	HS-Au8(bb)	sS1702(bb)	HG-FAE1-A8(bb)
	85.5706	53	17.9206	117	12.2639	1167.22	13.6404	20.3455	0.329564	2	42	HS-Au8(bb)	HG-FAE1-A8(bb)
	85.7681	45	18.2051	108	12.1336	1172.17	13.6667	21.1413	0.353554	3	43	HS-Au8(bb)	HG-FAE1-A8(bb)	IGF1108c(bb)
	92.8433	45	18.4327	118	12.4397	1171.19	12.6147	19.6378	0.357632	3	44	HG-FAE1-C3(bb)	HBr014(bb)	HG-FAE1-A8(bb)
	90.5313	42	18.5569	121	12.5062	1141.98	12.6142	19.4622	0.351863	3	45	HG-FAE1-C3(bb)	HBr026(bb)	HG-FAE1-A8(bb)
	85.3895	47	18.254	120	12.3713	1168.83	13.6882	20.5229	0.333028	3	46	HG-FAE1-C3(bb)	HR-C002-A8(bb)	HG-FAE1-A8(bb)
	86.9007	48	18.2527	120	12.3748	1184.93	13.6355	20.5243	0.335641	3	47	HG-FAE1-C3(bb)	CNU090(bb)	HG-FAE1-A8(bb)
	88.5544	50	18.1392	115	12.2533	1207.41	13.6347	20.7863	0.344053	3	48	HG-FAE1-C3(bb)	sR7178(bb)	HG-FAE1-A8(bb)
	85.1147	49	18.1596	119	12.355	1169.68	13.7424	20.5397	0.330932	3	49	HG-FAE1-C3(bb)	HBr074(bb)	HG-FAE1-A8(bb)
	86.1797	49	18.1371	119	12.3229	1173.36	13.6153	20.4374	0.333805	3	50	HG-FAE1-C3(bb)	sS1702(bb)	HG-FAE1-A8(bb)
	88.0206	50	18.1392	119	12.3229	1191.26	13.5339	20.4213	0.337269	2	51	HG-FAE1-C3(bb)	HG-FAE1-A8(bb)
	89.5296	43	18.4212	109	12.1675	1206.7	13.4783	21.2346	0.365268	3	52	HG-FAE1-C3(bb)	HG-FAE1-A8(bb)	IGF1108c(bb)
	84.723	41	18.3922	108	12.4806	1039.99	12.2752	19.0805	0.356663	3	53	JICB0633(bb)	HBr014(bb)	HG-FAE1-A8(bb)
	92.076	42	18.449	107	12.4377	1092.19	11.8619	19.0176	0.376268	3	54	JICB0633(bb)	HBr026(bb)	HG-FAE1-A8(bb)
	86.2473	45	18.2918	112	12.5715	1056.85	12.2537	18.7882	0.347796	3	55	IGF0235b(aa)	HBr014(bb)	HG-FAE1-A8(bb)
	83.7069	43	18.4019	114	12.4922	1092.07	13.0464	19.8256	0.341944	3	56	IGF0235b(aa)	HBr026(bb)	HG-FAE1-A8(bb)
	87.0323	45	18.3358	118	12.4451	1131.06	12.9959	19.7715	0.342697	3	57	BRAS068(bb)	HBr014(bb)	HG-FAE1-A8(bb)
	83.7433	44	18.5477	136	12.6337	1163.66	13.8955	20.2009	0.312133	3	58	HBr014(bb)	HBr062(bb)	HR-C002-A8(bb)
1	HG-FAE1-C3(bb)	136.889	HG-FAE1-C3	133.8-152.3		HBr015(bb)	75.508	HBr015			HBr074(bb)	73.741	HBr074	57.4-74.6
	CYCA1	C3	151.937	qC3-3							ACBP	A8	59.3039	qA8-5
											AT1G32200	A8	59.6678	qA8-5
											ACC2	A8	63.3735	qA8-5
											PIS2	A8	63.5551	qA8-5
											AT4G39850	A8	63.9699	qA8-5
											AT4G36480	A8	64.8806	qA8-5
											FAE1	A8	65.4001	qA8-5
											AT4G31050	A8	66.3897	qA8-5
											FAD6	A8	66.4307	qA8-5
											LPAT1	A8	66.5201	qA8-5
											ATS1	A8	67.1562	qA8-5
											AT4G25140	A8	67.36	qA8-5
											CER2	A8	67.4453	qA8-5
											AT4G22340	A8	67.7513	qA8-5
2	HG-FAE1-C3(bb)	136.889	HG-FAE1-C3	133.8-152.3		HBr015(bb)	75.508	HBr015			HBr095(bb)	73.125	HBr095	57.4-74.6
	CYCA1	C3	151.937	qC3-3							ACBP	A8	59.3039	qA8-5
											AT1G32200	A8	59.6678	qA8-5
											ACC2	A8	63.3735	qA8-5
											PIS2	A8	63.5551	qA8-5
											AT4G39850	A8	63.9699	qA8-5
											AT4G36480	A8	64.8806	qA8-5
											FAE1	A8	65.4001	qA8-5
											AT4G31050	A8	66.3897	qA8-5
											FAD6	A8	66.4307	qA8-5
											LPAT1	A8	66.5201	qA8-5
											ATS1	A8	67.1562	qA8-5
											AT4G25140	A8	67.36	qA8-5
											CER2	A8	67.4453	qA8-5
											AT4G22340	A8	67.7513	qA8-5
3	HG-FAE1-C3(bb)	136.889	HG-FAE1-C3	133.8-152.3		HBr015(bb)	75.508	HBr015			sS1702(bb)	71.687	sS1702	57.4-74.6
	CYCA1	C3	151.937	qC3-3							ACBP	A8	59.3039	qA8-5
											AT1G32200	A8	59.6678	qA8-5
											ACC2	A8	63.3735	qA8-5
											PIS2	A8	63.5551	qA8-5
											AT4G39850	A8	63.9699	qA8-5
											AT4G36480	A8	64.8806	qA8-5
											FAE1	A8	65.4001	qA8-5
											AT4G31050	A8	66.3897	qA8-5
											FAD6	A8	66.4307	qA8-5
											LPAT1	A8	66.5201	qA8-5
											ATS1	A8	67.1562	qA8-5
											AT4G25140	A8	67.36	qA8-5
											CER2	A8	67.4453	qA8-5
											AT4G22340	A8	67.7513	qA8-5
4	HG-FAE1-C3(bb)	136.889	HG-FAE1-C3	133.8-152.3		HBr015(bb)	75.508	HBr015			BRMS-088(bb)	70.119	BRMS-088	57.4-74.6
	CYCA1	C3	151.937	qC3-3							ACBP	A8	59.3039	qA8-5
											AT1G32200	A8	59.6678	qA8-5
											ACC2	A8	63.3735	qA8-5
											PIS2	A8	63.5551	qA8-5
											AT4G39850	A8	63.9699	qA8-5
											AT4G36480	A8	64.8806	qA8-5
											FAE1	A8	65.4001	qA8-5
											AT4G31050	A8	66.3897	qA8-5
											FAD6	A8	66.4307	qA8-5
											LPAT1	A8	66.5201	qA8-5
											ATS1	A8	67.1562	qA8-5
											AT4G25140	A8	67.36	qA8-5
											CER2	A8	67.4453	qA8-5
											AT4G22340	A8	67.7513	qA8-5
5	JICB0633(bb)	135.516	JICB0633	133.8-152.3		HBr015(bb)	75.508	HBr015			BRMS-088(bb)	70.119	BRMS-088	57.4-74.6
	CYCA1	C3	151.937	qC3-3							ACBP	A8	59.3039	qA8-5
											AT1G32200	A8	59.6678	qA8-5
											ACC2	A8	63.3735	qA8-5
											PIS2	A8	63.5551	qA8-5
											AT4G39850	A8	63.9699	qA8-5
											AT4G36480	A8	64.8806	qA8-5
											FAE1	A8	65.4001	qA8-5
											AT4G31050	A8	66.3897	qA8-5
											FAD6	A8	66.4307	qA8-5
											LPAT1	A8	66.5201	qA8-5
											ATS1	A8	67.1562	qA8-5
											AT4G25140	A8	67.36	qA8-5
											CER2	A8	67.4453	qA8-5
											AT4G22340	A8	67.7513	qA8-5
6	pW233b(bb)	69.898	pW233b	62.5-74.2		SA34(bb)	29.831	SA34			HR-S3-240(aa)	28.413	HR-S3-240
	CAC2	C9	66.3142	qC9-4
	AT5G40420	C9	67.5899	qC9-4
	GPDHc1	C9	67.6409	qC9-4
	KAS3	C9	70.8101	qC9-4
	AT1G63380	C9	71.0323	qC9-4
	AT1G62610	C9	71.0519	qC9-4
	AT1G65290	C9	71.5594	qC9-4
7	pW233b(bb)	69.898	pW233b	62.5-74.2		niab013(bb)	57.911	niab013	57.9-59.9		em21me26-300(aa)	56.294	em21me26-300
	CAC2	C9	66.3142	qC9-4		AT1G24470	A5	57.9248	qA5-2
	AT5G40420	C9	67.5899	qC9-4		LEC2	A5	57.9506	qA5-2
	GPDHc1	C9	67.6409	qC9-4		ACBP	A5	57.9826	qA5-2
	KAS3	C9	70.8101	qC9-4		AT1G32200	A5	57.9866	qA5-2
	AT1G63380	C9	71.0323	qC9-4		ACC2	A5	58.0277	qA5-2
	AT1G62610	C9	71.0519	qC9-4		CYCA1	A5	58.0972	qA5-2
	AT1G65290	C9	71.5594	qC9-4		LPAT3	A5	58.3303	qA5-2
						ACP2	A5	58.4048	qA5-2
						ACX4	A5	59.6782	qA5-2
						WRI1	A5	59.8473	qA5-2
						AT3G55030	A5	59.8792	qA5-2
						AT3G55360	A5	59.8933	qA5-2
8	HS-Au8(bb)	142.286	HS-Au8	133.8-152.3		HR-C002-A8(bb)	80.292	HR-C002-A8	75.3-90.4		HG-FAE1-A8(bb)	70.683	HG-FAE1-A8	57.4-74.6
	CYCA1	C3	151.937	qC3-3		KAS3	A8	75.4085	qA8-6		ACBP	A8	59.3039	qA8-5
						AT1G63380	A8	75.4651	qA8-6		AT1G32200	A8	59.6678	qA8-5
						AT1G62610	A8	75.4701	qA8-6		ACC2	A8	63.3735	qA8-5
						LEC1	A8	76.1042	qA8-6		PIS2	A8	63.5551	qA8-5
						AT1G24470	A8	76.4789	qA8-6		AT4G39850	A8	63.9699	qA8-5
						LEC2	A8	76.963	qA8-6		AT4G36480	A8	64.8806	qA8-5
						ACBP	A8	77.4872	qA8-6		FAE1	A8	65.4001	qA8-5
						AT1G32200	A8	77.5245	qA8-6		AT4G31050	A8	66.3897	qA8-5
						ACC2	A8	77.9043	qA8-6		FAD6	A8	66.4307	qA8-5
						CER3	A8	86.3137	qA8-6		LPAT1	A8	66.5201	qA8-5
						At5g03880	A8	86.558	qA8-6		ATS1	A8	67.1562	qA8-5
						FAD3	A8	86.8312	qA8-6		AT4G25140	A8	67.36	qA8-5
						GPAT7	A8	86.9058	qA8-6		CER2	A8	67.4453	qA8-5
						GRF6	A8	87.5384	qA8-6		AT4G22340	A8	67.7513	qA8-5
						AT5G11650	A8	87.7397	qA8-6
						PDAT	A8	88.0229	qA8-6
						BCCP2	A8	88.3047	qA8-6
						AT5G16240	A8	88.4217	qA8-6
						AT5G18630	A8	88.812	qA8-6
						AT5G18640	A8	88.8166	qA8-6
9	HS-Au8(bb)	142.286	HS-Au8	133.8-152.3		HR-S4-295(bb)	78.25	HR-S4-295	75.3-90.4		HG-FAE1-A8(bb)	70.683	HG-FAE1-A8	57.4-74.6
	CYCA1	C3	151.937	qC3-3		KAS3	A8	75.4085	qA8-6		ACBP	A8	59.3039	qA8-5
						AT1G63380	A8	75.4651	qA8-6		AT1G32200	A8	59.6678	qA8-5
						AT1G62610	A8	75.4701	qA8-6		ACC2	A8	63.3735	qA8-5
						LEC1	A8	76.1042	qA8-6		PIS2	A8	63.5551	qA8-5
						AT1G24470	A8	76.4789	qA8-6		AT4G39850	A8	63.9699	qA8-5
						LEC2	A8	76.963	qA8-6		AT4G36480	A8	64.8806	qA8-5
						ACBP	A8	77.4872	qA8-6		FAE1	A8	65.4001	qA8-5
						AT1G32200	A8	77.5245	qA8-6		AT4G31050	A8	66.3897	qA8-5
						ACC2	A8	77.9043	qA8-6		FAD6	A8	66.4307	qA8-5
						CER3	A8	86.3137	qA8-6		LPAT1	A8	66.5201	qA8-5
						At5g03880	A8	86.558	qA8-6		ATS1	A8	67.1562	qA8-5
						FAD3	A8	86.8312	qA8-6		AT4G25140	A8	67.36	qA8-5
						GPAT7	A8	86.9058	qA8-6		CER2	A8	67.4453	qA8-5
						GRF6	A8	87.5384	qA8-6		AT4G22340	A8	67.7513	qA8-5
						AT5G11650	A8	87.7397	qA8-6
						PDAT	A8	88.0229	qA8-6
						BCCP2	A8	88.3047	qA8-6
						AT5G16240	A8	88.4217	qA8-6
						AT5G18630	A8	88.812	qA8-6
						AT5G18640	A8	88.8166	qA8-6
10	HS-Au8(bb)	142.286	HS-Au8	133.8-152.3		CNU090(bb)	77.414	CNU090	75.3-90.4		HG-FAE1-A8(bb)	70.683	HG-FAE1-A8	57.4-74.6
	CYCA1	C3	151.937	qC3-3		KAS3	A8	75.4085	qA8-6		ACBP	A8	59.3039	qA8-5
						AT1G63380	A8	75.4651	qA8-6		AT1G32200	A8	59.6678	qA8-5
						AT1G62610	A8	75.4701	qA8-6		ACC2	A8	63.3735	qA8-5
						LEC1	A8	76.1042	qA8-6		PIS2	A8	63.5551	qA8-5
						AT1G24470	A8	76.4789	qA8-6		AT4G39850	A8	63.9699	qA8-5
						LEC2	A8	76.963	qA8-6		AT4G36480	A8	64.8806	qA8-5
						ACBP	A8	77.4872	qA8-6		FAE1	A8	65.4001	qA8-5
						AT1G32200	A8	77.5245	qA8-6		AT4G31050	A8	66.3897	qA8-5
						ACC2	A8	77.9043	qA8-6		FAD6	A8	66.4307	qA8-5
						CER3	A8	86.3137	qA8-6		LPAT1	A8	66.5201	qA8-5
						At5g03880	A8	86.558	qA8-6		ATS1	A8	67.1562	qA8-5
						FAD3	A8	86.8312	qA8-6		AT4G25140	A8	67.36	qA8-5
						GPAT7	A8	86.9058	qA8-6		CER2	A8	67.4453	qA8-5
						GRF6	A8	87.5384	qA8-6		AT4G22340	A8	67.7513	qA8-5
						AT5G11650	A8	87.7397	qA8-6
						PDAT	A8	88.0229	qA8-6
						BCCP2	A8	88.3047	qA8-6
						AT5G16240	A8	88.4217	qA8-6
						AT5G18630	A8	88.812	qA8-6
						AT5G18640	A8	88.8166	qA8-6
11	HS-Au8(bb)	142.286	HS-Au8	133.8-152.3		sR7178(bb)	74.238	sR7178	57.4-74.6		HG-FAE1-A8(bb)	70.683	HG-FAE1-A8	57.4-74.6
	CYCA1	C3	151.937	qC3-3		ACBP	A8	59.3039	qA8-5		ACBP	A8	59.3039	qA8-5
						AT1G32200	A8	59.6678	qA8-5		AT1G32200	A8	59.6678	qA8-5
						ACC2	A8	63.3735	qA8-5		ACC2	A8	63.3735	qA8-5
						PIS2	A8	63.5551	qA8-5		PIS2	A8	63.5551	qA8-5
						AT4G39850	A8	63.9699	qA8-5		AT4G39850	A8	63.9699	qA8-5
						AT4G36480	A8	64.8806	qA8-5		AT4G36480	A8	64.8806	qA8-5
						FAE1	A8	65.4001	qA8-5		FAE1	A8	65.4001	qA8-5
						AT4G31050	A8	66.3897	qA8-5		AT4G31050	A8	66.3897	qA8-5
						FAD6	A8	66.4307	qA8-5		FAD6	A8	66.4307	qA8-5
						LPAT1	A8	66.5201	qA8-5		LPAT1	A8	66.5201	qA8-5
						ATS1	A8	67.1562	qA8-5		ATS1	A8	67.1562	qA8-5
						AT4G25140	A8	67.36	qA8-5		AT4G25140	A8	67.36	qA8-5
						CER2	A8	67.4453	qA8-5		CER2	A8	67.4453	qA8-5
						AT4G22340	A8	67.7513	qA8-5		AT4G22340	A8	67.7513	qA8-5
12	HS-Au8(bb)	142.286	HS-Au8	133.8-152.3		HBr074(bb)	73.741	HBr074	57.4-74.6		HG-FAE1-A8(bb)	70.683	HG-FAE1-A8	57.4-74.6
	CYCA1	C3	151.937	qC3-3		ACBP	A8	59.3039	qA8-5		ACBP	A8	59.3039	qA8-5
						AT1G32200	A8	59.6678	qA8-5		AT1G32200	A8	59.6678	qA8-5
						ACC2	A8	63.3735	qA8-5		ACC2	A8	63.3735	qA8-5
						PIS2	A8	63.5551	qA8-5		PIS2	A8	63.5551	qA8-5
						AT4G39850	A8	63.9699	qA8-5		AT4G39850	A8	63.9699	qA8-5
						AT4G36480	A8	64.8806	qA8-5		AT4G36480	A8	64.8806	qA8-5
						FAE1	A8	65.4001	qA8-5		FAE1	A8	65.4001	qA8-5
						AT4G31050	A8	66.3897	qA8-5		AT4G31050	A8	66.3897	qA8-5
						FAD6	A8	66.4307	qA8-5		FAD6	A8	66.4307	qA8-5
						LPAT1	A8	66.5201	qA8-5		LPAT1	A8	66.5201	qA8-5
						ATS1	A8	67.1562	qA8-5		ATS1	A8	67.1562	qA8-5
						AT4G25140	A8	67.36	qA8-5		AT4G25140	A8	67.36	qA8-5
						CER2	A8	67.4453	qA8-5		CER2	A8	67.4453	qA8-5
						AT4G22340	A8	67.7513	qA8-5		AT4G22340	A8	67.7513	qA8-5
13	HS-Au8(bb)	142.286	HS-Au8	133.8-152.3		HBr095(bb)	73.125	HBr095	57.4-74.6		HG-FAE1-A8(bb)	70.683	HG-FAE1-A8	57.4-74.6
	CYCA1	C3	151.937	qC3-3		ACBP	A8	59.3039	qA8-5		ACBP	A8	59.3039	qA8-5
						AT1G32200	A8	59.6678	qA8-5		AT1G32200	A8	59.6678	qA8-5
						ACC2	A8	63.3735	qA8-5		ACC2	A8	63.3735	qA8-5
						PIS2	A8	63.5551	qA8-5		PIS2	A8	63.5551	qA8-5
						AT4G39850	A8	63.9699	qA8-5		AT4G39850	A8	63.9699	qA8-5
						AT4G36480	A8	64.8806	qA8-5		AT4G36480	A8	64.8806	qA8-5
						FAE1	A8	65.4001	qA8-5		FAE1	A8	65.4001	qA8-5
						AT4G31050	A8	66.3897	qA8-5		AT4G31050	A8	66.3897	qA8-5
						FAD6	A8	66.4307	qA8-5		FAD6	A8	66.4307	qA8-5
						LPAT1	A8	66.5201	qA8-5		LPAT1	A8	66.5201	qA8-5
						ATS1	A8	67.1562	qA8-5		ATS1	A8	67.1562	qA8-5
						AT4G25140	A8	67.36	qA8-5		AT4G25140	A8	67.36	qA8-5
						CER2	A8	67.4453	qA8-5		CER2	A8	67.4453	qA8-5
						AT4G22340	A8	67.7513	qA8-5		AT4G22340	A8	67.7513	qA8-5
14	HS-Au8(bb)	142.286	HS-Au8	133.8-152.3		sS1702(bb)	71.687	sS1702	57.4-74.6		HG-FAE1-A8(bb)	70.683	HG-FAE1-A8	57.4-74.6
	CYCA1	C3	151.937	qC3-3		ACBP	A8	59.3039	qA8-5		ACBP	A8	59.3039	qA8-5
						AT1G32200	A8	59.6678	qA8-5		AT1G32200	A8	59.6678	qA8-5
						ACC2	A8	63.3735	qA8-5		ACC2	A8	63.3735	qA8-5
						PIS2	A8	63.5551	qA8-5		PIS2	A8	63.5551	qA8-5
						AT4G39850	A8	63.9699	qA8-5		AT4G39850	A8	63.9699	qA8-5
						AT4G36480	A8	64.8806	qA8-5		AT4G36480	A8	64.8806	qA8-5
						FAE1	A8	65.4001	qA8-5		FAE1	A8	65.4001	qA8-5
						AT4G31050	A8	66.3897	qA8-5		AT4G31050	A8	66.3897	qA8-5
						FAD6	A8	66.4307	qA8-5		FAD6	A8	66.4307	qA8-5
						LPAT1	A8	66.5201	qA8-5		LPAT1	A8	66.5201	qA8-5
						ATS1	A8	67.1562	qA8-5		ATS1	A8	67.1562	qA8-5
						AT4G25140	A8	67.36	qA8-5		AT4G25140	A8	67.36	qA8-5
						CER2	A8	67.4453	qA8-5		CER2	A8	67.4453	qA8-5
						AT4G22340	A8	67.7513	qA8-5		AT4G22340	A8	67.7513	qA8-5
15	HS-Au8(bb)	142.286	HS-Au8	133.8-152.3		HG-FAE1-A8(bb)	70.683	HG-FAE1-A8	57.4-74.6
	CYCA1	C3	151.937	qC3-3		ACBP	A8	59.3039	qA8-5
						AT1G32200	A8	59.6678	qA8-5
						ACC2	A8	63.3735	qA8-5
						PIS2	A8	63.5551	qA8-5
						AT4G39850	A8	63.9699	qA8-5
						AT4G36480	A8	64.8806	qA8-5
						FAE1	A8	65.4001	qA8-5
						AT4G31050	A8	66.3897	qA8-5
						FAD6	A8	66.4307	qA8-5
						LPAT1	A8	66.5201	qA8-5
						ATS1	A8	67.1562	qA8-5
						AT4G25140	A8	67.36	qA8-5
						CER2	A8	67.4453	qA8-5
						AT4G22340	A8	67.7513	qA8-5
16	HG-FAE1-C3(bb)	136.889	HG-FAE1-C3	133.8-152.3		BRAS068(bb)	129.74	BRAS068	126.1-131.5		HG-FAE1-A8(bb)	70.683	HG-FAE1-A8	57.4-74.6
	CYCA1	C3	151.937	qC3-3		AT4G22340	C3	129.958	qC3-2		ACBP	A8	59.3039	qA8-5
						CER2	C3	130.02	qC3-2		AT1G32200	A8	59.6678	qA8-5
						AT4G25140	C3	130.037	qC3-2		ACC2	A8	63.3735	qA8-5
						ATS1	C3	130.078	qC3-2		PIS2	A8	63.5551	qA8-5
						LPAT1	C3	130.182	qC3-2		AT4G39850	A8	63.9699	qA8-5
						FAD6	C3	130.191	qC3-2		AT4G36480	A8	64.8806	qA8-5
						AT4G31050	C3	130.195	qC3-2		FAE1	A8	65.4001	qA8-5
						FAE1	C3	130.294	qC3-2		AT4G31050	A8	66.3897	qA8-5
						AT4G36480	C3	130.346	qC3-2		FAD6	A8	66.4307	qA8-5
						AT4G39850	C3	130.923	qC3-2		LPAT1	A8	66.5201	qA8-5
						PIS2	C3	131.243	qC3-2		ATS1	A8	67.1562	qA8-5
											AT4G25140	A8	67.36	qA8-5
											CER2	A8	67.4453	qA8-5
											AT4G22340	A8	67.7513	qA8-5
17	HG-FAE1-C3(bb)	136.889	HG-FAE1-C3	133.8-152.3		HR-C002-A8(bb)	80.292	HR-C002-A8	75.3-90.4		HG-FAE1-A8(bb)	70.683	HG-FAE1-A8	57.4-74.6
	CYCA1	C3	151.937	qC3-3		KAS3	A8	75.4085	qA8-6		ACBP	A8	59.3039	qA8-5
						AT1G63380	A8	75.4651	qA8-6		AT1G32200	A8	59.6678	qA8-5
						AT1G62610	A8	75.4701	qA8-6		ACC2	A8	63.3735	qA8-5
						LEC1	A8	76.1042	qA8-6		PIS2	A8	63.5551	qA8-5
						AT1G24470	A8	76.4789	qA8-6		AT4G39850	A8	63.9699	qA8-5
						LEC2	A8	76.963	qA8-6		AT4G36480	A8	64.8806	qA8-5
						ACBP	A8	77.4872	qA8-6		FAE1	A8	65.4001	qA8-5
						AT1G32200	A8	77.5245	qA8-6		AT4G31050	A8	66.3897	qA8-5
						ACC2	A8	77.9043	qA8-6		FAD6	A8	66.4307	qA8-5
						CER3	A8	86.3137	qA8-6		LPAT1	A8	66.5201	qA8-5
						At5g03880	A8	86.558	qA8-6		ATS1	A8	67.1562	qA8-5
						FAD3	A8	86.8312	qA8-6		AT4G25140	A8	67.36	qA8-5
						GPAT7	A8	86.9058	qA8-6		CER2	A8	67.4453	qA8-5
						GRF6	A8	87.5384	qA8-6		AT4G22340	A8	67.7513	qA8-5
						AT5G11650	A8	87.7397	qA8-6
						PDAT	A8	88.0229	qA8-6
						BCCP2	A8	88.3047	qA8-6
						AT5G16240	A8	88.4217	qA8-6
						AT5G18630	A8	88.812	qA8-6
						AT5G18640	A8	88.8166	qA8-6
18	HG-FAE1-C3(bb)	136.889	HG-FAE1-C3	133.8-152.3		CNU090(bb)	77.414	CNU090	75.3-90.4		HG-FAE1-A8(bb)	70.683	HG-FAE1-A8	57.4-74.6
	CYCA1	C3	151.937	qC3-3		KAS3	A8	75.4085	qA8-6		ACBP	A8	59.3039	qA8-5
						AT1G63380	A8	75.4651	qA8-6		AT1G32200	A8	59.6678	qA8-5
						AT1G62610	A8	75.4701	qA8-6		ACC2	A8	63.3735	qA8-5
						LEC1	A8	76.1042	qA8-6		PIS2	A8	63.5551	qA8-5
						AT1G24470	A8	76.4789	qA8-6		AT4G39850	A8	63.9699	qA8-5
						LEC2	A8	76.963	qA8-6		AT4G36480	A8	64.8806	qA8-5
						ACBP	A8	77.4872	qA8-6		FAE1	A8	65.4001	qA8-5
						AT1G32200	A8	77.5245	qA8-6		AT4G31050	A8	66.3897	qA8-5
						ACC2	A8	77.9043	qA8-6		FAD6	A8	66.4307	qA8-5
						CER3	A8	86.3137	qA8-6		LPAT1	A8	66.5201	qA8-5
						At5g03880	A8	86.558	qA8-6		ATS1	A8	67.1562	qA8-5
						FAD3	A8	86.8312	qA8-6		AT4G25140	A8	67.36	qA8-5
						GPAT7	A8	86.9058	qA8-6		CER2	A8	67.4453	qA8-5
						GRF6	A8	87.5384	qA8-6		AT4G22340	A8	67.7513	qA8-5
						AT5G11650	A8	87.7397	qA8-6
						PDAT	A8	88.0229	qA8-6
						BCCP2	A8	88.3047	qA8-6
						AT5G16240	A8	88.4217	qA8-6
						AT5G18630	A8	88.812	qA8-6
						AT5G18640	A8	88.8166	qA8-6
19	HG-FAE1-C3(bb)	136.889	HG-FAE1-C3	133.8-152.3		HG-FAE1-A8(bb)	70.683	HG-FAE1-A8	57.4-74.6
	CYCA1	C3	151.937	qC3-3		ACBP	A8	59.3039	qA8-5
						AT1G32200	A8	59.6678	qA8-5
						ACC2	A8	63.3735	qA8-5
						PIS2	A8	63.5551	qA8-5
						AT4G39850	A8	63.9699	qA8-5
						AT4G36480	A8	64.8806	qA8-5
						FAE1	A8	65.4001	qA8-5
						AT4G31050	A8	66.3897	qA8-5
						FAD6	A8	66.4307	qA8-5
						LPAT1	A8	66.5201	qA8-5
						ATS1	A8	67.1562	qA8-5
						AT4G25140	A8	67.36	qA8-5
						CER2	A8	67.4453	qA8-5
						AT4G22340	A8	67.7513	qA8-5
20	BRAS068(bb)	129.74	BRAS068	126.1-131.5		MR049(bb)	129.675	MR049	126.1-131.5		HG-FAE1-A8(bb)	70.683	HG-FAE1-A8	57.4-74.6
	AT4G22340	C3	129.958	qC3-2		AT4G22340	C3	129.958	qC3-2		ACBP	A8	59.3039	qA8-5
	CER2	C3	130.02	qC3-2		CER2	C3	130.02	qC3-2		AT1G32200	A8	59.6678	qA8-5
	AT4G25140	C3	130.037	qC3-2		AT4G25140	C3	130.037	qC3-2		ACC2	A8	63.3735	qA8-5
	ATS1	C3	130.078	qC3-2		ATS1	C3	130.078	qC3-2		PIS2	A8	63.5551	qA8-5
	LPAT1	C3	130.182	qC3-2		LPAT1	C3	130.182	qC3-2		AT4G39850	A8	63.9699	qA8-5
	FAD6	C3	130.191	qC3-2		FAD6	C3	130.191	qC3-2		AT4G36480	A8	64.8806	qA8-5
	AT4G31050	C3	130.195	qC3-2		AT4G31050	C3	130.195	qC3-2		FAE1	A8	65.4001	qA8-5
	FAE1	C3	130.294	qC3-2		FAE1	C3	130.294	qC3-2		AT4G31050	A8	66.3897	qA8-5
	AT4G36480	C3	130.346	qC3-2		AT4G36480	C3	130.346	qC3-2		FAD6	A8	66.4307	qA8-5
	AT4G39850	C3	130.923	qC3-2		AT4G39850	C3	130.923	qC3-2		LPAT1	A8	66.5201	qA8-5
	PIS2	C3	131.243	qC3-2		PIS2	C3	131.243	qC3-2		ATS1	A8	67.1562	qA8-5
											AT4G25140	A8	67.36	qA8-5
											CER2	A8	67.4453	qA8-5
											AT4G22340	A8	67.7513	qA8-5
21	BRAS068(bb)	129.74	BRAS068	126.1-131.5		HBr014(bb)	126.104	HBr014	126.1-131.5		HG-FAE1-A8(bb)	70.683	HG-FAE1-A8	57.4-74.6
	AT4G22340	C3	129.958	qC3-2		AT4G22340	C3	129.958	qC3-2		ACBP	A8	59.3039	qA8-5
	CER2	C3	130.02	qC3-2		CER2	C3	130.02	qC3-2		AT1G32200	A8	59.6678	qA8-5
	AT4G25140	C3	130.037	qC3-2		AT4G25140	C3	130.037	qC3-2		ACC2	A8	63.3735	qA8-5
	ATS1	C3	130.078	qC3-2		ATS1	C3	130.078	qC3-2		PIS2	A8	63.5551	qA8-5
	LPAT1	C3	130.182	qC3-2		LPAT1	C3	130.182	qC3-2		AT4G39850	A8	63.9699	qA8-5
	FAD6	C3	130.191	qC3-2		FAD6	C3	130.191	qC3-2		AT4G36480	A8	64.8806	qA8-5
	AT4G31050	C3	130.195	qC3-2		AT4G31050	C3	130.195	qC3-2		FAE1	A8	65.4001	qA8-5
	FAE1	C3	130.294	qC3-2		FAE1	C3	130.294	qC3-2		AT4G31050	A8	66.3897	qA8-5
	AT4G36480	C3	130.346	qC3-2		AT4G36480	C3	130.346	qC3-2		FAD6	A8	66.4307	qA8-5
	AT4G39850	C3	130.923	qC3-2		AT4G39850	C3	130.923	qC3-2		LPAT1	A8	66.5201	qA8-5
	PIS2	C3	131.243	qC3-2		PIS2	C3	131.243	qC3-2		ATS1	A8	67.1562	qA8-5
											AT4G25140	A8	67.36	qA8-5
											CER2	A8	67.4453	qA8-5
											AT4G22340	A8	67.7513	qA8-5
22	BRAS068(bb)	129.74	BRAS068	126.1-131.5		HR-C002-A8(bb)	80.292	HR-C002-A8	75.3-90.4		HG-FAE1-A8(bb)	70.683	HG-FAE1-A8	57.4-74.6
	AT4G22340	C3	129.958	qC3-2		KAS3	A8	75.4085	qA8-6		ACBP	A8	59.3039	qA8-5
	CER2	C3	130.02	qC3-2		AT1G63380	A8	75.4651	qA8-6		AT1G32200	A8	59.6678	qA8-5
	AT4G25140	C3	130.037	qC3-2		AT1G62610	A8	75.4701	qA8-6		ACC2	A8	63.3735	qA8-5
	ATS1	C3	130.078	qC3-2		LEC1	A8	76.1042	qA8-6		PIS2	A8	63.5551	qA8-5
	LPAT1	C3	130.182	qC3-2		AT1G24470	A8	76.4789	qA8-6		AT4G39850	A8	63.9699	qA8-5
	FAD6	C3	130.191	qC3-2		LEC2	A8	76.963	qA8-6		AT4G36480	A8	64.8806	qA8-5
	AT4G31050	C3	130.195	qC3-2		ACBP	A8	77.4872	qA8-6		FAE1	A8	65.4001	qA8-5
	FAE1	C3	130.294	qC3-2		AT1G32200	A8	77.5245	qA8-6		AT4G31050	A8	66.3897	qA8-5
	AT4G36480	C3	130.346	qC3-2		ACC2	A8	77.9043	qA8-6		FAD6	A8	66.4307	qA8-5
	AT4G39850	C3	130.923	qC3-2		CER3	A8	86.3137	qA8-6		LPAT1	A8	66.5201	qA8-5
	PIS2	C3	131.243	qC3-2		At5g03880	A8	86.558	qA8-6		ATS1	A8	67.1562	qA8-5
						FAD3	A8	86.8312	qA8-6		AT4G25140	A8	67.36	qA8-5
						GPAT7	A8	86.9058	qA8-6		CER2	A8	67.4453	qA8-5
						GRF6	A8	87.5384	qA8-6		AT4G22340	A8	67.7513	qA8-5
						AT5G11650	A8	87.7397	qA8-6
						PDAT	A8	88.0229	qA8-6
						BCCP2	A8	88.3047	qA8-6
						AT5G16240	A8	88.4217	qA8-6
						AT5G18630	A8	88.812	qA8-6
						AT5G18640	A8	88.8166	qA8-6
23	BRAS068(bb)	129.74	BRAS068	126.1-131.5		HR-S4-295(bb)	78.25	HR-S4-295	75.3-90.4		HG-FAE1-A8(bb)	70.683	HG-FAE1-A8	57.4-74.6
	AT4G22340	C3	129.958	qC3-2		KAS3	A8	75.4085	qA8-6		ACBP	A8	59.3039	qA8-5
	CER2	C3	130.02	qC3-2		AT1G63380	A8	75.4651	qA8-6		AT1G32200	A8	59.6678	qA8-5
	AT4G25140	C3	130.037	qC3-2		AT1G62610	A8	75.4701	qA8-6		ACC2	A8	63.3735	qA8-5
	ATS1	C3	130.078	qC3-2		LEC1	A8	76.1042	qA8-6		PIS2	A8	63.5551	qA8-5
	LPAT1	C3	130.182	qC3-2		AT1G24470	A8	76.4789	qA8-6		AT4G39850	A8	63.9699	qA8-5
	FAD6	C3	130.191	qC3-2		LEC2	A8	76.963	qA8-6		AT4G36480	A8	64.8806	qA8-5
	AT4G31050	C3	130.195	qC3-2		ACBP	A8	77.4872	qA8-6		FAE1	A8	65.4001	qA8-5
	FAE1	C3	130.294	qC3-2		AT1G32200	A8	77.5245	qA8-6		AT4G31050	A8	66.3897	qA8-5
	AT4G36480	C3	130.346	qC3-2		ACC2	A8	77.9043	qA8-6		FAD6	A8	66.4307	qA8-5
	AT4G39850	C3	130.923	qC3-2		CER3	A8	86.3137	qA8-6		LPAT1	A8	66.5201	qA8-5
	PIS2	C3	131.243	qC3-2		At5g03880	A8	86.558	qA8-6		ATS1	A8	67.1562	qA8-5
						FAD3	A8	86.8312	qA8-6		AT4G25140	A8	67.36	qA8-5
						GPAT7	A8	86.9058	qA8-6		CER2	A8	67.4453	qA8-5
						GRF6	A8	87.5384	qA8-6		AT4G22340	A8	67.7513	qA8-5
						AT5G11650	A8	87.7397	qA8-6
						PDAT	A8	88.0229	qA8-6
						BCCP2	A8	88.3047	qA8-6
						AT5G16240	A8	88.4217	qA8-6
						AT5G18630	A8	88.812	qA8-6
						AT5G18640	A8	88.8166	qA8-6
24	BRAS068(bb)	129.74	BRAS068	126.1-131.5		CNU090(bb)	77.414	CNU090	75.3-90.4		HG-FAE1-A8(bb)	70.683	HG-FAE1-A8	57.4-74.6
	AT4G22340	C3	129.958	qC3-2		KAS3	A8	75.4085	qA8-6		ACBP	A8	59.3039	qA8-5
	CER2	C3	130.02	qC3-2		AT1G63380	A8	75.4651	qA8-6		AT1G32200	A8	59.6678	qA8-5
	AT4G25140	C3	130.037	qC3-2		AT1G62610	A8	75.4701	qA8-6		ACC2	A8	63.3735	qA8-5
	ATS1	C3	130.078	qC3-2		LEC1	A8	76.1042	qA8-6		PIS2	A8	63.5551	qA8-5
	LPAT1	C3	130.182	qC3-2		AT1G24470	A8	76.4789	qA8-6		AT4G39850	A8	63.9699	qA8-5
	FAD6	C3	130.191	qC3-2		LEC2	A8	76.963	qA8-6		AT4G36480	A8	64.8806	qA8-5
	AT4G31050	C3	130.195	qC3-2		ACBP	A8	77.4872	qA8-6		FAE1	A8	65.4001	qA8-5
	FAE1	C3	130.294	qC3-2		AT1G32200	A8	77.5245	qA8-6		AT4G31050	A8	66.3897	qA8-5
	AT4G36480	C3	130.346	qC3-2		ACC2	A8	77.9043	qA8-6		FAD6	A8	66.4307	qA8-5
	AT4G39850	C3	130.923	qC3-2		CER3	A8	86.3137	qA8-6		LPAT1	A8	66.5201	qA8-5
	PIS2	C3	131.243	qC3-2		At5g03880	A8	86.558	qA8-6		ATS1	A8	67.1562	qA8-5
						FAD3	A8	86.8312	qA8-6		AT4G25140	A8	67.36	qA8-5
						GPAT7	A8	86.9058	qA8-6		CER2	A8	67.4453	qA8-5
						GRF6	A8	87.5384	qA8-6		AT4G22340	A8	67.7513	qA8-5
						AT5G11650	A8	87.7397	qA8-6
						PDAT	A8	88.0229	qA8-6
						BCCP2	A8	88.3047	qA8-6
						AT5G16240	A8	88.4217	qA8-6
						AT5G18630	A8	88.812	qA8-6
						AT5G18640	A8	88.8166	qA8-6
25	BRAS068(bb)	129.74	BRAS068	126.1-131.5		sR7178(bb)	74.238	sR7178	57.4-74.6		HG-FAE1-A8(bb)	70.683	HG-FAE1-A8	57.4-74.6
	AT4G22340	C3	129.958	qC3-2		ACBP	A8	59.3039	qA8-5		ACBP	A8	59.3039	qA8-5
	CER2	C3	130.02	qC3-2		AT1G32200	A8	59.6678	qA8-5		AT1G32200	A8	59.6678	qA8-5
	AT4G25140	C3	130.037	qC3-2		ACC2	A8	63.3735	qA8-5		ACC2	A8	63.3735	qA8-5
	ATS1	C3	130.078	qC3-2		PIS2	A8	63.5551	qA8-5		PIS2	A8	63.5551	qA8-5
	LPAT1	C3	130.182	qC3-2		AT4G39850	A8	63.9699	qA8-5		AT4G39850	A8	63.9699	qA8-5
	FAD6	C3	130.191	qC3-2		AT4G36480	A8	64.8806	qA8-5		AT4G36480	A8	64.8806	qA8-5
	AT4G31050	C3	130.195	qC3-2		FAE1	A8	65.4001	qA8-5		FAE1	A8	65.4001	qA8-5
	FAE1	C3	130.294	qC3-2		AT4G31050	A8	66.3897	qA8-5		AT4G31050	A8	66.3897	qA8-5
	AT4G36480	C3	130.346	qC3-2		FAD6	A8	66.4307	qA8-5		FAD6	A8	66.4307	qA8-5
	AT4G39850	C3	130.923	qC3-2		LPAT1	A8	66.5201	qA8-5		LPAT1	A8	66.5201	qA8-5
	PIS2	C3	131.243	qC3-2		ATS1	A8	67.1562	qA8-5		ATS1	A8	67.1562	qA8-5
						AT4G25140	A8	67.36	qA8-5		AT4G25140	A8	67.36	qA8-5
						CER2	A8	67.4453	qA8-5		CER2	A8	67.4453	qA8-5
						AT4G22340	A8	67.7513	qA8-5		AT4G22340	A8	67.7513	qA8-5
26	BRAS068(bb)	129.74	BRAS068	126.1-131.5		sS1702(bb)	71.687	sS1702	57.4-74.6		HG-FAE1-A8(bb)	70.683	HG-FAE1-A8	57.4-74.6
	AT4G22340	C3	129.958	qC3-2		ACBP	A8	59.3039	qA8-5		ACBP	A8	59.3039	qA8-5
	CER2	C3	130.02	qC3-2		AT1G32200	A8	59.6678	qA8-5		AT1G32200	A8	59.6678	qA8-5
	AT4G25140	C3	130.037	qC3-2		ACC2	A8	63.3735	qA8-5		ACC2	A8	63.3735	qA8-5
	ATS1	C3	130.078	qC3-2		PIS2	A8	63.5551	qA8-5		PIS2	A8	63.5551	qA8-5
	LPAT1	C3	130.182	qC3-2		AT4G39850	A8	63.9699	qA8-5		AT4G39850	A8	63.9699	qA8-5
	FAD6	C3	130.191	qC3-2		AT4G36480	A8	64.8806	qA8-5		AT4G36480	A8	64.8806	qA8-5
	AT4G31050	C3	130.195	qC3-2		FAE1	A8	65.4001	qA8-5		FAE1	A8	65.4001	qA8-5
	FAE1	C3	130.294	qC3-2		AT4G31050	A8	66.3897	qA8-5		AT4G31050	A8	66.3897	qA8-5
	AT4G36480	C3	130.346	qC3-2		FAD6	A8	66.4307	qA8-5		FAD6	A8	66.4307	qA8-5
	AT4G39850	C3	130.923	qC3-2		LPAT1	A8	66.5201	qA8-5		LPAT1	A8	66.5201	qA8-5
	PIS2	C3	131.243	qC3-2		ATS1	A8	67.1562	qA8-5		ATS1	A8	67.1562	qA8-5
						AT4G25140	A8	67.36	qA8-5		AT4G25140	A8	67.36	qA8-5
						CER2	A8	67.4453	qA8-5		CER2	A8	67.4453	qA8-5
						AT4G22340	A8	67.7513	qA8-5		AT4G22340	A8	67.7513	qA8-5
27	BRAS068(bb)	129.74	BRAS068	126.1-131.5		HG-FAE1-A8(bb)	70.683	HG-FAE1-A8	57.4-74.6
	AT4G22340	C3	129.958	qC3-2		ACBP	A8	59.3039	qA8-5
	CER2	C3	130.02	qC3-2		AT1G32200	A8	59.6678	qA8-5
	AT4G25140	C3	130.037	qC3-2		ACC2	A8	63.3735	qA8-5
	ATS1	C3	130.078	qC3-2		PIS2	A8	63.5551	qA8-5
	LPAT1	C3	130.182	qC3-2		AT4G39850	A8	63.9699	qA8-5
	FAD6	C3	130.191	qC3-2		AT4G36480	A8	64.8806	qA8-5
	AT4G31050	C3	130.195	qC3-2		FAE1	A8	65.4001	qA8-5
	FAE1	C3	130.294	qC3-2		AT4G31050	A8	66.3897	qA8-5
	AT4G36480	C3	130.346	qC3-2		FAD6	A8	66.4307	qA8-5
	AT4G39850	C3	130.923	qC3-2		LPAT1	A8	66.5201	qA8-5
	PIS2	C3	131.243	qC3-2		ATS1	A8	67.1562	qA8-5
						AT4G25140	A8	67.36	qA8-5
						CER2	A8	67.4453	qA8-5
						AT4G22340	A8	67.7513	qA8-5
28	BRAS068(bb)	129.74	BRAS068	126.1-131.5		HG-FAE1-A8(bb)	70.683	HG-FAE1-A8	57.4-74.6		HBr022(aa)	68.042	HBr022	57.4-74.6
	AT4G22340	C3	129.958	qC3-2		ACBP	A8	59.3039	qA8-5		ACBP	A8	59.3039	qA8-5
	CER2	C3	130.02	qC3-2		AT1G32200	A8	59.6678	qA8-5		AT1G32200	A8	59.6678	qA8-5
	AT4G25140	C3	130.037	qC3-2		ACC2	A8	63.3735	qA8-5		ACC2	A8	63.3735	qA8-5
	ATS1	C3	130.078	qC3-2		PIS2	A8	63.5551	qA8-5		PIS2	A8	63.5551	qA8-5
	LPAT1	C3	130.182	qC3-2		AT4G39850	A8	63.9699	qA8-5		AT4G39850	A8	63.9699	qA8-5
	FAD6	C3	130.191	qC3-2		AT4G36480	A8	64.8806	qA8-5		AT4G36480	A8	64.8806	qA8-5
	AT4G31050	C3	130.195	qC3-2		FAE1	A8	65.4001	qA8-5		FAE1	A8	65.4001	qA8-5
	FAE1	C3	130.294	qC3-2		AT4G31050	A8	66.3897	qA8-5		AT4G31050	A8	66.3897	qA8-5
	AT4G36480	C3	130.346	qC3-2		FAD6	A8	66.4307	qA8-5		FAD6	A8	66.4307	qA8-5
	AT4G39850	C3	130.923	qC3-2		LPAT1	A8	66.5201	qA8-5		LPAT1	A8	66.5201	qA8-5
	PIS2	C3	131.243	qC3-2		ATS1	A8	67.1562	qA8-5		ATS1	A8	67.1562	qA8-5
						AT4G25140	A8	67.36	qA8-5		AT4G25140	A8	67.36	qA8-5
						CER2	A8	67.4453	qA8-5		CER2	A8	67.4453	qA8-5
						AT4G22340	A8	67.7513	qA8-5		AT4G22340	A8	67.7513	qA8-5
29	IGF1152z(bb)	154.532	IGF1152z			HS-Au8(bb)	142.286	HS-Au8	133.8-152.3		HBr026(bb)	89.039	HBr026	75.3-90.4
						CYCA1	C3	151.937	qC3-3		KAS3	A8	75.4085	qA8-6
											AT1G63380	A8	75.4651	qA8-6
											AT1G62610	A8	75.4701	qA8-6
											LEC1	A8	76.1042	qA8-6
											AT1G24470	A8	76.4789	qA8-6
											LEC2	A8	76.963	qA8-6
											ACBP	A8	77.4872	qA8-6
											AT1G32200	A8	77.5245	qA8-6
											ACC2	A8	77.9043	qA8-6
											CER3	A8	86.3137	qA8-6
											At5g03880	A8	86.558	qA8-6
											FAD3	A8	86.8312	qA8-6
											GPAT7	A8	86.9058	qA8-6
											GRF6	A8	87.5384	qA8-6
											AT5G11650	A8	87.7397	qA8-6
											PDAT	A8	88.0229	qA8-6
											BCCP2	A8	88.3047	qA8-6
											AT5G16240	A8	88.4217	qA8-6
											AT5G18630	A8	88.812	qA8-6
											AT5G18640	A8	88.8166	qA8-6
30	IGF1152z(bb)	154.532	IGF1152z			HS-Au8(bb)	142.286	HS-Au8	133.8-152.3		HG-FAE1-A8(bb)	70.683	HG-FAE1-A8	57.4-74.6
						CYCA1	C3	151.937	qC3-3		ACBP	A8	59.3039	qA8-5
											AT1G32200	A8	59.6678	qA8-5
											ACC2	A8	63.3735	qA8-5
											PIS2	A8	63.5551	qA8-5
											AT4G39850	A8	63.9699	qA8-5
											AT4G36480	A8	64.8806	qA8-5
											FAE1	A8	65.4001	qA8-5
											AT4G31050	A8	66.3897	qA8-5
											FAD6	A8	66.4307	qA8-5
											LPAT1	A8	66.5201	qA8-5
											ATS1	A8	67.1562	qA8-5
											AT4G25140	A8	67.36	qA8-5
											CER2	A8	67.4453	qA8-5
											AT4G22340	A8	67.7513	qA8-5
31	IGF1152z(bb)	154.532	IGF1152z			HG-FAE1-C3(bb)	136.889	HG-FAE1-C3	133.8-152.3		HBr026(bb)	89.039	HBr026	75.3-90.4
						CYCA1	C3	151.937	qC3-3		KAS3	A8	75.4085	qA8-6
											AT1G63380	A8	75.4651	qA8-6
											AT1G62610	A8	75.4701	qA8-6
											LEC1	A8	76.1042	qA8-6
											AT1G24470	A8	76.4789	qA8-6
											LEC2	A8	76.963	qA8-6
											ACBP	A8	77.4872	qA8-6
											AT1G32200	A8	77.5245	qA8-6
											ACC2	A8	77.9043	qA8-6
											CER3	A8	86.3137	qA8-6
											At5g03880	A8	86.558	qA8-6
											FAD3	A8	86.8312	qA8-6
											GPAT7	A8	86.9058	qA8-6
											GRF6	A8	87.5384	qA8-6
											AT5G11650	A8	87.7397	qA8-6
											PDAT	A8	88.0229	qA8-6
											BCCP2	A8	88.3047	qA8-6
											AT5G16240	A8	88.4217	qA8-6
											AT5G18630	A8	88.812	qA8-6
											AT5G18640	A8	88.8166	qA8-6
32	IGF1152z(bb)	154.532	IGF1152z			HG-FAE1-C3(bb)	136.889	HG-FAE1-C3	133.8-152.3		HG-FAE1-A8(bb)	70.683	HG-FAE1-A8	57.4-74.6
						CYCA1	C3	151.937	qC3-3		ACBP	A8	59.3039	qA8-5
											AT1G32200	A8	59.6678	qA8-5
											ACC2	A8	63.3735	qA8-5
											PIS2	A8	63.5551	qA8-5
											AT4G39850	A8	63.9699	qA8-5
											AT4G36480	A8	64.8806	qA8-5
											FAE1	A8	65.4001	qA8-5
											AT4G31050	A8	66.3897	qA8-5
											FAD6	A8	66.4307	qA8-5
											LPAT1	A8	66.5201	qA8-5
											ATS1	A8	67.1562	qA8-5
											AT4G25140	A8	67.36	qA8-5
											CER2	A8	67.4453	qA8-5
											AT4G22340	A8	67.7513	qA8-5
33	IGF1152z(bb)	154.532	IGF1152z			HBr062(bb)	95.975	HBr062	94.1-98.8		HR-C002-A8(bb)	80.292	HR-C002-A8	75.3-90.4
						TCTP	C3	94.2255	qC3-8		KAS3	A8	75.4085	qA8-6
						LPD1	C3	94.561	qC3-8		AT1G63380	A8	75.4651	qA8-6
						LPAT5	C3	96.6059	qC3-8		AT1G62610	A8	75.4701	qA8-6
						ABI3	C3	98.6126	qC3-8		LEC1	A8	76.1042	qA8-6
						AT3G25110	C3	98.6613	qC3-8		AT1G24470	A8	76.4789	qA8-6
											LEC2	A8	76.963	qA8-6
											ACBP	A8	77.4872	qA8-6
											AT1G32200	A8	77.5245	qA8-6
											ACC2	A8	77.9043	qA8-6
											CER3	A8	86.3137	qA8-6
											At5g03880	A8	86.558	qA8-6
											FAD3	A8	86.8312	qA8-6
											GPAT7	A8	86.9058	qA8-6
											GRF6	A8	87.5384	qA8-6
											AT5G11650	A8	87.7397	qA8-6
											PDAT	A8	88.0229	qA8-6
											BCCP2	A8	88.3047	qA8-6
											AT5G16240	A8	88.4217	qA8-6
											AT5G18630	A8	88.812	qA8-6
											AT5G18640	A8	88.8166	qA8-6
34	IGF1152z(bb)	154.532	IGF1152z			HBr062(bb)	95.975	HBr062	94.1-98.8		HG-FAE1-A8(bb)	70.683	HG-FAE1-A8	57.4-74.6
						TCTP	C3	94.2255	qC3-8		ACBP	A8	59.3039	qA8-5
						LPD1	C3	94.561	qC3-8		AT1G32200	A8	59.6678	qA8-5
						LPAT5	C3	96.6059	qC3-8		ACC2	A8	63.3735	qA8-5
						ABI3	C3	98.6126	qC3-8		PIS2	A8	63.5551	qA8-5
						AT3G25110	C3	98.6613	qC3-8		AT4G39850	A8	63.9699	qA8-5
											AT4G36480	A8	64.8806	qA8-5
											FAE1	A8	65.4001	qA8-5
											AT4G31050	A8	66.3897	qA8-5
											FAD6	A8	66.4307	qA8-5
											LPAT1	A8	66.5201	qA8-5
											ATS1	A8	67.1562	qA8-5
											AT4G25140	A8	67.36	qA8-5
											CER2	A8	67.4453	qA8-5
											AT4G22340	A8	67.7513	qA8-5
35	IGF1152z(bb)	154.532	IGF1152z			HBr062(bb)	95.975	HBr062	94.1-98.8		BRMS-088(bb)	70.119	BRMS-088	57.4-74.6
						TCTP	C3	94.2255	qC3-8		ACBP	A8	59.3039	qA8-5
						LPD1	C3	94.561	qC3-8		AT1G32200	A8	59.6678	qA8-5
						LPAT5	C3	96.6059	qC3-8		ACC2	A8	63.3735	qA8-5
						ABI3	C3	98.6126	qC3-8		PIS2	A8	63.5551	qA8-5
						AT3G25110	C3	98.6613	qC3-8		AT4G39850	A8	63.9699	qA8-5
											AT4G36480	A8	64.8806	qA8-5
											FAE1	A8	65.4001	qA8-5
											AT4G31050	A8	66.3897	qA8-5
											FAD6	A8	66.4307	qA8-5
											LPAT1	A8	66.5201	qA8-5
											ATS1	A8	67.1562	qA8-5
											AT4G25140	A8	67.36	qA8-5
											CER2	A8	67.4453	qA8-5
											AT4G22340	A8	67.7513	qA8-5
36	HS-Au8(bb)	142.286	HS-Au8	133.8-152.3		HG-FAE1-C3(bb)	136.889	HG-FAE1-C3	133.8-152.3		HG-FAE1-A8(bb)	70.683	HG-FAE1-A8	57.4-74.6
	CYCA1	C3	151.937	qC3-3		CYCA1	C3	151.937	qC3-3		ACBP	A8	59.3039	qA8-5
											AT1G32200	A8	59.6678	qA8-5
											ACC2	A8	63.3735	qA8-5
											PIS2	A8	63.5551	qA8-5
											AT4G39850	A8	63.9699	qA8-5
											AT4G36480	A8	64.8806	qA8-5
											FAE1	A8	65.4001	qA8-5
											AT4G31050	A8	66.3897	qA8-5
											FAD6	A8	66.4307	qA8-5
											LPAT1	A8	66.5201	qA8-5
											ATS1	A8	67.1562	qA8-5
											AT4G25140	A8	67.36	qA8-5
											CER2	A8	67.4453	qA8-5
											AT4G22340	A8	67.7513	qA8-5
37	HS-Au8(bb)	142.286	HS-Au8	133.8-152.3		HBr014(bb)	126.104	HBr014	126.1-131.5		HG-FAE1-A8(bb)	70.683	HG-FAE1-A8	57.4-74.6
	CYCA1	C3	151.937	qC3-3		AT4G22340	C3	129.958	qC3-2		ACBP	A8	59.3039	qA8-5
						CER2	C3	130.02	qC3-2		AT1G32200	A8	59.6678	qA8-5
						AT4G25140	C3	130.037	qC3-2		ACC2	A8	63.3735	qA8-5
						ATS1	C3	130.078	qC3-2		PIS2	A8	63.5551	qA8-5
						LPAT1	C3	130.182	qC3-2		AT4G39850	A8	63.9699	qA8-5
						FAD6	C3	130.191	qC3-2		AT4G36480	A8	64.8806	qA8-5
						AT4G31050	C3	130.195	qC3-2		FAE1	A8	65.4001	qA8-5
						FAE1	C3	130.294	qC3-2		AT4G31050	A8	66.3897	qA8-5
						AT4G36480	C3	130.346	qC3-2		FAD6	A8	66.4307	qA8-5
						AT4G39850	C3	130.923	qC3-2		LPAT1	A8	66.5201	qA8-5
						PIS2	C3	131.243	qC3-2		ATS1	A8	67.1562	qA8-5
											AT4G25140	A8	67.36	qA8-5
											CER2	A8	67.4453	qA8-5
											AT4G22340	A8	67.7513	qA8-5
38	HS-Au8(bb)	142.286	HS-Au8	133.8-152.3		HBr026(bb)	89.039	HBr026	75.3-90.4		HG-FAE1-A8(bb)	70.683	HG-FAE1-A8	57.4-74.6
	CYCA1	C3	151.937	qC3-3		KAS3	A8	75.4085	qA8-6		ACBP	A8	59.3039	qA8-5
						AT1G63380	A8	75.4651	qA8-6		AT1G32200	A8	59.6678	qA8-5
						AT1G62610	A8	75.4701	qA8-6		ACC2	A8	63.3735	qA8-5
						LEC1	A8	76.1042	qA8-6		PIS2	A8	63.5551	qA8-5
						AT1G24470	A8	76.4789	qA8-6		AT4G39850	A8	63.9699	qA8-5
						LEC2	A8	76.963	qA8-6		AT4G36480	A8	64.8806	qA8-5
						ACBP	A8	77.4872	qA8-6		FAE1	A8	65.4001	qA8-5
						AT1G32200	A8	77.5245	qA8-6		AT4G31050	A8	66.3897	qA8-5
						ACC2	A8	77.9043	qA8-6		FAD6	A8	66.4307	qA8-5
						CER3	A8	86.3137	qA8-6		LPAT1	A8	66.5201	qA8-5
						At5g03880	A8	86.558	qA8-6		ATS1	A8	67.1562	qA8-5
						FAD3	A8	86.8312	qA8-6		AT4G25140	A8	67.36	qA8-5
						GPAT7	A8	86.9058	qA8-6		CER2	A8	67.4453	qA8-5
						GRF6	A8	87.5384	qA8-6		AT4G22340	A8	67.7513	qA8-5
						AT5G11650	A8	87.7397	qA8-6
						PDAT	A8	88.0229	qA8-6
						BCCP2	A8	88.3047	qA8-6
						AT5G16240	A8	88.4217	qA8-6
						AT5G18630	A8	88.812	qA8-6
						AT5G18640	A8	88.8166	qA8-6
39	HS-Au8(bb)	142.286	HS-Au8	133.8-152.3		CNU090(bb)	77.414	CNU090	75.3-90.4		HG-FAE1-A8(bb)	70.683	HG-FAE1-A8	57.4-74.6
	CYCA1	C3	151.937	qC3-3		KAS3	A8	75.4085	qA8-6		ACBP	A8	59.3039	qA8-5
						AT1G63380	A8	75.4651	qA8-6		AT1G32200	A8	59.6678	qA8-5
						AT1G62610	A8	75.4701	qA8-6		ACC2	A8	63.3735	qA8-5
						LEC1	A8	76.1042	qA8-6		PIS2	A8	63.5551	qA8-5
						AT1G24470	A8	76.4789	qA8-6		AT4G39850	A8	63.9699	qA8-5
						LEC2	A8	76.963	qA8-6		AT4G36480	A8	64.8806	qA8-5
						ACBP	A8	77.4872	qA8-6		FAE1	A8	65.4001	qA8-5
						AT1G32200	A8	77.5245	qA8-6		AT4G31050	A8	66.3897	qA8-5
						ACC2	A8	77.9043	qA8-6		FAD6	A8	66.4307	qA8-5
						CER3	A8	86.3137	qA8-6		LPAT1	A8	66.5201	qA8-5
						At5g03880	A8	86.558	qA8-6		ATS1	A8	67.1562	qA8-5
						FAD3	A8	86.8312	qA8-6		AT4G25140	A8	67.36	qA8-5
						GPAT7	A8	86.9058	qA8-6		CER2	A8	67.4453	qA8-5
						GRF6	A8	87.5384	qA8-6		AT4G22340	A8	67.7513	qA8-5
						AT5G11650	A8	87.7397	qA8-6
						PDAT	A8	88.0229	qA8-6
						BCCP2	A8	88.3047	qA8-6
						AT5G16240	A8	88.4217	qA8-6
						AT5G18630	A8	88.812	qA8-6
						AT5G18640	A8	88.8166	qA8-6
40	HS-Au8(bb)	142.286	HS-Au8	133.8-152.3		sR7178(bb)	74.238	sR7178	57.4-74.6		HG-FAE1-A8(bb)	70.683	HG-FAE1-A8	57.4-74.6
	CYCA1	C3	151.937	qC3-3		ACBP	A8	59.3039	qA8-5		ACBP	A8	59.3039	qA8-5
						AT1G32200	A8	59.6678	qA8-5		AT1G32200	A8	59.6678	qA8-5
						ACC2	A8	63.3735	qA8-5		ACC2	A8	63.3735	qA8-5
						PIS2	A8	63.5551	qA8-5		PIS2	A8	63.5551	qA8-5
						AT4G39850	A8	63.9699	qA8-5		AT4G39850	A8	63.9699	qA8-5
						AT4G36480	A8	64.8806	qA8-5		AT4G36480	A8	64.8806	qA8-5
						FAE1	A8	65.4001	qA8-5		FAE1	A8	65.4001	qA8-5
						AT4G31050	A8	66.3897	qA8-5		AT4G31050	A8	66.3897	qA8-5
						FAD6	A8	66.4307	qA8-5		FAD6	A8	66.4307	qA8-5
						LPAT1	A8	66.5201	qA8-5		LPAT1	A8	66.5201	qA8-5
						ATS1	A8	67.1562	qA8-5		ATS1	A8	67.1562	qA8-5
						AT4G25140	A8	67.36	qA8-5		AT4G25140	A8	67.36	qA8-5
						CER2	A8	67.4453	qA8-5		CER2	A8	67.4453	qA8-5
						AT4G22340	A8	67.7513	qA8-5		AT4G22340	A8	67.7513	qA8-5
41	HS-Au8(bb)	142.286	HS-Au8	133.8-152.3		sS1702(bb)	71.687	sS1702	57.4-74.6		HG-FAE1-A8(bb)	70.683	HG-FAE1-A8	57.4-74.6
	CYCA1	C3	151.937	qC3-3		ACBP	A8	59.3039	qA8-5		ACBP	A8	59.3039	qA8-5
						AT1G32200	A8	59.6678	qA8-5		AT1G32200	A8	59.6678	qA8-5
						ACC2	A8	63.3735	qA8-5		ACC2	A8	63.3735	qA8-5
						PIS2	A8	63.5551	qA8-5		PIS2	A8	63.5551	qA8-5
						AT4G39850	A8	63.9699	qA8-5		AT4G39850	A8	63.9699	qA8-5
						AT4G36480	A8	64.8806	qA8-5		AT4G36480	A8	64.8806	qA8-5
						FAE1	A8	65.4001	qA8-5		FAE1	A8	65.4001	qA8-5
						AT4G31050	A8	66.3897	qA8-5		AT4G31050	A8	66.3897	qA8-5
						FAD6	A8	66.4307	qA8-5		FAD6	A8	66.4307	qA8-5
						LPAT1	A8	66.5201	qA8-5		LPAT1	A8	66.5201	qA8-5
						ATS1	A8	67.1562	qA8-5		ATS1	A8	67.1562	qA8-5
						AT4G25140	A8	67.36	qA8-5		AT4G25140	A8	67.36	qA8-5
						CER2	A8	67.4453	qA8-5		CER2	A8	67.4453	qA8-5
						AT4G22340	A8	67.7513	qA8-5		AT4G22340	A8	67.7513	qA8-5
42	HS-Au8(bb)	142.286	HS-Au8	133.8-152.3		HG-FAE1-A8(bb)	70.683	HG-FAE1-A8	57.4-74.6
	CYCA1	C3	151.937	qC3-3		ACBP	A8	59.3039	qA8-5
						AT1G32200	A8	59.6678	qA8-5
						ACC2	A8	63.3735	qA8-5
						PIS2	A8	63.5551	qA8-5
						AT4G39850	A8	63.9699	qA8-5
						AT4G36480	A8	64.8806	qA8-5
						FAE1	A8	65.4001	qA8-5
						AT4G31050	A8	66.3897	qA8-5
						FAD6	A8	66.4307	qA8-5
						LPAT1	A8	66.5201	qA8-5
						ATS1	A8	67.1562	qA8-5
						AT4G25140	A8	67.36	qA8-5
						CER2	A8	67.4453	qA8-5
						AT4G22340	A8	67.7513	qA8-5
43	HS-Au8(bb)	142.286	HS-Au8	133.8-152.3		HG-FAE1-A8(bb)	70.683	HG-FAE1-A8	57.4-74.6		IGF1108c(bb)	57.529	IGF1108c	57.4-74.6
	CYCA1	C3	151.937	qC3-3		ACBP	A8	59.3039	qA8-5		ACBP	A8	59.3039	qA8-5
						AT1G32200	A8	59.6678	qA8-5		AT1G32200	A8	59.6678	qA8-5
						ACC2	A8	63.3735	qA8-5		ACC2	A8	63.3735	qA8-5
						PIS2	A8	63.5551	qA8-5		PIS2	A8	63.5551	qA8-5
						AT4G39850	A8	63.9699	qA8-5		AT4G39850	A8	63.9699	qA8-5
						AT4G36480	A8	64.8806	qA8-5		AT4G36480	A8	64.8806	qA8-5
						FAE1	A8	65.4001	qA8-5		FAE1	A8	65.4001	qA8-5
						AT4G31050	A8	66.3897	qA8-5		AT4G31050	A8	66.3897	qA8-5
						FAD6	A8	66.4307	qA8-5		FAD6	A8	66.4307	qA8-5
						LPAT1	A8	66.5201	qA8-5		LPAT1	A8	66.5201	qA8-5
						ATS1	A8	67.1562	qA8-5		ATS1	A8	67.1562	qA8-5
						AT4G25140	A8	67.36	qA8-5		AT4G25140	A8	67.36	qA8-5
						CER2	A8	67.4453	qA8-5		CER2	A8	67.4453	qA8-5
						AT4G22340	A8	67.7513	qA8-5		AT4G22340	A8	67.7513	qA8-5
44	HG-FAE1-C3(bb)	136.889	HG-FAE1-C3	133.8-152.3		HBr014(bb)	126.104	HBr014	126.1-131.5		HG-FAE1-A8(bb)	70.683	HG-FAE1-A8	57.4-74.6
	CYCA1	C3	151.937	qC3-3		AT4G22340	C3	129.958	qC3-2		ACBP	A8	59.3039	qA8-5
						CER2	C3	130.02	qC3-2		AT1G32200	A8	59.6678	qA8-5
						AT4G25140	C3	130.037	qC3-2		ACC2	A8	63.3735	qA8-5
						ATS1	C3	130.078	qC3-2		PIS2	A8	63.5551	qA8-5
						LPAT1	C3	130.182	qC3-2		AT4G39850	A8	63.9699	qA8-5
						FAD6	C3	130.191	qC3-2		AT4G36480	A8	64.8806	qA8-5
						AT4G31050	C3	130.195	qC3-2		FAE1	A8	65.4001	qA8-5
						FAE1	C3	130.294	qC3-2		AT4G31050	A8	66.3897	qA8-5
						AT4G36480	C3	130.346	qC3-2		FAD6	A8	66.4307	qA8-5
						AT4G39850	C3	130.923	qC3-2		LPAT1	A8	66.5201	qA8-5
						PIS2	C3	131.243	qC3-2		ATS1	A8	67.1562	qA8-5
											AT4G25140	A8	67.36	qA8-5
											CER2	A8	67.4453	qA8-5
											AT4G22340	A8	67.7513	qA8-5
45	HG-FAE1-C3(bb)	136.889	HG-FAE1-C3	133.8-152.3		HBr026(bb)	89.039	HBr026	75.3-90.4		HG-FAE1-A8(bb)	70.683	HG-FAE1-A8	57.4-74.6
	CYCA1	C3	151.937	qC3-3		KAS3	A8	75.4085	qA8-6		ACBP	A8	59.3039	qA8-5
						AT1G63380	A8	75.4651	qA8-6		AT1G32200	A8	59.6678	qA8-5
						AT1G62610	A8	75.4701	qA8-6		ACC2	A8	63.3735	qA8-5
						LEC1	A8	76.1042	qA8-6		PIS2	A8	63.5551	qA8-5
						AT1G24470	A8	76.4789	qA8-6		AT4G39850	A8	63.9699	qA8-5
						LEC2	A8	76.963	qA8-6		AT4G36480	A8	64.8806	qA8-5
						ACBP	A8	77.4872	qA8-6		FAE1	A8	65.4001	qA8-5
						AT1G32200	A8	77.5245	qA8-6		AT4G31050	A8	66.3897	qA8-5
						ACC2	A8	77.9043	qA8-6		FAD6	A8	66.4307	qA8-5
						CER3	A8	86.3137	qA8-6		LPAT1	A8	66.5201	qA8-5
						At5g03880	A8	86.558	qA8-6		ATS1	A8	67.1562	qA8-5
						FAD3	A8	86.8312	qA8-6		AT4G25140	A8	67.36	qA8-5
						GPAT7	A8	86.9058	qA8-6		CER2	A8	67.4453	qA8-5
						GRF6	A8	87.5384	qA8-6		AT4G22340	A8	67.7513	qA8-5
						AT5G11650	A8	87.7397	qA8-6
						PDAT	A8	88.0229	qA8-6
						BCCP2	A8	88.3047	qA8-6
						AT5G16240	A8	88.4217	qA8-6
						AT5G18630	A8	88.812	qA8-6
						AT5G18640	A8	88.8166	qA8-6
46	HG-FAE1-C3(bb)	136.889	HG-FAE1-C3	133.8-152.3		HR-C002-A8(bb)	80.292	HR-C002-A8	75.3-90.4		HG-FAE1-A8(bb)	70.683	HG-FAE1-A8	57.4-74.6
	CYCA1	C3	151.937	qC3-3		KAS3	A8	75.4085	qA8-6		ACBP	A8	59.3039	qA8-5
						AT1G63380	A8	75.4651	qA8-6		AT1G32200	A8	59.6678	qA8-5
						AT1G62610	A8	75.4701	qA8-6		ACC2	A8	63.3735	qA8-5
						LEC1	A8	76.1042	qA8-6		PIS2	A8	63.5551	qA8-5
						AT1G24470	A8	76.4789	qA8-6		AT4G39850	A8	63.9699	qA8-5
						LEC2	A8	76.963	qA8-6		AT4G36480	A8	64.8806	qA8-5
						ACBP	A8	77.4872	qA8-6		FAE1	A8	65.4001	qA8-5
						AT1G32200	A8	77.5245	qA8-6		AT4G31050	A8	66.3897	qA8-5
						ACC2	A8	77.9043	qA8-6		FAD6	A8	66.4307	qA8-5
						CER3	A8	86.3137	qA8-6		LPAT1	A8	66.5201	qA8-5
						At5g03880	A8	86.558	qA8-6		ATS1	A8	67.1562	qA8-5
						FAD3	A8	86.8312	qA8-6		AT4G25140	A8	67.36	qA8-5
						GPAT7	A8	86.9058	qA8-6		CER2	A8	67.4453	qA8-5
						GRF6	A8	87.5384	qA8-6		AT4G22340	A8	67.7513	qA8-5
						AT5G11650	A8	87.7397	qA8-6
						PDAT	A8	88.0229	qA8-6
						BCCP2	A8	88.3047	qA8-6
						AT5G16240	A8	88.4217	qA8-6
						AT5G18630	A8	88.812	qA8-6
						AT5G18640	A8	88.8166	qA8-6
47	HG-FAE1-C3(bb)	136.889	HG-FAE1-C3	133.8-152.3		CNU090(bb)	77.414	CNU090	75.3-90.4		HG-FAE1-A8(bb)	70.683	HG-FAE1-A8	57.4-74.6
	CYCA1	C3	151.937	qC3-3		KAS3	A8	75.4085	qA8-6		ACBP	A8	59.3039	qA8-5
						AT1G63380	A8	75.4651	qA8-6		AT1G32200	A8	59.6678	qA8-5
						AT1G62610	A8	75.4701	qA8-6		ACC2	A8	63.3735	qA8-5
						LEC1	A8	76.1042	qA8-6		PIS2	A8	63.5551	qA8-5
						AT1G24470	A8	76.4789	qA8-6		AT4G39850	A8	63.9699	qA8-5
						LEC2	A8	76.963	qA8-6		AT4G36480	A8	64.8806	qA8-5
						ACBP	A8	77.4872	qA8-6		FAE1	A8	65.4001	qA8-5
						AT1G32200	A8	77.5245	qA8-6		AT4G31050	A8	66.3897	qA8-5
						ACC2	A8	77.9043	qA8-6		FAD6	A8	66.4307	qA8-5
						CER3	A8	86.3137	qA8-6		LPAT1	A8	66.5201	qA8-5
						At5g03880	A8	86.558	qA8-6		ATS1	A8	67.1562	qA8-5
						FAD3	A8	86.8312	qA8-6		AT4G25140	A8	67.36	qA8-5
						GPAT7	A8	86.9058	qA8-6		CER2	A8	67.4453	qA8-5
						GRF6	A8	87.5384	qA8-6		AT4G22340	A8	67.7513	qA8-5
						AT5G11650	A8	87.7397	qA8-6
						PDAT	A8	88.0229	qA8-6
						BCCP2	A8	88.3047	qA8-6
						AT5G16240	A8	88.4217	qA8-6
						AT5G18630	A8	88.812	qA8-6
						AT5G18640	A8	88.8166	qA8-6
48	HG-FAE1-C3(bb)	136.889	HG-FAE1-C3	133.8-152.3		sR7178(bb)	74.238	sR7178	57.4-74.6		HG-FAE1-A8(bb)	70.683	HG-FAE1-A8	57.4-74.6
	CYCA1	C3	151.937	qC3-3		ACBP	A8	59.3039	qA8-5		ACBP	A8	59.3039	qA8-5
						AT1G32200	A8	59.6678	qA8-5		AT1G32200	A8	59.6678	qA8-5
						ACC2	A8	63.3735	qA8-5		ACC2	A8	63.3735	qA8-5
						PIS2	A8	63.5551	qA8-5		PIS2	A8	63.5551	qA8-5
						AT4G39850	A8	63.9699	qA8-5		AT4G39850	A8	63.9699	qA8-5
						AT4G36480	A8	64.8806	qA8-5		AT4G36480	A8	64.8806	qA8-5
						FAE1	A8	65.4001	qA8-5		FAE1	A8	65.4001	qA8-5
						AT4G31050	A8	66.3897	qA8-5		AT4G31050	A8	66.3897	qA8-5
						FAD6	A8	66.4307	qA8-5		FAD6	A8	66.4307	qA8-5
						LPAT1	A8	66.5201	qA8-5		LPAT1	A8	66.5201	qA8-5
						ATS1	A8	67.1562	qA8-5		ATS1	A8	67.1562	qA8-5
						AT4G25140	A8	67.36	qA8-5		AT4G25140	A8	67.36	qA8-5
						CER2	A8	67.4453	qA8-5		CER2	A8	67.4453	qA8-5
						AT4G22340	A8	67.7513	qA8-5		AT4G22340	A8	67.7513	qA8-5
49	HG-FAE1-C3(bb)	136.889	HG-FAE1-C3	133.8-152.3		HBr074(bb)	73.741	HBr074	57.4-74.6		HG-FAE1-A8(bb)	70.683	HG-FAE1-A8	57.4-74.6
	CYCA1	C3	151.937	qC3-3		ACBP	A8	59.3039	qA8-5		ACBP	A8	59.3039	qA8-5
						AT1G32200	A8	59.6678	qA8-5		AT1G32200	A8	59.6678	qA8-5
						ACC2	A8	63.3735	qA8-5		ACC2	A8	63.3735	qA8-5
						PIS2	A8	63.5551	qA8-5		PIS2	A8	63.5551	qA8-5
						AT4G39850	A8	63.9699	qA8-5		AT4G39850	A8	63.9699	qA8-5
						AT4G36480	A8	64.8806	qA8-5		AT4G36480	A8	64.8806	qA8-5
						FAE1	A8	65.4001	qA8-5		FAE1	A8	65.4001	qA8-5
						AT4G31050	A8	66.3897	qA8-5		AT4G31050	A8	66.3897	qA8-5
						FAD6	A8	66.4307	qA8-5		FAD6	A8	66.4307	qA8-5
						LPAT1	A8	66.5201	qA8-5		LPAT1	A8	66.5201	qA8-5
						ATS1	A8	67.1562	qA8-5		ATS1	A8	67.1562	qA8-5
						AT4G25140	A8	67.36	qA8-5		AT4G25140	A8	67.36	qA8-5
						CER2	A8	67.4453	qA8-5		CER2	A8	67.4453	qA8-5
						AT4G22340	A8	67.7513	qA8-5		AT4G22340	A8	67.7513	qA8-5
50	HG-FAE1-C3(bb)	136.889	HG-FAE1-C3	133.8-152.3		sS1702(bb)	71.687	sS1702	57.4-74.6		HG-FAE1-A8(bb)	70.683	HG-FAE1-A8	57.4-74.6
	CYCA1	C3	151.937	qC3-3		ACBP	A8	59.3039	qA8-5		ACBP	A8	59.3039	qA8-5
						AT1G32200	A8	59.6678	qA8-5		AT1G32200	A8	59.6678	qA8-5
						ACC2	A8	63.3735	qA8-5		ACC2	A8	63.3735	qA8-5
						PIS2	A8	63.5551	qA8-5		PIS2	A8	63.5551	qA8-5
						AT4G39850	A8	63.9699	qA8-5		AT4G39850	A8	63.9699	qA8-5
						AT4G36480	A8	64.8806	qA8-5		AT4G36480	A8	64.8806	qA8-5
						FAE1	A8	65.4001	qA8-5		FAE1	A8	65.4001	qA8-5
						AT4G31050	A8	66.3897	qA8-5		AT4G31050	A8	66.3897	qA8-5
						FAD6	A8	66.4307	qA8-5		FAD6	A8	66.4307	qA8-5
						LPAT1	A8	66.5201	qA8-5		LPAT1	A8	66.5201	qA8-5
						ATS1	A8	67.1562	qA8-5		ATS1	A8	67.1562	qA8-5
						AT4G25140	A8	67.36	qA8-5		AT4G25140	A8	67.36	qA8-5
						CER2	A8	67.4453	qA8-5		CER2	A8	67.4453	qA8-5
						AT4G22340	A8	67.7513	qA8-5		AT4G22340	A8	67.7513	qA8-5
51	HG-FAE1-C3(bb)	136.889	HG-FAE1-C3	133.8-152.3		HG-FAE1-A8(bb)	70.683	HG-FAE1-A8	57.4-74.6
	CYCA1	C3	151.937	qC3-3		ACBP	A8	59.3039	qA8-5
						AT1G32200	A8	59.6678	qA8-5
						ACC2	A8	63.3735	qA8-5
						PIS2	A8	63.5551	qA8-5
						AT4G39850	A8	63.9699	qA8-5
						AT4G36480	A8	64.8806	qA8-5
						FAE1	A8	65.4001	qA8-5
						AT4G31050	A8	66.3897	qA8-5
						FAD6	A8	66.4307	qA8-5
						LPAT1	A8	66.5201	qA8-5
						ATS1	A8	67.1562	qA8-5
						AT4G25140	A8	67.36	qA8-5
						CER2	A8	67.4453	qA8-5
						AT4G22340	A8	67.7513	qA8-5
52	HG-FAE1-C3(bb)	136.889	HG-FAE1-C3	133.8-152.3		HG-FAE1-A8(bb)	70.683	HG-FAE1-A8	57.4-74.6		IGF1108c(bb)	57.529	IGF1108c	57.4-74.6
	CYCA1	C3	151.937	qC3-3		ACBP	A8	59.3039	qA8-5		ACBP	A8	59.3039	qA8-5
						AT1G32200	A8	59.6678	qA8-5		AT1G32200	A8	59.6678	qA8-5
						ACC2	A8	63.3735	qA8-5		ACC2	A8	63.3735	qA8-5
						PIS2	A8	63.5551	qA8-5		PIS2	A8	63.5551	qA8-5
						AT4G39850	A8	63.9699	qA8-5		AT4G39850	A8	63.9699	qA8-5
						AT4G36480	A8	64.8806	qA8-5		AT4G36480	A8	64.8806	qA8-5
						FAE1	A8	65.4001	qA8-5		FAE1	A8	65.4001	qA8-5
						AT4G31050	A8	66.3897	qA8-5		AT4G31050	A8	66.3897	qA8-5
						FAD6	A8	66.4307	qA8-5		FAD6	A8	66.4307	qA8-5
						LPAT1	A8	66.5201	qA8-5		LPAT1	A8	66.5201	qA8-5
						ATS1	A8	67.1562	qA8-5		ATS1	A8	67.1562	qA8-5
						AT4G25140	A8	67.36	qA8-5		AT4G25140	A8	67.36	qA8-5
						CER2	A8	67.4453	qA8-5		CER2	A8	67.4453	qA8-5
						AT4G22340	A8	67.7513	qA8-5		AT4G22340	A8	67.7513	qA8-5
53	JICB0633(bb)	135.516	JICB0633	133.8-152.3		HBr014(bb)	126.104	HBr014	126.1-131.5		HG-FAE1-A8(bb)	70.683	HG-FAE1-A8	57.4-74.6
	CYCA1	C3	151.937	qC3-3		AT4G22340	C3	129.958	qC3-2		ACBP	A8	59.3039	qA8-5
						CER2	C3	130.02	qC3-2		AT1G32200	A8	59.6678	qA8-5
						AT4G25140	C3	130.037	qC3-2		ACC2	A8	63.3735	qA8-5
						ATS1	C3	130.078	qC3-2		PIS2	A8	63.5551	qA8-5
						LPAT1	C3	130.182	qC3-2		AT4G39850	A8	63.9699	qA8-5
						FAD6	C3	130.191	qC3-2		AT4G36480	A8	64.8806	qA8-5
						AT4G31050	C3	130.195	qC3-2		FAE1	A8	65.4001	qA8-5
						FAE1	C3	130.294	qC3-2		AT4G31050	A8	66.3897	qA8-5
						AT4G36480	C3	130.346	qC3-2		FAD6	A8	66.4307	qA8-5
						AT4G39850	C3	130.923	qC3-2		LPAT1	A8	66.5201	qA8-5
						PIS2	C3	131.243	qC3-2		ATS1	A8	67.1562	qA8-5
											AT4G25140	A8	67.36	qA8-5
											CER2	A8	67.4453	qA8-5
											AT4G22340	A8	67.7513	qA8-5
54	JICB0633(bb)	135.516	JICB0633	133.8-152.3		HBr026(bb)	89.039	HBr026	75.3-90.4		HG-FAE1-A8(bb)	70.683	HG-FAE1-A8	57.4-74.6
	CYCA1	C3	151.937	qC3-3		KAS3	A8	75.4085	qA8-6		ACBP	A8	59.3039	qA8-5
						AT1G63380	A8	75.4651	qA8-6		AT1G32200	A8	59.6678	qA8-5
						AT1G62610	A8	75.4701	qA8-6		ACC2	A8	63.3735	qA8-5
						LEC1	A8	76.1042	qA8-6		PIS2	A8	63.5551	qA8-5
						AT1G24470	A8	76.4789	qA8-6		AT4G39850	A8	63.9699	qA8-5
						LEC2	A8	76.963	qA8-6		AT4G36480	A8	64.8806	qA8-5
						ACBP	A8	77.4872	qA8-6		FAE1	A8	65.4001	qA8-5
						AT1G32200	A8	77.5245	qA8-6		AT4G31050	A8	66.3897	qA8-5
						ACC2	A8	77.9043	qA8-6		FAD6	A8	66.4307	qA8-5
						CER3	A8	86.3137	qA8-6		LPAT1	A8	66.5201	qA8-5
						At5g03880	A8	86.558	qA8-6		ATS1	A8	67.1562	qA8-5
						FAD3	A8	86.8312	qA8-6		AT4G25140	A8	67.36	qA8-5
						GPAT7	A8	86.9058	qA8-6		CER2	A8	67.4453	qA8-5
						GRF6	A8	87.5384	qA8-6		AT4G22340	A8	67.7513	qA8-5
						AT5G11650	A8	87.7397	qA8-6
						PDAT	A8	88.0229	qA8-6
						BCCP2	A8	88.3047	qA8-6
						AT5G16240	A8	88.4217	qA8-6
						AT5G18630	A8	88.812	qA8-6
						AT5G18640	A8	88.8166	qA8-6
55	IGF0235b(aa)	133.792	IGF0235b	133.8-152.3		HBr014(bb)	126.104	HBr014	126.1-131.5		HG-FAE1-A8(bb)	70.683	HG-FAE1-A8	57.4-74.6
	CYCA1	C3	151.937	qC3-3		AT4G22340	C3	129.958	qC3-2		ACBP	A8	59.3039	qA8-5
						CER2	C3	130.02	qC3-2		AT1G32200	A8	59.6678	qA8-5
						AT4G25140	C3	130.037	qC3-2		ACC2	A8	63.3735	qA8-5
						ATS1	C3	130.078	qC3-2		PIS2	A8	63.5551	qA8-5
						LPAT1	C3	130.182	qC3-2		AT4G39850	A8	63.9699	qA8-5
						FAD6	C3	130.191	qC3-2		AT4G36480	A8	64.8806	qA8-5
						AT4G31050	C3	130.195	qC3-2		FAE1	A8	65.4001	qA8-5
						FAE1	C3	130.294	qC3-2		AT4G31050	A8	66.3897	qA8-5
						AT4G36480	C3	130.346	qC3-2		FAD6	A8	66.4307	qA8-5
						AT4G39850	C3	130.923	qC3-2		LPAT1	A8	66.5201	qA8-5
						PIS2	C3	131.243	qC3-2		ATS1	A8	67.1562	qA8-5
											AT4G25140	A8	67.36	qA8-5
											CER2	A8	67.4453	qA8-5
											AT4G22340	A8	67.7513	qA8-5
56	IGF0235b(aa)	133.792	IGF0235b	133.8-152.3		HBr026(bb)	89.039	HBr026	75.3-90.4		HG-FAE1-A8(bb)	70.683	HG-FAE1-A8	57.4-74.6
	CYCA1	C3	151.937	qC3-3		KAS3	A8	75.4085	qA8-6		ACBP	A8	59.3039	qA8-5
						AT1G63380	A8	75.4651	qA8-6		AT1G32200	A8	59.6678	qA8-5
						AT1G62610	A8	75.4701	qA8-6		ACC2	A8	63.3735	qA8-5
						LEC1	A8	76.1042	qA8-6		PIS2	A8	63.5551	qA8-5
						AT1G24470	A8	76.4789	qA8-6		AT4G39850	A8	63.9699	qA8-5
						LEC2	A8	76.963	qA8-6		AT4G36480	A8	64.8806	qA8-5
						ACBP	A8	77.4872	qA8-6		FAE1	A8	65.4001	qA8-5
						AT1G32200	A8	77.5245	qA8-6		AT4G31050	A8	66.3897	qA8-5
						ACC2	A8	77.9043	qA8-6		FAD6	A8	66.4307	qA8-5
						CER3	A8	86.3137	qA8-6		LPAT1	A8	66.5201	qA8-5
						At5g03880	A8	86.558	qA8-6		ATS1	A8	67.1562	qA8-5
						FAD3	A8	86.8312	qA8-6		AT4G25140	A8	67.36	qA8-5
						GPAT7	A8	86.9058	qA8-6		CER2	A8	67.4453	qA8-5
						GRF6	A8	87.5384	qA8-6		AT4G22340	A8	67.7513	qA8-5
						AT5G11650	A8	87.7397	qA8-6
						PDAT	A8	88.0229	qA8-6
						BCCP2	A8	88.3047	qA8-6
						AT5G16240	A8	88.4217	qA8-6
						AT5G18630	A8	88.812	qA8-6
						AT5G18640	A8	88.8166	qA8-6
57	BRAS068(bb)	129.74	BRAS068	126.1-131.5		HBr014(bb)	126.104	HBr014	126.1-131.5		HG-FAE1-A8(bb)	70.683	HG-FAE1-A8	57.4-74.6
	AT4G22340	C3	129.958	qC3-2		AT4G22340	C3	129.958	qC3-2		ACBP	A8	59.3039	qA8-5
	CER2	C3	130.02	qC3-2		CER2	C3	130.02	qC3-2		AT1G32200	A8	59.6678	qA8-5
	AT4G25140	C3	130.037	qC3-2		AT4G25140	C3	130.037	qC3-2		ACC2	A8	63.3735	qA8-5
	ATS1	C3	130.078	qC3-2		ATS1	C3	130.078	qC3-2		PIS2	A8	63.5551	qA8-5
	LPAT1	C3	130.182	qC3-2		LPAT1	C3	130.182	qC3-2		AT4G39850	A8	63.9699	qA8-5
	FAD6	C3	130.191	qC3-2		FAD6	C3	130.191	qC3-2		AT4G36480	A8	64.8806	qA8-5
	AT4G31050	C3	130.195	qC3-2		AT4G31050	C3	130.195	qC3-2		FAE1	A8	65.4001	qA8-5
	FAE1	C3	130.294	qC3-2		FAE1	C3	130.294	qC3-2		AT4G31050	A8	66.3897	qA8-5
	AT4G36480	C3	130.346	qC3-2		AT4G36480	C3	130.346	qC3-2		FAD6	A8	66.4307	qA8-5
	AT4G39850	C3	130.923	qC3-2		AT4G39850	C3	130.923	qC3-2		LPAT1	A8	66.5201	qA8-5
	PIS2	C3	131.243	qC3-2		PIS2	C3	131.243	qC3-2		ATS1	A8	67.1562	qA8-5
											AT4G25140	A8	67.36	qA8-5
											CER2	A8	67.4453	qA8-5
											AT4G22340	A8	67.7513	qA8-5
58	HBr014(bb)	126.104	HBr014	126.1-131.5		HBr026(bb)	89.039	HBr026	75.3-90.4		HG-FAE1-A8(bb)	70.683	HG-FAE1-A8	57.4-74.6
	AT4G22340	C3	129.958	qC3-2		KAS3	A8	75.4085	qA8-6		ACBP	A8	59.3039	qA8-5
	CER2	C3	130.02	qC3-2		AT1G63380	A8	75.4651	qA8-6		AT1G32200	A8	59.6678	qA8-5
	AT4G25140	C3	130.037	qC3-2		AT1G62610	A8	75.4701	qA8-6		ACC2	A8	63.3735	qA8-5
	ATS1	C3	130.078	qC3-2		LEC1	A8	76.1042	qA8-6		PIS2	A8	63.5551	qA8-5
	LPAT1	C3	130.182	qC3-2		AT1G24470	A8	76.4789	qA8-6		AT4G39850	A8	63.9699	qA8-5
	FAD6	C3	130.191	qC3-2		LEC2	A8	76.963	qA8-6		AT4G36480	A8	64.8806	qA8-5
	AT4G31050	C3	130.195	qC3-2		ACBP	A8	77.4872	qA8-6		FAE1	A8	65.4001	qA8-5
	FAE1	C3	130.294	qC3-2		AT1G32200	A8	77.5245	qA8-6		AT4G31050	A8	66.3897	qA8-5
	AT4G36480	C3	130.346	qC3-2		ACC2	A8	77.9043	qA8-6		FAD6	A8	66.4307	qA8-5
	AT4G39850	C3	130.923	qC3-2		CER3	A8	86.3137	qA8-6		LPAT1	A8	66.5201	qA8-5
	PIS2	C3	131.243	qC3-2		At5g03880	A8	86.558	qA8-6		ATS1	A8	67.1562	qA8-5
						FAD3	A8	86.8312	qA8-6		AT4G25140	A8	67.36	qA8-5
						GPAT7	A8	86.9058	qA8-6		CER2	A8	67.4453	qA8-5
						GRF6	A8	87.5384	qA8-6		AT4G22340	A8	67.7513	qA8-5
						AT5G11650	A8	87.7397	qA8-6
						PDAT	A8	88.0229	qA8-6
						BCCP2	A8	88.3047	qA8-6
						AT5G16240	A8	88.4217	qA8-6
						AT5G18630	A8	88.812	qA8-6
						AT5G18640	A8	88.8166	qA8-6

## Sheet: C18-3
	F	Num.(True)	Ave.(True)	Num.(False)	Ave.(False)	MSA	MSW	MST	1-MSW/MST	Length	Code	Locus(allele)
C18：3-07D	96.5115	2	2.9	157	7.84115	48.2218	0.499648	0.796607	0.372779	3	1	CB10028(bb)	BRMS-221(bb)	IGF3321d(aa)
	95.8229	1	1.31	120	7.82817	42.1357	0.439724	0.780682	0.436744	3	2	em15me02-280(bb)	HG-ACBP-A9(aa)	HBr205(bb)
	96.4729	1	1.31	125	7.84032	42.3378	0.438856	0.767657	0.428317	3	3	em15me02-280(bb)	Ol12F02(aa)	niab004(bb)
	96.8193	1	1.31	126	7.84508	42.4262	0.4382	0.764929	0.427137	3	4	em15me02-280(bb)	Ol12F02(aa)	CNU076(bb)
	98.5275	1	1.31	114	7.8414	42.3044	0.429366	0.789623	0.456239	3	5	em15me02-280(bb)	Ol12F02(aa)	HBr205(bb)
	96.9318	1	1.31	132	7.81917	42.0515	0.433826	0.743473	0.416487	3	6	em15me02-280(bb)	sS1949(aa)	Na12H07(bb)
	97.9928	2	2.9	158	7.83956	48.1925	0.491797	0.786827	0.374962	3	7	niab030(aa)	Na12H07(bb)	em12me27-300(aa)
	98.0584	2	2.9	145	7.85193	48.3964	0.493547	0.81592	0.395104	3	8	niab030(aa)	Na12H07(bb)	IGF3321d(aa)
	96.899	2	2.9	156	7.82096	47.8501	0.493814	0.790213	0.375088	3	9	znS06M34-50(aa)	Na12H07(bb)	CNU149(aa)
	99.9298	2	2.9	126	7.85381	48.3153	0.483492	0.853387	0.433444	3	10	Na12H07(bb)	IGF3321d(aa)	HBr020(aa)
	96.5239	2	2.9	157	7.84911	48.4027	0.501458	0.799371	0.372685	3	11	Na12H07(bb)	niab037(aa)	BOH95(bb)
	97.0798	2	2.9	165	7.84224	48.2841	0.497365	0.78043	0.362703	3	12	Na12H07(bb)	CNU149(aa)	BOH95(bb)
	95.9325	2	2.9	163	7.8584	48.6831	0.507472	0.795718	0.362246	3	13	Na12H07(bb)	CNU149(aa)	HBr163(bb)
	96.3219	2	2.9	159	7.83428	48.0893	0.499256	0.791745	0.369423	3	14	Na12H07(bb)	HR-C006-A6(aa)	BOH95(bb)
	96.2336	2	2.9	159	7.84805	48.3888	0.502827	0.796942	0.369054	3	15	Na12H07(bb)	HR-C006-A6(aa)	ZAAS165(bb)
	96.8912	2	2.9	159	7.84522	48.3224	0.498728	0.79255	0.37073	3	16	Na12H07(bb)	HBr013(aa)	BOH95(bb)
	96.0825	2	2.9	151	7.85795	48.5833	0.505641	0.816155	0.380459	3	17	Na12H07(bb)	znS06M32-300(aa)	Z39TF-1F1R(bb)
	98.2767	2	2.9	156	7.84205	48.2366	0.490824	0.789861	0.378594	3	18	Na12H07(bb)	znS06M32-300(aa)	BOH95(bb)
	105.236	1	1.31	133	7.8709	43.0481	0.409064	0.721796	0.433269	3	19	em15me02-300(aa)	ZAAS98b(bb)	Ol12F11(aa)
C18：3-07W1	401.084	3	0	169	8.09041	192.94	0.481045	1.59719	0.698818	3	20	CB10278(aa)	sN8502(bb)	JICB0537(aa)
	385.802	3	0	153	8.10882	193.469	0.501471	1.73521	0.711002	3	21	CB10278(aa)	pw155b(bb)	JICB0537(aa)
	387.046	3	0	158	8.09139	192.762	0.498033	1.68906	0.705142	3	22	BOH88(aa)	pw155b(bb)	JICB0537(aa)
	380.803	3	0	155	8.09523	192.873	0.50649	1.72074	0.705656	3	23	JBnB021K03(aa)	pw155b(bb)	JICB0537(aa)
	387.963	3	0	160	8.09981	193.199	0.497983	1.67714	0.703076	3	24	em18me23-350(aa)	pw155b(bb)	JICB0537(aa)
	386.849	3	0	158	8.09639	192.992	0.498881	1.69138	0.705045	3	25	em18me29-200(aa)	pw155b(bb)	JICB0537(aa)
	391.913	3	0	160	8.09212	192.836	0.492039	1.66902	0.705193	3	26	em12me21-200(aa)	pw155b(bb)	JICB0537(aa)
	400.095	3	0	148	8.09919	192.897	0.482127	1.7531	0.724986	3	27	em12me05-400(bb)	HG-CO-A10(bb)	JICB0537(aa)
	419.633	3	0	135	8.06659	191.418	0.456156	1.83336	0.751191	3	28	Ol12D02(bb)	HG-CO-A10(bb)	JICB0537(aa)
	389.374	3	0	160	8.10181	193.297	0.49643	1.67619	0.703835	3	29	pw155b(bb)	JICB0537(aa)	IGF3165a(aa)
	403.316	3	0	149	8.09866	192.895	0.478274	1.74094	0.725278	3	30	HG-CO-A10(bb)	JICB0537(aa)	IGF3165a(aa)
	389.576	3	0	163	8.04975	191.207	0.490807	1.63479	0.699773	3	31	HG4-BSR7(bb)	CNU219(aa)	em19me08-250(bb)
	403.502	3	0	175	8.0576	191.619	0.474889	1.54535	0.692698	3	32	HG4-BSR7(bb)	sS1949(aa)	em19me08-250(bb)
	399.508	3	0	169	8.06651	191.889	0.480314	1.58985	0.697887	3	33	HG4-BSR7(bb)	BRMS-221(aa)	em19me08-250(bb)
	414.226	3	0	161	8.05087	191.223	0.461639	1.61999	0.715036	3	34	HG4-BSR7(bb)	Na12H07(aa)	em19me08-250(bb)
	411.378	3	0	172	8.05512	191.491	0.465486	1.55341	0.700346	3	35	HG4-BSR7(bb)	HS-b09-1(aa)	em19me08-250(bb)
	410.137	3	0	173	8.05075	191.344	0.466538	1.5472	0.698463	3	36	HG4-BSR7(bb)	HBr207(aa)	em19me08-250(bb)
	408.224	3	0	172	8.04535	191.149	0.468244	1.55349	0.698585	3	37	HG4-BSR7(bb)	ZAAS92b(aa)	em19me08-250(bb)
C18：3-09D	161.026	5	2.468	105	8.8181	203.3	1.26253	2.98916	0.57763	3	38	em11me5-380(aa)	IGF5276b(bb)	pX116a(aa)
C18：3-09W3	179.032	2	0	43	8.65977	143.781	0.8031	3.95233	0.7967	3	39	S10671-3F3R（bb）	niab037(bb)	Z96IF-2F2R(bb)
1	CB10028(bb)	12.877	CB10028			BRMS-221(bb)	76.637	BRMS-221			IGF3321d(aa)	69.545	IGF3321d
2	em15me02-280(bb)	104.219	em15me02-280			HG-ACBP-A9(aa)	74.149	HG-ACBP-A9	73.2-75.1		HBr205(bb)	66.861	HBr205	66.9-70.0
						At1g70160	A9	73.3112	qA9-6		ACC2	A9	67.0474	qA9-4
						AT1G74960	A9	73.4781	qA9-6		AT1G32200	A9	67.2522	qA9-4
						LPAT4	A9	73.4803	qA9-6		ACBP	A9	67.2723	qA9-4
						AT4G14070	A9	74.1985	qA9-6		LEC2	A9	67.4316	qA9-4
						cer2-like	A9	74.2292	qA9-6
						LEC1	A9	75.0929	qA9-6
						AT1G24470	A9	75.1018	qA9-6
3	em15me02-280(bb)	104.219	em15me02-280			Ol12F02(aa)	72.715	Ol12F02			niab004(bb)	68.105	niab004	66.9-70.0
											ACC2	A9	67.0474	qA9-4
											AT1G32200	A9	67.2522	qA9-4
											ACBP	A9	67.2723	qA9-4
											LEC2	A9	67.4316	qA9-4
4	em15me02-280(bb)	104.219	em15me02-280			Ol12F02(aa)	72.715	Ol12F02			CNU076(bb)	68.076	CNU076	66.9-70.0
											ACC2	A9	67.0474	qA9-4
											AT1G32200	A9	67.2522	qA9-4
											ACBP	A9	67.2723	qA9-4
											LEC2	A9	67.4316	qA9-4
5	em15me02-280(bb)	104.219	em15me02-280			Ol12F02(aa)	72.715	Ol12F02			HBr205(bb)	66.861	HBr205	66.9-70.0
											ACC2	A9	67.0474	qA9-4
											AT1G32200	A9	67.2522	qA9-4
											ACBP	A9	67.2723	qA9-4
											LEC2	A9	67.4316	qA9-4
6	em15me02-280(bb)	104.219	em15me02-280			sS1949(aa)	77.529	sS1949			Na12H07(bb)	75.404	Na12H07
7	niab030(aa)	72.33	niab030	71.2-74.8		Na12H07(bb)	75.404	Na12H07			em12me27-300(aa)	71.612	em12me27-300
8	niab030(aa)	72.33	niab030	71.2-74.8		Na12H07(bb)	75.404	Na12H07			IGF3321d(aa)	69.545	IGF3321d
9	znS06M34-50(aa)	69.995	znS06M34-50	64.0-70.7		Na12H07(bb)	75.404	Na12H07			CNU149(aa)	67.848	CNU149
	FAB1	A7	66.3819	qA7-2
10	Na12H07(bb)	75.404	Na12H07			IGF3321d(aa)	69.545	IGF3321d			HBr020(aa)	95.087	HBr020
11	Na12H07(bb)	75.404	Na12H07			niab037(aa)	68.644	niab037			BOH95(bb)	69.032	BOH95
12	Na12H07(bb)	75.404	Na12H07			CNU149(aa)	67.848	CNU149			BOH95(bb)	69.032	BOH95
13	Na12H07(bb)	75.404	Na12H07			CNU149(aa)	67.848	CNU149			HBr163(bb)	102.635	HBr163
14	Na12H07(bb)	75.404	Na12H07			HR-C006-A6(aa)	66.731	HR-C006-A6			BOH95(bb)	69.032	BOH95
15	Na12H07(bb)	75.404	Na12H07			HR-C006-A6(aa)	66.731	HR-C006-A6			ZAAS165(bb)	81.725	ZAAS165	80.4-84.6
16	Na12H07(bb)	75.404	Na12H07			HBr013(aa)	65.985	HBr013			BOH95(bb)	69.032	BOH95
17	Na12H07(bb)	75.404	Na12H07			znS06M32-300(aa)	64.285	znS06M32-300			Z39TF-1F1R(bb)	78.202	Z39TF-1F1R
18	Na12H07(bb)	75.404	Na12H07			znS06M32-300(aa)	64.285	znS06M32-300			BOH95(bb)	69.032	BOH95
19	em15me02-300(aa)	35.17	em15me02-300	29.5-35.2		ZAAS98b(bb)	73.112	ZAAS98b			Ol12F11(aa)	60.341	Ol12F11
	ACX4	A4	33.4048	qA4-4
20	CB10278(aa)		69.02	CB10278		sN8502(bb)	39.393	sN8502			JICB0537(aa)	119.049	JICB0537
21	CB10278(aa)		69.02	CB10278		pw155b(bb)	35.612	pw155b			JICB0537(aa)	119.049	JICB0537
22	BOH88(aa)	58.082	BOH88			pw155b(bb)	35.612	pw155b			JICB0537(aa)	119.049	JICB0537
23	JBnB021K03(aa)	37.248	JBnB021K03			pw155b(bb)	35.612	pw155b			JICB0537(aa)	119.049	JICB0537
24	em18me23-350(aa)	27.235	em18me23-350			pw155b(bb)	35.612	pw155b			JICB0537(aa)	119.049	JICB0537
25	em18me23-350(aa)	27.235	em18me23-350			pw155b(bb)	35.612	pw155b			JICB0537(aa)	119.049	JICB0537
26	em18me23-350(aa)	27.235	em18me23-350			pw155b(bb)	35.612	pw155b			JICB0537(aa)	119.049	JICB0537
27	em18me23-350(aa)	27.235	em18me23-350			HG-CO-A10(bb)	34.234	HG-CO-A10	18.9-34.2		JICB0537(aa)	119.049	JICB0537
						AT5G18640	A10	25.3262	qA10-2
						AT5G18630	A10	25.3444	qA10-2
						AT5G16240	A10	33.6183	qA10-2
28	Ol12D02(bb)	60.496	Ol12D02			HG-CO-A10(bb)	34.234	HG-CO-A10	18.9-34.2		JICB0537(aa)	119.049	JICB0537
						AT5G18640	A10	25.3262	qA10-2
						AT5G18630	A10	25.3444	qA10-2
						AT5G16240	A10	33.6183	qA10-2
29	pw155b(bb)	35.612	pw155b			JICB0537(aa)	119.049	JICB0537			IGF3165a(aa)	71.353	IGF3165a	65.3-79.0
											FAD3	A5	67.5843	qA5-3
											AT2G30200	A5	67.8691	qA5-3
											AT3G25110	A5	68.4156	qA5-3
											ABI3	A5	68.5262	qA5-3
											LPAT5	A5	70.3823	qA5-3
											LPD1	A5	70.9122	qA5-3
											TCTP	A5	70.9992	qA5-3
											AT3G15290	A5	72.0918	qA5-3
30	HG-CO-A10(bb)	34.234	HG-CO-A10	18.9-34.2		JICB0537(aa)	119.049	JICB0537			IGF3165a(aa)	71.353	IGF3165a	65.3-79.0
	AT5G18640	A10	25.3262	qA10-2							FAD3	A5	67.5843	qA5-3
	AT5G18630	A10	25.3444	qA10-2							AT2G30200	A5	67.8691	qA5-3
	AT5G16240	A10	33.6183	qA10-2							AT3G25110	A5	68.4156	qA5-3
											ABI3	A5	68.5262	qA5-3
											LPAT5	A5	70.3823	qA5-3
											LPD1	A5	70.9122	qA5-3
											TCTP	A5	70.9992	qA5-3
											AT3G15290	A5	72.0918	qA5-3
31	HG4-BSR7(bb)	31.038	HG4-BSR7	18.9-34.2		CNU219(aa)	92.66	CNU219			em19me08-250(bb)	0	em19me08-250
	AT5G18640	A10	25.3262	qA10-2
	AT5G18630	A10	25.3444	qA10-2
	AT5G16240	A10	33.6183	qA10-2
32	HG4-BSR7(bb)	31.038	HG4-BSR7	18.9-34.2		sS1949(aa)	77.529	sS1949			em19me08-250(bb)	0	em19me08-250
	AT5G18640	A10	25.3262	qA10-2
	AT5G18630	A10	25.3444	qA10-2
	AT5G16240	A10	33.6183	qA10-2
33	HG4-BSR7(bb)	31.038	HG4-BSR7	18.9-34.2		BRMS-221(aa)	76.637	BRMS-221			em19me08-250(bb)	0	em19me08-250
	AT5G18640	A10	25.3262	qA10-2
	AT5G18630	A10	25.3444	qA10-2
	AT5G16240	A10	33.6183	qA10-2
34	HG4-BSR7(bb)	31.038	HG4-BSR7	18.9-34.2		Na12H07(aa)	75.404	Na12H07			em19me08-250(bb)	0	em19me08-250
	AT5G18640	A10	25.3262	qA10-2
	AT5G18630	A10	25.3444	qA10-2
	AT5G16240	A10	33.6183	qA10-2
35	HG4-BSR7(bb)	31.038	HG4-BSR7	18.9-34.2		HS-b09-1(aa)	29.709	HS-b09-1			em19me08-250(bb)	0	em19me08-250
	AT5G18640	A10	25.3262	qA10-2
	AT5G18630	A10	25.3444	qA10-2
	AT5G16240	A10	33.6183	qA10-2
36	HG4-BSR7(bb)	31.038	HG4-BSR7	18.9-34.2		HBr207(aa)	19.507	HBr207			em19me08-250(bb)	0	em19me08-250
	AT5G18640	A10	25.3262	qA10-2
	AT5G18630	A10	25.3444	qA10-2
	AT5G16240	A10	33.6183	qA10-2
37	HG4-BSR7(bb)	31.038	HG4-BSR7	18.9-34.2		ZAAS92b(aa)	16.899	ZAAS92b			em19me08-250(bb)	0	em19me08-250
	AT5G18640	A10	25.3262	qA10-2
	AT5G18630	A10	25.3444	qA10-2
	AT5G16240	A10	33.6183	qA10-2
38	em11me5-380(aa)	102.086	em11me5-380			IGF5276b(bb)	0	IGF5276b			pX116a(aa)	22.161	pX116a
39	S10671-3F3R（bb）					niab037(bb)	68.644	niab037			Z96IF-2F2R(bb)

## Sheet: C20-0
	F	Num.(True)	Ave.(True)	Num.(False)	Ave.(False)	MSA	MSW	MST	1-MSW/MST	Length	Code	Locus(allele)
C20：0-07D	2854.42	1	6.88	124	0.749194	37.3237	0.0130758	0.311155	0.957977	3	1	em11me5-380(aa)	SA30(bb)	pX116a(bb)
	3017.12	1	6.88	130	0.764385	37.2345	0.0123411	0.295475	0.958233	3	2	CB10028(aa)	CNU370(bb)	pW188b(aa)
	3122.85	1	6.88	134	0.766418	37.2272	0.0119209	0.286552	0.958399	3	3	CB10028(aa)	CNU370(bb)	HBr172(aa)
	2920.37	1	6.88	130	0.764231	37.2352	0.0127502	0.295892	0.956909	3	4	CB10028(aa)	CNU370(bb)	HBr137(aa)
	2937.49	1	6.88	126	0.760635	37.2508	0.0126812	0.305015	0.958424	3	5	CB10028(aa)	CNU370(bb)	IGF3125a'(aa)
C2O：0-07W1	106.9	63	0.590476	98	0.812959	1.8986	0.0177606	0.0293298	0.394453	3	6	JICB0220(bb)	sS1702(bb)	KBrB017M18-36(aa)
	99.2999	59	0.589153	90	0.810889	1.7524	0.0176475	0.0291703	0.395018	3	7	JICB0220(bb)	HG-FAE1-A8(bb)	KBrB017M18-36(aa)
	100.788	104	0.635577	75	0.850133	2.00624	0.0199054	0.0308896	0.355593	2	9	sS1702(bb)	BRMS-088(bb)
	109.748	88	0.624545	84	0.836905	1.94085	0.0176846	0.028747	0.384819	3	10	sS1702(bb)	BRMS-088(bb)	KBrB017M18-36(aa)
	100.275	88	0.628977	77	0.837532	1.7869	0.0178199	0.0284294	0.373188	3	11	sS1702(bb)	HBr022(bb)	KBrB017M18-36(aa)
	107.986	90	0.627667	83	0.838193	1.91712	0.0177534	0.0286104	0.379475	2	12	sS1702(bb)	KBrB017M18-36(aa)
	103.313	87	0.625632	78	0.836154	1.82287	0.0176441	0.0284771	0.380411	3	14	BRMS-088(bb)	HBr022(bb)	KBrB017M18-36(aa)
1	em11me5-380(aa)	102.086	em11me5-380			SA30(bb)	72.246	SA30	62.5-74.2		pX116a(bb)	22.161	pX116a
						CAC2	C9	66.3142	qC9-4
						AT5G40420	C9	67.5899	qC9-4
						GPDHc1	C9	67.6409	qC9-4
						KAS3	C9	70.8101	qC9-4
						AT1G63380	C9	71.0323	qC9-4
						AT1G62610	C9	71.0519	qC9-4
						AT1G65290	C9	71.5594	qC9-4
2	CB10028(aa)	12.877	CB10028			CNU370(bb)	93.595	CNU370			pW188b(aa)	89.949	pW188b
3	CB10028(aa)	12.877	CB10028			CNU370(bb)	93.595	CNU370			HBr172(aa)	69.417	HBr172	67.4-76.1
											AT3G10370	A3	70.9614	qA3-5
											FAD3	A3	71.7128	qA3-5
											GPAT5	A3	72.1761	qA3-5
											FAD2	A3	73.4514	qA3-5
4	CB10028(aa)	12.877	CB10028			CNU370(bb)	93.595	CNU370			HBr172(aa)	69.417	HBr172	67.4-76.1
											AT3G10370	A3	70.9614	qA3-5
											FAD3	A3	71.7128	qA3-5
											GPAT5	A3	72.1761	qA3-5
											FAD2	A3	73.4514	qA3-5
5	CB10028(aa)	12.877	CB10028			CNU370(bb)	93.595	CNU370			IGF3125a'(aa)	66.088	IGF3125a'
6	JICB0220(bb)	47.376	JICB0220			sS1702(bb)	71.687	sS1702	57.4-74.6		KBrB017M18-36(aa)	107.205	KBrB017M18-36
						ACBP	A8	59.3039	qA8-5
						AT1G32200	A8	59.6678	qA8-5
						ACC2	A8	63.3735	qA8-5
						PIS2	A8	63.5551	qA8-5
						AT4G39850	A8	63.9699	qA8-5
						AT4G36480	A8	64.8806	qA8-5
						FAE1	A8	65.4001	qA8-5
						AT4G31050	A8	66.3897	qA8-5
						FAD6	A8	66.4307	qA8-5
						LPAT1	A8	66.5201	qA8-5
						ATS1	A8	67.1562	qA8-5
						AT4G25140	A8	67.36	qA8-5
						CER2	A8	67.4453	qA8-5
						AT4G22340	A8	67.7513	qA8-5
7	JICB0220(bb)	47.376	JICB0220			HG-FAE1-A8(bb)	70.683	HG-FAE1-A8	57.4-74.6		KBrB017M18-36(aa)	107.205	KBrB017M18-36
						ACBP	A8	59.3039	qA8-5
						AT1G32200	A8	59.6678	qA8-5
						ACC2	A8	63.3735	qA8-5
						PIS2	A8	63.5551	qA8-5
						AT4G39850	A8	63.9699	qA8-5
						AT4G36480	A8	64.8806	qA8-5
						FAE1	A8	65.4001	qA8-5
						AT4G31050	A8	66.3897	qA8-5
						FAD6	A8	66.4307	qA8-5
						LPAT1	A8	66.5201	qA8-5
						ATS1	A8	67.1562	qA8-5
						AT4G25140	A8	67.36	qA8-5
						CER2	A8	67.4453	qA8-5
						AT4G22340	A8	67.7513	qA8-5
8	sS1702(bb)	71.687	sS1702	57.4-74.6
	ACBP	A8	59.3039	qA8-5
	AT1G32200	A8	59.6678	qA8-5
	ACC2	A8	63.3735	qA8-5
	PIS2	A8	63.5551	qA8-5
	AT4G39850	A8	63.9699	qA8-5
	AT4G36480	A8	64.8806	qA8-5
	FAE1	A8	65.4001	qA8-5
	AT4G31050	A8	66.3897	qA8-5
	FAD6	A8	66.4307	qA8-5
	LPAT1	A8	66.5201	qA8-5
	ATS1	A8	67.1562	qA8-5
	AT4G25140	A8	67.36	qA8-5
	CER2	A8	67.4453	qA8-5
	AT4G22340	A8	67.7513	qA8-5
9	sS1702(bb)	71.687	sS1702	57.4-74.6		BRMS-088(bb)	70.119	BRMS-088	57.4-74.6
	ACBP	A8	59.3039	qA8-5		ACBP	A8	59.3039	qA8-5
	AT1G32200	A8	59.6678	qA8-5		AT1G32200	A8	59.6678	qA8-5
	ACC2	A8	63.3735	qA8-5		ACC2	A8	63.3735	qA8-5
	PIS2	A8	63.5551	qA8-5		PIS2	A8	63.5551	qA8-5
	AT4G39850	A8	63.9699	qA8-5		AT4G39850	A8	63.9699	qA8-5
	AT4G36480	A8	64.8806	qA8-5		AT4G36480	A8	64.8806	qA8-5
	FAE1	A8	65.4001	qA8-5		FAE1	A8	65.4001	qA8-5
	AT4G31050	A8	66.3897	qA8-5		AT4G31050	A8	66.3897	qA8-5
	FAD6	A8	66.4307	qA8-5		FAD6	A8	66.4307	qA8-5
	LPAT1	A8	66.5201	qA8-5		LPAT1	A8	66.5201	qA8-5
	ATS1	A8	67.1562	qA8-5		ATS1	A8	67.1562	qA8-5
	AT4G25140	A8	67.36	qA8-5		AT4G25140	A8	67.36	qA8-5
	CER2	A8	67.4453	qA8-5		CER2	A8	67.4453	qA8-5
	AT4G22340	A8	67.7513	qA8-5		AT4G22340	A8	67.7513	qA8-5
10	sS1702(bb)	71.687	sS1702	57.4-74.6		BRMS-088(bb)	70.119	BRMS-088	57.4-74.6		KBrB017M18-36(aa)	107.205	KBrB017M18-36
	ACBP	A8	59.3039	qA8-5		ACBP	A8	59.3039	qA8-5
	AT1G32200	A8	59.6678	qA8-5		AT1G32200	A8	59.6678	qA8-5
	ACC2	A8	63.3735	qA8-5		ACC2	A8	63.3735	qA8-5
	PIS2	A8	63.5551	qA8-5		PIS2	A8	63.5551	qA8-5
	AT4G39850	A8	63.9699	qA8-5		AT4G39850	A8	63.9699	qA8-5
	AT4G36480	A8	64.8806	qA8-5		AT4G36480	A8	64.8806	qA8-5
	FAE1	A8	65.4001	qA8-5		FAE1	A8	65.4001	qA8-5
	AT4G31050	A8	66.3897	qA8-5		AT4G31050	A8	66.3897	qA8-5
	FAD6	A8	66.4307	qA8-5		FAD6	A8	66.4307	qA8-5
	LPAT1	A8	66.5201	qA8-5		LPAT1	A8	66.5201	qA8-5
	ATS1	A8	67.1562	qA8-5		ATS1	A8	67.1562	qA8-5
	AT4G25140	A8	67.36	qA8-5		AT4G25140	A8	67.36	qA8-5
	CER2	A8	67.4453	qA8-5		CER2	A8	67.4453	qA8-5
	AT4G22340	A8	67.7513	qA8-5		AT4G22340	A8	67.7513	qA8-5
11	sS1702(bb)	71.687	sS1702	57.4-74.6		HBr022(bb)	68.042	HBr022	57.4-74.6		KBrB017M18-36(aa)	107.205	KBrB017M18-36
	ACBP	A8	59.3039	qA8-5		ACBP	A8	59.3039	qA8-5
	AT1G32200	A8	59.6678	qA8-5		AT1G32200	A8	59.6678	qA8-5
	ACC2	A8	63.3735	qA8-5		ACC2	A8	63.3735	qA8-5
	PIS2	A8	63.5551	qA8-5		PIS2	A8	63.5551	qA8-5
	AT4G39850	A8	63.9699	qA8-5		AT4G39850	A8	63.9699	qA8-5
	AT4G36480	A8	64.8806	qA8-5		AT4G36480	A8	64.8806	qA8-5
	FAE1	A8	65.4001	qA8-5		FAE1	A8	65.4001	qA8-5
	AT4G31050	A8	66.3897	qA8-5		AT4G31050	A8	66.3897	qA8-5
	FAD6	A8	66.4307	qA8-5		FAD6	A8	66.4307	qA8-5
	LPAT1	A8	66.5201	qA8-5		LPAT1	A8	66.5201	qA8-5
	ATS1	A8	67.1562	qA8-5		ATS1	A8	67.1562	qA8-5
	AT4G25140	A8	67.36	qA8-5		AT4G25140	A8	67.36	qA8-5
	CER2	A8	67.4453	qA8-5		CER2	A8	67.4453	qA8-5
	AT4G22340	A8	67.7513	qA8-5		AT4G22340	A8	67.7513	qA8-5
12	sS1702(bb)	71.687	sS1702	57.4-74.6		KBrB017M18-36(aa)	107.205	KBrB017M18-36
	ACBP	A8	59.3039	qA8-5
	AT1G32200	A8	59.6678	qA8-5
	ACC2	A8	63.3735	qA8-5
	PIS2	A8	63.5551	qA8-5
	AT4G39850	A8	63.9699	qA8-5
	AT4G36480	A8	64.8806	qA8-5
	FAE1	A8	65.4001	qA8-5
	AT4G31050	A8	66.3897	qA8-5
	FAD6	A8	66.4307	qA8-5
	LPAT1	A8	66.5201	qA8-5
	ATS1	A8	67.1562	qA8-5
	AT4G25140	A8	67.36	qA8-5
	CER2	A8	67.4453	qA8-5
	AT4G22340	A8	67.7513	qA8-5
13	sS1702(bb)	71.687	sS1702	57.4-74.6
	ACBP	A8	59.3039	qA8-5
	AT1G32200	A8	59.6678	qA8-5
	ACC2	A8	63.3735	qA8-5
	PIS2	A8	63.5551	qA8-5
	AT4G39850	A8	63.9699	qA8-5
	AT4G36480	A8	64.8806	qA8-5
	FAE1	A8	65.4001	qA8-5
	AT4G31050	A8	66.3897	qA8-5
	FAD6	A8	66.4307	qA8-5
	LPAT1	A8	66.5201	qA8-5
	ATS1	A8	67.1562	qA8-5
	AT4G25140	A8	67.36	qA8-5
	CER2	A8	67.4453	qA8-5
	AT4G22340	A8	67.7513	qA8-5
14	BRMS-088(bb)	70.119	BRMS-088	57.4-74.6		HBr022(bb)	68.042	HBr022	57.4-74.6		KBrB017M18-36(aa)	107.205	KBrB017M18-36
	ACBP	A8	59.3039	qA8-5		ACBP	A8	59.3039	qA8-5
	AT1G32200	A8	59.6678	qA8-5		AT1G32200	A8	59.6678	qA8-5
	ACC2	A8	63.3735	qA8-5		ACC2	A8	63.3735	qA8-5
	PIS2	A8	63.5551	qA8-5		PIS2	A8	63.5551	qA8-5
	AT4G39850	A8	63.9699	qA8-5		AT4G39850	A8	63.9699	qA8-5
	AT4G36480	A8	64.8806	qA8-5		AT4G36480	A8	64.8806	qA8-5
	FAE1	A8	65.4001	qA8-5		FAE1	A8	65.4001	qA8-5
	AT4G31050	A8	66.3897	qA8-5		AT4G31050	A8	66.3897	qA8-5
	FAD6	A8	66.4307	qA8-5		FAD6	A8	66.4307	qA8-5
	LPAT1	A8	66.5201	qA8-5		LPAT1	A8	66.5201	qA8-5
	ATS1	A8	67.1562	qA8-5		ATS1	A8	67.1562	qA8-5
	AT4G25140	A8	67.36	qA8-5		AT4G25140	A8	67.36	qA8-5
	CER2	A8	67.4453	qA8-5		CER2	A8	67.4453	qA8-5
	AT4G22340	A8	67.7513	qA8-5		AT4G22340	A8	67.7513	qA8-5

## Sheet: C20-1
	F	Num.(True)	Ave.(True)	Num.(False)	Ave.(False)	MSA	MSW	MST	1-MSW/MST	Length	Code	Locus(allele)
C20:1-07D	454.693	50	3.5318	118	14.2528	4037.19	8.87894	32.8005	0.729304	3	1	HS-Au8(bb)	sS1702(bb)	niab090(bb)
	474.769	50	3.563	112	14.2741	3966.08	8.35371	32.7314	0.74478	3	2	HS-Au8(bb)	HBr022(bb)	niab090(bb)
	464.98	50	3.482	115	14.0991	3930.6	8.45327	32.1583	0.737136	3	3	HG-FAE1-C3(bb)	sR7178(bb)	HG-FAE1-A8(bb)
	476.133	53	3.44019	121	14.104	4194.91	8.81038	32.7966	0.731363	3	4	HG-FAE1-C3(bb)	sR7178(bb)	BRMS-088(bb)
	483.295	49	3.32061	119	14.071	4012.01	8.30136	32.0792	0.741223	3	5	HG-FAE1-C3(bb)	HBr074(bb)	HG-FAE1-A8(bb)
	494.042	52	3.28731	125	14.0771	4276.88	8.65693	32.7134	0.735371	3	6	HG-FAE1-C3(bb)	HBr074(bb)	BRMS-088(bb)
	453.264	54	3.54556	121	14.008	4095.65	9.0359	32.2871	0.720139	3	7	HG-FAE1-C3(bb)	HBr074(bb)	HBr022(bb)
	452.936	49	3.47837	119	14.1068	3920.79	8.65638	31.8913	0.728566	3	8	HG-FAE1-C3(bb)	sS1702(bb)	HG-FAE1-A8(bb)
	465.097	52	3.43596	125	14.1135	4186.93	9.00226	32.5549	0.723474	3	9	HG-FAE1-C3(bb)	sS1702(bb)	BRMS-088(bb)
	473.174	52	3.41846	118	14.203	4199.55	8.87528	33.4647	0.734786	3	10	HG-FAE1-C3(bb)	sS1702(bb)	RA2E12(bb)
	461.914	50	3.482	119	14.1068	3974.65	8.60474	32.0201	0.731271	2	11	HG-FAE1-C3(bb)	HG-FAE1-A8(bb)
	450.022	49	3.5102	114	14.0665	3820.79	8.49022	31.8147	0.733136	3	12	HG-FAE1-C3(bb)	HG-FAE1-A8(bb)	HBr022(bb)
	482.354	52	3.46596	118	14.0903	4078.61	8.45564	32.3221	0.738395	3	13	HG-FAE1-C3(bb)	BRMS-088(bb)	HBr022(bb)
C20：1-07W1	359.903	50	3.6064	118	14.3123	4025.59	11.1852	35.0116	0.680528	3	14	HS-Au8(bb)	CNU090(bb)	niab090(bb)
	359.914	56	3.79643	119	14.291	4204.17	11.681	35.5132	0.671079	3	15	HS-Au8(bb)	sR7178(bb)	BRMS-088(bb)
	348.237	52	3.83808	113	14.3974	3972.55	11.4076	35.3345	0.677154	3	16	HS-Au8(bb)	sR7178(bb)	niab090(bb)
	350.01	55	3.74327	123	14.2588	4207.32	12.0206	35.4951	0.661345	3	17	HS-Au8(bb)	HBr074(bb)	BRMS-088(bb)
	359.447	55	3.79073	123	14.3333	4225.85	11.7565	35.3555	0.667477	3	18	HS-Au8(bb)	sS1702(bb)	BRMS-088(bb)
	365.839	55	3.77127	116	14.4503	4259.22	11.6423	36.3887	0.680057	3	19	HS-Au8(bb)	sS1702(bb)	RA2E12(bb)
	385.93	50	3.605	118	14.4448	4126.89	10.6934	35.1289	0.695596	3	20	HS-Au8(bb)	sS1702(bb)	niab090(bb)
	354.515	55	3.83964	116	14.2576	4061.6	11.4568	35.0034	0.672696	3	21	HS-Au8(bb)	BRMS-088(bb)	HBr022(bb)
	376.549	49	3.57265	114	14.4647	4065.74	10.7974	35.6078	0.69677	3	22	HS-Au8(bb)	BRMS-088(bb)	niab090(bb)
	385.027	50	3.6588	112	14.4076	3994.99	10.3759	34.9012	0.702707	3	23	HS-Au8(bb)	HBr022(bb)	niab090(bb)
	349.909	52	3.58462	118	14.3425	4179.82	11.9454	36.3771	0.671622	3	24	HG-FAE1-C3(bb)	sS1702(bb)	RA2E12(bb)
C20:1-08W2	125.759	56	2.93625	108	11.4594	2680.18	21.3121	37.3872	0.429963	2	25	BRMS-093(bb)	JICB0018(bb)
	139.563	55	2.72418	105	11.4889	2776.8	19.8965	36.9772	0.461926	3	26	BRMS-093(bb)	JICB0018(bb)	sR7178(bb)
	129.861	53	2.6766	108	11.3921	2702.66	20.8119	37.3273	0.442449	3	27	BRMS-093(bb)	JICB0018(bb)	HBr074(bb)
	134.721	49	2.37224	98	11.4028	2672.68	19.8387	37.691	0.473649	3	28	BRMS-093(bb)	JICB0018(bb)	HG-FAE1-A8(bb)
	128.254	54	2.7487	110	11.3965	2709.87	21.1288	37.3872	0.434864	3	29	BRMS-093(bb)	JICB0018(bb)	BRMS-088(bb)
	128.011	57	2.70526	118	11.2355	2802.28	21.8909	37.6217	0.418132	3	30	BRMS-093(bb)	sR7178(bb)	BRMS-088(bb)
	133.734	54	2.77593	109	11.4551	2720.67	20.3439	36.7824	0.446911	3	31	BRMS-093(bb)	sR7178(bb)	RA2E12(bb)
	130.866	51	2.54843	107	11.3976	2706	20.6776	37.5334	0.449088	3	32	BRMS-093(bb)	sR7178(bb)	niab090(bb)
	126.193	52	2.72942	113	11.3867	2669.17	21.1516	37.0715	0.429438	3	33	BRMS-093(bb)	HBr074(bb)	RA2E12(bb)
	134.104	56	2.77929	113	11.3845	2774.5	20.6891	36.8509	0.438571	3	34	HS-Au8(bb)	sR7178(bb)	RA2E12(bb)
	130.115	55	2.706	117	11.3209	2777.46	21.3462	37.2411	0.426811	3	35	HS-Au8(bb)	HBr074(bb)	RA2E12(bb)
	132.775	55	2.82982	116	11.4664	2783.43	20.9635	36.9929	0.43331	3	36	HS-Au8(bb)	sS1702(bb)	RA2E12(bb)
	135.488	53	2.53943	115	11.317	2796.53	20.6405	37.033	0.442647	3	37	HG-FAE1-C3(bb)	sR7178(bb)	RA2E12(bb)
	131.667	52	2.45731	119	11.2567	2802.48	21.2846	37.4214	0.431218	3	38	HG-FAE1-C3(bb)	HBr074(bb)	RA2E12(bb)
	133.902	52	2.58827	118	11.3992	2802.89	20.9324	37.169	0.436833	3	39	HG-FAE1-C3(bb)	sS1702(bb)	RA2E12(bb)
1	HS-Au8(bb)	142.286	HS-Au8	133.8-152.3		sS1702(bb)	71.687	sS1702	57.4-74.6		niab090(bb)	66.753	niab090	57.4-74.6
	CYCA1	C3	151.937	qC3-3		ACBP	A8	59.3039	qA8-5		ACBP	A8	59.3039	qA8-5
						AT1G32200	A8	59.6678	qA8-5		AT1G32200	A8	59.6678	qA8-5
						ACC2	A8	63.3735	qA8-5		ACC2	A8	63.3735	qA8-5
						PIS2	A8	63.5551	qA8-5		PIS2	A8	63.5551	qA8-5
						AT4G39850	A8	63.9699	qA8-5		AT4G39850	A8	63.9699	qA8-5
						AT4G36480	A8	64.8806	qA8-5		AT4G36480	A8	64.8806	qA8-5
						FAE1	A8	65.4001	qA8-5		FAE1	A8	65.4001	qA8-5
						AT4G31050	A8	66.3897	qA8-5		AT4G31050	A8	66.3897	qA8-5
						FAD6	A8	66.4307	qA8-5		FAD6	A8	66.4307	qA8-5
						LPAT1	A8	66.5201	qA8-5		LPAT1	A8	66.5201	qA8-5
						ATS1	A8	67.1562	qA8-5		ATS1	A8	67.1562	qA8-5
						AT4G25140	A8	67.36	qA8-5		AT4G25140	A8	67.36	qA8-5
						CER2	A8	67.4453	qA8-5		CER2	A8	67.4453	qA8-5
						AT4G22340	A8	67.7513	qA8-5		AT4G22340	A8	67.7513	qA8-5
2	HS-Au8(bb)	142.286	HS-Au8	133.8-152.3		HBr022(bb)	68.042	HBr022	57.4-74.6		niab090(bb)	66.753	niab090	57.4-74.6
	CYCA1	C3	151.937	qC3-3		ACBP	A8	59.3039	qA8-5		ACBP	A8	59.3039	qA8-5
						AT1G32200	A8	59.6678	qA8-5		AT1G32200	A8	59.6678	qA8-5
						ACC2	A8	63.3735	qA8-5		ACC2	A8	63.3735	qA8-5
						PIS2	A8	63.5551	qA8-5		PIS2	A8	63.5551	qA8-5
						AT4G39850	A8	63.9699	qA8-5		AT4G39850	A8	63.9699	qA8-5
						AT4G36480	A8	64.8806	qA8-5		AT4G36480	A8	64.8806	qA8-5
						FAE1	A8	65.4001	qA8-5		FAE1	A8	65.4001	qA8-5
						AT4G31050	A8	66.3897	qA8-5		AT4G31050	A8	66.3897	qA8-5
						FAD6	A8	66.4307	qA8-5		FAD6	A8	66.4307	qA8-5
						LPAT1	A8	66.5201	qA8-5		LPAT1	A8	66.5201	qA8-5
						ATS1	A8	67.1562	qA8-5		ATS1	A8	67.1562	qA8-5
						AT4G25140	A8	67.36	qA8-5		AT4G25140	A8	67.36	qA8-5
						CER2	A8	67.4453	qA8-5		CER2	A8	67.4453	qA8-5
						AT4G22340	A8	67.7513	qA8-5		AT4G22340	A8	67.7513	qA8-5
3	HG-FAE1-C3(bb)	136.889	HG-FAE1-C3	133.8-152.3		sR7178(bb)	74.238	sR7178	57.4-74.6		HG-FAE1-A8(bb)	70.683	HG-FAE1-A8	57.4-74.6
	CYCA1	C3	151.937	qC3-3		ACBP	A8	59.3039	qA8-5		ACBP	A8	59.3039	qA8-5
						AT1G32200	A8	59.6678	qA8-5		AT1G32200	A8	59.6678	qA8-5
						ACC2	A8	63.3735	qA8-5		ACC2	A8	63.3735	qA8-5
						PIS2	A8	63.5551	qA8-5		PIS2	A8	63.5551	qA8-5
						AT4G39850	A8	63.9699	qA8-5		AT4G39850	A8	63.9699	qA8-5
						AT4G36480	A8	64.8806	qA8-5		AT4G36480	A8	64.8806	qA8-5
						FAE1	A8	65.4001	qA8-5		FAE1	A8	65.4001	qA8-5
						AT4G31050	A8	66.3897	qA8-5		AT4G31050	A8	66.3897	qA8-5
						FAD6	A8	66.4307	qA8-5		FAD6	A8	66.4307	qA8-5
						LPAT1	A8	66.5201	qA8-5		LPAT1	A8	66.5201	qA8-5
						ATS1	A8	67.1562	qA8-5		ATS1	A8	67.1562	qA8-5
						AT4G25140	A8	67.36	qA8-5		AT4G25140	A8	67.36	qA8-5
						CER2	A8	67.4453	qA8-5		CER2	A8	67.4453	qA8-5
						AT4G22340	A8	67.7513	qA8-5		AT4G22340	A8	67.7513	qA8-5
4	HG-FAE1-C3(bb)	136.889	HG-FAE1-C3	133.8-152.3		sR7178(bb)	74.238	sR7178	57.4-74.6		BRMS-088(bb)	70.119	BRMS-088	57.4-74.6
	CYCA1	C3	151.937	qC3-3		ACBP	A8	59.3039	qA8-5		ACBP	A8	59.3039	qA8-5
						AT1G32200	A8	59.6678	qA8-5		AT1G32200	A8	59.6678	qA8-5
						ACC2	A8	63.3735	qA8-5		ACC2	A8	63.3735	qA8-5
						PIS2	A8	63.5551	qA8-5		PIS2	A8	63.5551	qA8-5
						AT4G39850	A8	63.9699	qA8-5		AT4G39850	A8	63.9699	qA8-5
						AT4G36480	A8	64.8806	qA8-5		AT4G36480	A8	64.8806	qA8-5
						FAE1	A8	65.4001	qA8-5		FAE1	A8	65.4001	qA8-5
						AT4G31050	A8	66.3897	qA8-5		AT4G31050	A8	66.3897	qA8-5
						FAD6	A8	66.4307	qA8-5		FAD6	A8	66.4307	qA8-5
						LPAT1	A8	66.5201	qA8-5		LPAT1	A8	66.5201	qA8-5
						ATS1	A8	67.1562	qA8-5		ATS1	A8	67.1562	qA8-5
						AT4G25140	A8	67.36	qA8-5		AT4G25140	A8	67.36	qA8-5
						CER2	A8	67.4453	qA8-5		CER2	A8	67.4453	qA8-5
						AT4G22340	A8	67.7513	qA8-5		AT4G22340	A8	67.7513	qA8-5
5	HG-FAE1-C3(bb)	136.889	HG-FAE1-C3	133.8-152.3		HBr074(bb)	73.741	HBr074	57.4-74.6		HG-FAE1-A8(bb)	70.683	HG-FAE1-A8	57.4-74.6
	CYCA1	C3	151.937	qC3-3		ACBP	A8	59.3039	qA8-5		ACBP	A8	59.3039	qA8-5
						AT1G32200	A8	59.6678	qA8-5		AT1G32200	A8	59.6678	qA8-5
						ACC2	A8	63.3735	qA8-5		ACC2	A8	63.3735	qA8-5
						PIS2	A8	63.5551	qA8-5		PIS2	A8	63.5551	qA8-5
						AT4G39850	A8	63.9699	qA8-5		AT4G39850	A8	63.9699	qA8-5
						AT4G36480	A8	64.8806	qA8-5		AT4G36480	A8	64.8806	qA8-5
						FAE1	A8	65.4001	qA8-5		FAE1	A8	65.4001	qA8-5
						AT4G31050	A8	66.3897	qA8-5		AT4G31050	A8	66.3897	qA8-5
						FAD6	A8	66.4307	qA8-5		FAD6	A8	66.4307	qA8-5
						LPAT1	A8	66.5201	qA8-5		LPAT1	A8	66.5201	qA8-5
						ATS1	A8	67.1562	qA8-5		ATS1	A8	67.1562	qA8-5
						AT4G25140	A8	67.36	qA8-5		AT4G25140	A8	67.36	qA8-5
						CER2	A8	67.4453	qA8-5		CER2	A8	67.4453	qA8-5
						AT4G22340	A8	67.7513	qA8-5		AT4G22340	A8	67.7513	qA8-5
6	HG-FAE1-C3(bb)	136.889	HG-FAE1-C3	133.8-152.3		HBr074(bb)	73.741	HBr074	57.4-74.6		BRMS-088(bb)	70.119	BRMS-088	57.4-74.6
	CYCA1	C3	151.937	qC3-3		ACBP	A8	59.3039	qA8-5		ACBP	A8	59.3039	qA8-5
						AT1G32200	A8	59.6678	qA8-5		AT1G32200	A8	59.6678	qA8-5
						ACC2	A8	63.3735	qA8-5		ACC2	A8	63.3735	qA8-5
						PIS2	A8	63.5551	qA8-5		PIS2	A8	63.5551	qA8-5
						AT4G39850	A8	63.9699	qA8-5		AT4G39850	A8	63.9699	qA8-5
						AT4G36480	A8	64.8806	qA8-5		AT4G36480	A8	64.8806	qA8-5
						FAE1	A8	65.4001	qA8-5		FAE1	A8	65.4001	qA8-5
						AT4G31050	A8	66.3897	qA8-5		AT4G31050	A8	66.3897	qA8-5
						FAD6	A8	66.4307	qA8-5		FAD6	A8	66.4307	qA8-5
						LPAT1	A8	66.5201	qA8-5		LPAT1	A8	66.5201	qA8-5
						ATS1	A8	67.1562	qA8-5		ATS1	A8	67.1562	qA8-5
						AT4G25140	A8	67.36	qA8-5		AT4G25140	A8	67.36	qA8-5
						CER2	A8	67.4453	qA8-5		CER2	A8	67.4453	qA8-5
						AT4G22340	A8	67.7513	qA8-5		AT4G22340	A8	67.7513	qA8-5
7	HG-FAE1-C3(bb)	136.889	HG-FAE1-C3	133.8-152.3		HBr074(bb)	73.741	HBr074	57.4-74.6		HBr022(bb)	68.042	HBr022	57.4-74.6
	CYCA1	C3	151.937	qC3-3		ACBP	A8	59.3039	qA8-5		ACBP	A8	59.3039	qA8-5
						AT1G32200	A8	59.6678	qA8-5		AT1G32200	A8	59.6678	qA8-5
						ACC2	A8	63.3735	qA8-5		ACC2	A8	63.3735	qA8-5
						PIS2	A8	63.5551	qA8-5		PIS2	A8	63.5551	qA8-5
						AT4G39850	A8	63.9699	qA8-5		AT4G39850	A8	63.9699	qA8-5
						AT4G36480	A8	64.8806	qA8-5		AT4G36480	A8	64.8806	qA8-5
						FAE1	A8	65.4001	qA8-5		FAE1	A8	65.4001	qA8-5
						AT4G31050	A8	66.3897	qA8-5		AT4G31050	A8	66.3897	qA8-5
						FAD6	A8	66.4307	qA8-5		FAD6	A8	66.4307	qA8-5
						LPAT1	A8	66.5201	qA8-5		LPAT1	A8	66.5201	qA8-5
						ATS1	A8	67.1562	qA8-5		ATS1	A8	67.1562	qA8-5
						AT4G25140	A8	67.36	qA8-5		AT4G25140	A8	67.36	qA8-5
						CER2	A8	67.4453	qA8-5		CER2	A8	67.4453	qA8-5
						AT4G22340	A8	67.7513	qA8-5		AT4G22340	A8	67.7513	qA8-5
8	HG-FAE1-C3(bb)	136.889	HG-FAE1-C3	133.8-152.3		sS1702(bb)	71.687	sS1702	57.4-74.6		HG-FAE1-A8(bb)	70.683	HG-FAE1-A8	57.4-74.6
	CYCA1	C3	151.937	qC3-3		ACBP	A8	59.3039	qA8-5		ACBP	A8	59.3039	qA8-5
						AT1G32200	A8	59.6678	qA8-5		AT1G32200	A8	59.6678	qA8-5
						ACC2	A8	63.3735	qA8-5		ACC2	A8	63.3735	qA8-5
						PIS2	A8	63.5551	qA8-5		PIS2	A8	63.5551	qA8-5
						AT4G39850	A8	63.9699	qA8-5		AT4G39850	A8	63.9699	qA8-5
						AT4G36480	A8	64.8806	qA8-5		AT4G36480	A8	64.8806	qA8-5
						FAE1	A8	65.4001	qA8-5		FAE1	A8	65.4001	qA8-5
						AT4G31050	A8	66.3897	qA8-5		AT4G31050	A8	66.3897	qA8-5
						FAD6	A8	66.4307	qA8-5		FAD6	A8	66.4307	qA8-5
						LPAT1	A8	66.5201	qA8-5		LPAT1	A8	66.5201	qA8-5
						ATS1	A8	67.1562	qA8-5		ATS1	A8	67.1562	qA8-5
						AT4G25140	A8	67.36	qA8-5		AT4G25140	A8	67.36	qA8-5
						CER2	A8	67.4453	qA8-5		CER2	A8	67.4453	qA8-5
						AT4G22340	A8	67.7513	qA8-5		AT4G22340	A8	67.7513	qA8-5
9	HG-FAE1-C3(bb)	136.889	HG-FAE1-C3	133.8-152.3		sS1702(bb)	71.687	sS1702	57.4-74.6		BRMS-088(bb)	70.119	BRMS-088	57.4-74.6
	CYCA1	C3	151.937	qC3-3		ACBP	A8	59.3039	qA8-5		ACBP	A8	59.3039	qA8-5
						AT1G32200	A8	59.6678	qA8-5		AT1G32200	A8	59.6678	qA8-5
						ACC2	A8	63.3735	qA8-5		ACC2	A8	63.3735	qA8-5
						PIS2	A8	63.5551	qA8-5		PIS2	A8	63.5551	qA8-5
						AT4G39850	A8	63.9699	qA8-5		AT4G39850	A8	63.9699	qA8-5
						AT4G36480	A8	64.8806	qA8-5		AT4G36480	A8	64.8806	qA8-5
						FAE1	A8	65.4001	qA8-5		FAE1	A8	65.4001	qA8-5
						AT4G31050	A8	66.3897	qA8-5		AT4G31050	A8	66.3897	qA8-5
						FAD6	A8	66.4307	qA8-5		FAD6	A8	66.4307	qA8-5
						LPAT1	A8	66.5201	qA8-5		LPAT1	A8	66.5201	qA8-5
						ATS1	A8	67.1562	qA8-5		ATS1	A8	67.1562	qA8-5
						AT4G25140	A8	67.36	qA8-5		AT4G25140	A8	67.36	qA8-5
						CER2	A8	67.4453	qA8-5		CER2	A8	67.4453	qA8-5
						AT4G22340	A8	67.7513	qA8-5		AT4G22340	A8	67.7513	qA8-5
10	HG-FAE1-C3(bb)	136.889	HG-FAE1-C3	133.8-152.3		sS1702(bb)	71.687	sS1702	57.4-74.6		RA2E12(bb)	69.423	RA2E12	57.4-74.6
	CYCA1	C3	151.937	qC3-3		ACBP	A8	59.3039	qA8-5		ACBP	A8	59.3039	qA8-5
						AT1G32200	A8	59.6678	qA8-5		AT1G32200	A8	59.6678	qA8-5
						ACC2	A8	63.3735	qA8-5		ACC2	A8	63.3735	qA8-5
						PIS2	A8	63.5551	qA8-5		PIS2	A8	63.5551	qA8-5
						AT4G39850	A8	63.9699	qA8-5		AT4G39850	A8	63.9699	qA8-5
						AT4G36480	A8	64.8806	qA8-5		AT4G36480	A8	64.8806	qA8-5
						FAE1	A8	65.4001	qA8-5		FAE1	A8	65.4001	qA8-5
						AT4G31050	A8	66.3897	qA8-5		AT4G31050	A8	66.3897	qA8-5
						FAD6	A8	66.4307	qA8-5		FAD6	A8	66.4307	qA8-5
						LPAT1	A8	66.5201	qA8-5		LPAT1	A8	66.5201	qA8-5
						ATS1	A8	67.1562	qA8-5		ATS1	A8	67.1562	qA8-5
						AT4G25140	A8	67.36	qA8-5		AT4G25140	A8	67.36	qA8-5
						CER2	A8	67.4453	qA8-5		CER2	A8	67.4453	qA8-5
						AT4G22340	A8	67.7513	qA8-5		AT4G22340	A8	67.7513	qA8-5
11	HG-FAE1-C3(bb)	136.889	HG-FAE1-C3	133.8-152.3		HG-FAE1-A8(bb)	70.683	HG-FAE1-A8	57.4-74.6
	CYCA1	C3	151.937	qC3-3		ACBP	A8	59.3039	qA8-5
						AT1G32200	A8	59.6678	qA8-5
						ACC2	A8	63.3735	qA8-5
						PIS2	A8	63.5551	qA8-5
						AT4G39850	A8	63.9699	qA8-5
						AT4G36480	A8	64.8806	qA8-5
						FAE1	A8	65.4001	qA8-5
						AT4G31050	A8	66.3897	qA8-5
						FAD6	A8	66.4307	qA8-5
						LPAT1	A8	66.5201	qA8-5
						ATS1	A8	67.1562	qA8-5
						AT4G25140	A8	67.36	qA8-5
						CER2	A8	67.4453	qA8-5
						AT4G22340	A8	67.7513	qA8-5
12	HG-FAE1-C3(bb)	136.889	HG-FAE1-C3	133.8-152.3		HG-FAE1-A8(bb)	70.683	HG-FAE1-A8	57.4-74.6		HBr022(bb)	68.042	HBr022	57.4-74.6
	CYCA1	C3	151.937	qC3-3		ACBP	A8	59.3039	qA8-5		ACBP	A8	59.3039	qA8-5
						AT1G32200	A8	59.6678	qA8-5		AT1G32200	A8	59.6678	qA8-5
						ACC2	A8	63.3735	qA8-5		ACC2	A8	63.3735	qA8-5
						PIS2	A8	63.5551	qA8-5		PIS2	A8	63.5551	qA8-5
						AT4G39850	A8	63.9699	qA8-5		AT4G39850	A8	63.9699	qA8-5
						AT4G36480	A8	64.8806	qA8-5		AT4G36480	A8	64.8806	qA8-5
						FAE1	A8	65.4001	qA8-5		FAE1	A8	65.4001	qA8-5
						AT4G31050	A8	66.3897	qA8-5		AT4G31050	A8	66.3897	qA8-5
						FAD6	A8	66.4307	qA8-5		FAD6	A8	66.4307	qA8-5
						LPAT1	A8	66.5201	qA8-5		LPAT1	A8	66.5201	qA8-5
						ATS1	A8	67.1562	qA8-5		ATS1	A8	67.1562	qA8-5
						AT4G25140	A8	67.36	qA8-5		AT4G25140	A8	67.36	qA8-5
						CER2	A8	67.4453	qA8-5		CER2	A8	67.4453	qA8-5
						AT4G22340	A8	67.7513	qA8-5		AT4G22340	A8	67.7513	qA8-5
13	HG-FAE1-C3(bb)	136.889	HG-FAE1-C3	133.8-152.3		BRMS-088(bb)	70.119	BRMS-088	57.4-74.6		HBr022(bb)	68.042	HBr022	57.4-74.6
	CYCA1	C3	151.937	qC3-3		ACBP	A8	59.3039	qA8-5		ACBP	A8	59.3039	qA8-5
						AT1G32200	A8	59.6678	qA8-5		AT1G32200	A8	59.6678	qA8-5
						ACC2	A8	63.3735	qA8-5		ACC2	A8	63.3735	qA8-5
						PIS2	A8	63.5551	qA8-5		PIS2	A8	63.5551	qA8-5
						AT4G39850	A8	63.9699	qA8-5		AT4G39850	A8	63.9699	qA8-5
						AT4G36480	A8	64.8806	qA8-5		AT4G36480	A8	64.8806	qA8-5
						FAE1	A8	65.4001	qA8-5		FAE1	A8	65.4001	qA8-5
						AT4G31050	A8	66.3897	qA8-5		AT4G31050	A8	66.3897	qA8-5
						FAD6	A8	66.4307	qA8-5		FAD6	A8	66.4307	qA8-5
						LPAT1	A8	66.5201	qA8-5		LPAT1	A8	66.5201	qA8-5
						ATS1	A8	67.1562	qA8-5		ATS1	A8	67.1562	qA8-5
						AT4G25140	A8	67.36	qA8-5		AT4G25140	A8	67.36	qA8-5
						CER2	A8	67.4453	qA8-5		CER2	A8	67.4453	qA8-5
						AT4G22340	A8	67.7513	qA8-5		AT4G22340	A8	67.7513	qA8-5
14	HS-Au8(bb)	142.286	HS-Au8	133.8-152.3		CNU090(bb)	77.414	CNU090	75.3-90.4		niab090(bb)	66.753	niab090	57.4-74.6
	CYCA1	C3	151.937	qC3-3		KAS3	A8	75.4085	qA8-6		ACBP	A8	59.3039	qA8-5
						AT1G63380	A8	75.4651	qA8-6		AT1G32200	A8	59.6678	qA8-5
						AT1G62610	A8	75.4701	qA8-6		ACC2	A8	63.3735	qA8-5
						LEC1	A8	76.1042	qA8-6		PIS2	A8	63.5551	qA8-5
						AT1G24470	A8	76.4789	qA8-6		AT4G39850	A8	63.9699	qA8-5
						LEC2	A8	76.963	qA8-6		AT4G36480	A8	64.8806	qA8-5
						ACBP	A8	77.4872	qA8-6		FAE1	A8	65.4001	qA8-5
						AT1G32200	A8	77.5245	qA8-6		AT4G31050	A8	66.3897	qA8-5
						ACC2	A8	77.9043	qA8-6		FAD6	A8	66.4307	qA8-5
						CER3	A8	86.3137	qA8-6		LPAT1	A8	66.5201	qA8-5
						At5g03880	A8	86.558	qA8-6		ATS1	A8	67.1562	qA8-5
						FAD3	A8	86.8312	qA8-6		AT4G25140	A8	67.36	qA8-5
						GPAT7	A8	86.9058	qA8-6		CER2	A8	67.4453	qA8-5
						GRF6	A8	87.5384	qA8-6		AT4G22340	A8	67.7513	qA8-5
						AT5G11650	A8	87.7397	qA8-6
						PDAT	A8	88.0229	qA8-6
						BCCP2	A8	88.3047	qA8-6
						AT5G16240	A8	88.4217	qA8-6
						AT5G18630	A8	88.812	qA8-6
						AT5G18640	A8	88.8166	qA8-6
15	HS-Au8(bb)	142.286	HS-Au8	133.8-152.3		sR7178(bb)	74.238	sR7178	57.4-74.6		BRMS-088(bb)	70.119	BRMS-088	57.4-74.6
	CYCA1	C3	151.937	qC3-3		ACBP	A8	59.3039	qA8-5		ACBP	A8	59.3039	qA8-5
						AT1G32200	A8	59.6678	qA8-5		AT1G32200	A8	59.6678	qA8-5
						ACC2	A8	63.3735	qA8-5		ACC2	A8	63.3735	qA8-5
						PIS2	A8	63.5551	qA8-5		PIS2	A8	63.5551	qA8-5
						AT4G39850	A8	63.9699	qA8-5		AT4G39850	A8	63.9699	qA8-5
						AT4G36480	A8	64.8806	qA8-5		AT4G36480	A8	64.8806	qA8-5
						FAE1	A8	65.4001	qA8-5		FAE1	A8	65.4001	qA8-5
						AT4G31050	A8	66.3897	qA8-5		AT4G31050	A8	66.3897	qA8-5
						FAD6	A8	66.4307	qA8-5		FAD6	A8	66.4307	qA8-5
						LPAT1	A8	66.5201	qA8-5		LPAT1	A8	66.5201	qA8-5
						ATS1	A8	67.1562	qA8-5		ATS1	A8	67.1562	qA8-5
						AT4G25140	A8	67.36	qA8-5		AT4G25140	A8	67.36	qA8-5
						CER2	A8	67.4453	qA8-5		CER2	A8	67.4453	qA8-5
						AT4G22340	A8	67.7513	qA8-5		AT4G22340	A8	67.7513	qA8-5
16	HS-Au8(bb)	142.286	HS-Au8	133.8-152.3		sR7178(bb)	74.238	sR7178	57.4-74.6		niab090(bb)	66.753	niab090	57.4-74.6
	CYCA1	C3	151.937	qC3-3		ACBP	A8	59.3039	qA8-5		ACBP	A8	59.3039	qA8-5
						AT1G32200	A8	59.6678	qA8-5		AT1G32200	A8	59.6678	qA8-5
						ACC2	A8	63.3735	qA8-5		ACC2	A8	63.3735	qA8-5
						PIS2	A8	63.5551	qA8-5		PIS2	A8	63.5551	qA8-5
						AT4G39850	A8	63.9699	qA8-5		AT4G39850	A8	63.9699	qA8-5
						AT4G36480	A8	64.8806	qA8-5		AT4G36480	A8	64.8806	qA8-5
						FAE1	A8	65.4001	qA8-5		FAE1	A8	65.4001	qA8-5
						AT4G31050	A8	66.3897	qA8-5		AT4G31050	A8	66.3897	qA8-5
						FAD6	A8	66.4307	qA8-5		FAD6	A8	66.4307	qA8-5
						LPAT1	A8	66.5201	qA8-5		LPAT1	A8	66.5201	qA8-5
						ATS1	A8	67.1562	qA8-5		ATS1	A8	67.1562	qA8-5
						AT4G25140	A8	67.36	qA8-5		AT4G25140	A8	67.36	qA8-5
						CER2	A8	67.4453	qA8-5		CER2	A8	67.4453	qA8-5
						AT4G22340	A8	67.7513	qA8-5		AT4G22340	A8	67.7513	qA8-5
17	HS-Au8(bb)	142.286	HS-Au8	133.8-152.3		HBr074(bb)	73.741	HBr074	57.4-74.6		BRMS-088(bb)	70.119	BRMS-088	57.4-74.6
	CYCA1	C3	151.937	qC3-3		ACBP	A8	59.3039	qA8-5		ACBP	A8	59.3039	qA8-5
						AT1G32200	A8	59.6678	qA8-5		AT1G32200	A8	59.6678	qA8-5
						ACC2	A8	63.3735	qA8-5		ACC2	A8	63.3735	qA8-5
						PIS2	A8	63.5551	qA8-5		PIS2	A8	63.5551	qA8-5
						AT4G39850	A8	63.9699	qA8-5		AT4G39850	A8	63.9699	qA8-5
						AT4G36480	A8	64.8806	qA8-5		AT4G36480	A8	64.8806	qA8-5
						FAE1	A8	65.4001	qA8-5		FAE1	A8	65.4001	qA8-5
						AT4G31050	A8	66.3897	qA8-5		AT4G31050	A8	66.3897	qA8-5
						FAD6	A8	66.4307	qA8-5		FAD6	A8	66.4307	qA8-5
						LPAT1	A8	66.5201	qA8-5		LPAT1	A8	66.5201	qA8-5
						ATS1	A8	67.1562	qA8-5		ATS1	A8	67.1562	qA8-5
						AT4G25140	A8	67.36	qA8-5		AT4G25140	A8	67.36	qA8-5
						CER2	A8	67.4453	qA8-5		CER2	A8	67.4453	qA8-5
						AT4G22340	A8	67.7513	qA8-5		AT4G22340	A8	67.7513	qA8-5
18	HS-Au8(bb)	142.286	HS-Au8	133.8-152.3		sS1702(bb)	71.687	sS1702	57.4-74.6		BRMS-088(bb)	70.119	BRMS-088	57.4-74.6
	CYCA1	C3	151.937	qC3-3		ACBP	A8	59.3039	qA8-5		ACBP	A8	59.3039	qA8-5
						AT1G32200	A8	59.6678	qA8-5		AT1G32200	A8	59.6678	qA8-5
						ACC2	A8	63.3735	qA8-5		ACC2	A8	63.3735	qA8-5
						PIS2	A8	63.5551	qA8-5		PIS2	A8	63.5551	qA8-5
						AT4G39850	A8	63.9699	qA8-5		AT4G39850	A8	63.9699	qA8-5
						AT4G36480	A8	64.8806	qA8-5		AT4G36480	A8	64.8806	qA8-5
						FAE1	A8	65.4001	qA8-5		FAE1	A8	65.4001	qA8-5
						AT4G31050	A8	66.3897	qA8-5		AT4G31050	A8	66.3897	qA8-5
						FAD6	A8	66.4307	qA8-5		FAD6	A8	66.4307	qA8-5
						LPAT1	A8	66.5201	qA8-5		LPAT1	A8	66.5201	qA8-5
						ATS1	A8	67.1562	qA8-5		ATS1	A8	67.1562	qA8-5
						AT4G25140	A8	67.36	qA8-5		AT4G25140	A8	67.36	qA8-5
						CER2	A8	67.4453	qA8-5		CER2	A8	67.4453	qA8-5
						AT4G22340	A8	67.7513	qA8-5		AT4G22340	A8	67.7513	qA8-5
19	HS-Au8(bb)	142.286	HS-Au8	133.8-152.3		sS1702(bb)	71.687	sS1702	57.4-74.6		RA2E12(bb)	69.423	RA2E12
	CYCA1	C3	151.937	qC3-3		ACBP	A8	59.3039	qA8-5		ACBP	A8	59.3039	qA8-5
						AT1G32200	A8	59.6678	qA8-5		AT1G32200	A8	59.6678	qA8-5
						ACC2	A8	63.3735	qA8-5		ACC2	A8	63.3735	qA8-5
						PIS2	A8	63.5551	qA8-5		PIS2	A8	63.5551	qA8-5
						AT4G39850	A8	63.9699	qA8-5		AT4G39850	A8	63.9699	qA8-5
						AT4G36480	A8	64.8806	qA8-5		AT4G36480	A8	64.8806	qA8-5
						FAE1	A8	65.4001	qA8-5		FAE1	A8	65.4001	qA8-5
						AT4G31050	A8	66.3897	qA8-5		AT4G31050	A8	66.3897	qA8-5
						FAD6	A8	66.4307	qA8-5		FAD6	A8	66.4307	qA8-5
						LPAT1	A8	66.5201	qA8-5		LPAT1	A8	66.5201	qA8-5
						ATS1	A8	67.1562	qA8-5		ATS1	A8	67.1562	qA8-5
						AT4G25140	A8	67.36	qA8-5		AT4G25140	A8	67.36	qA8-5
						CER2	A8	67.4453	qA8-5		CER2	A8	67.4453	qA8-5
						AT4G22340	A8	67.7513	qA8-5		AT4G22340	A8	67.7513	qA8-5
20	HS-Au8(bb)	142.286	HS-Au8	133.8-152.3		sS1702(bb)	71.687	sS1702	57.4-74.6		niab090(bb)	66.753	niab090	57.4-74.6
	CYCA1	C3	151.937	qC3-3		ACBP	A8	59.3039	qA8-5		ACBP	A8	59.3039	qA8-5
						AT1G32200	A8	59.6678	qA8-5		AT1G32200	A8	59.6678	qA8-5
						ACC2	A8	63.3735	qA8-5		ACC2	A8	63.3735	qA8-5
						PIS2	A8	63.5551	qA8-5		PIS2	A8	63.5551	qA8-5
						AT4G39850	A8	63.9699	qA8-5		AT4G39850	A8	63.9699	qA8-5
						AT4G36480	A8	64.8806	qA8-5		AT4G36480	A8	64.8806	qA8-5
						FAE1	A8	65.4001	qA8-5		FAE1	A8	65.4001	qA8-5
						AT4G31050	A8	66.3897	qA8-5		AT4G31050	A8	66.3897	qA8-5
						FAD6	A8	66.4307	qA8-5		FAD6	A8	66.4307	qA8-5
						LPAT1	A8	66.5201	qA8-5		LPAT1	A8	66.5201	qA8-5
						ATS1	A8	67.1562	qA8-5		ATS1	A8	67.1562	qA8-5
						AT4G25140	A8	67.36	qA8-5		AT4G25140	A8	67.36	qA8-5
						CER2	A8	67.4453	qA8-5		CER2	A8	67.4453	qA8-5
						AT4G22340	A8	67.7513	qA8-5		AT4G22340	A8	67.7513	qA8-5
21	HS-Au8(bb)	142.286	HS-Au8	133.8-152.3		BRMS-088(bb)	70.119	BRMS-088	57.4-74.6		HBr022(bb)	68.042	HBr022	57.4-74.6
	CYCA1	C3	151.937	qC3-3		ACBP	A8	59.3039	qA8-5		ACBP	A8	59.3039	qA8-5
						AT1G32200	A8	59.6678	qA8-5		AT1G32200	A8	59.6678	qA8-5
						ACC2	A8	63.3735	qA8-5		ACC2	A8	63.3735	qA8-5
						PIS2	A8	63.5551	qA8-5		PIS2	A8	63.5551	qA8-5
						AT4G39850	A8	63.9699	qA8-5		AT4G39850	A8	63.9699	qA8-5
						AT4G36480	A8	64.8806	qA8-5		AT4G36480	A8	64.8806	qA8-5
						FAE1	A8	65.4001	qA8-5		FAE1	A8	65.4001	qA8-5
						AT4G31050	A8	66.3897	qA8-5		AT4G31050	A8	66.3897	qA8-5
						FAD6	A8	66.4307	qA8-5		FAD6	A8	66.4307	qA8-5
						LPAT1	A8	66.5201	qA8-5		LPAT1	A8	66.5201	qA8-5
						ATS1	A8	67.1562	qA8-5		ATS1	A8	67.1562	qA8-5
						AT4G25140	A8	67.36	qA8-5		AT4G25140	A8	67.36	qA8-5
						CER2	A8	67.4453	qA8-5		CER2	A8	67.4453	qA8-5
						AT4G22340	A8	67.7513	qA8-5		AT4G22340	A8	67.7513	qA8-5
22	HS-Au8(bb)	142.286	HS-Au8	133.8-152.3		BRMS-088(bb)	70.119	BRMS-088	57.4-74.6		niab090(bb)	66.753	niab090	57.4-74.6
	CYCA1	C3	151.937	qC3-3		ACBP	A8	59.3039	qA8-5		ACBP	A8	59.3039	qA8-5
						AT1G32200	A8	59.6678	qA8-5		AT1G32200	A8	59.6678	qA8-5
						ACC2	A8	63.3735	qA8-5		ACC2	A8	63.3735	qA8-5
						PIS2	A8	63.5551	qA8-5		PIS2	A8	63.5551	qA8-5
						AT4G39850	A8	63.9699	qA8-5		AT4G39850	A8	63.9699	qA8-5
						AT4G36480	A8	64.8806	qA8-5		AT4G36480	A8	64.8806	qA8-5
						FAE1	A8	65.4001	qA8-5		FAE1	A8	65.4001	qA8-5
						AT4G31050	A8	66.3897	qA8-5		AT4G31050	A8	66.3897	qA8-5
						FAD6	A8	66.4307	qA8-5		FAD6	A8	66.4307	qA8-5
						LPAT1	A8	66.5201	qA8-5		LPAT1	A8	66.5201	qA8-5
						ATS1	A8	67.1562	qA8-5		ATS1	A8	67.1562	qA8-5
						AT4G25140	A8	67.36	qA8-5		AT4G25140	A8	67.36	qA8-5
						CER2	A8	67.4453	qA8-5		CER2	A8	67.4453	qA8-5
						AT4G22340	A8	67.7513	qA8-5		AT4G22340	A8	67.7513	qA8-5
23	HS-Au8(bb)	142.286	HS-Au8	133.8-152.3		HBr022(bb)	68.042	HBr022	57.4-74.6		niab090(bb)	66.753	niab090	57.4-74.6
	CYCA1	C3	151.937	qC3-3		ACBP	A8	59.3039	qA8-5		ACBP	A8	59.3039	qA8-5
						AT1G32200	A8	59.6678	qA8-5		AT1G32200	A8	59.6678	qA8-5
						ACC2	A8	63.3735	qA8-5		ACC2	A8	63.3735	qA8-5
						PIS2	A8	63.5551	qA8-5		PIS2	A8	63.5551	qA8-5
						AT4G39850	A8	63.9699	qA8-5		AT4G39850	A8	63.9699	qA8-5
						AT4G36480	A8	64.8806	qA8-5		AT4G36480	A8	64.8806	qA8-5
						FAE1	A8	65.4001	qA8-5		FAE1	A8	65.4001	qA8-5
						AT4G31050	A8	66.3897	qA8-5		AT4G31050	A8	66.3897	qA8-5
						FAD6	A8	66.4307	qA8-5		FAD6	A8	66.4307	qA8-5
						LPAT1	A8	66.5201	qA8-5		LPAT1	A8	66.5201	qA8-5
						ATS1	A8	67.1562	qA8-5		ATS1	A8	67.1562	qA8-5
						AT4G25140	A8	67.36	qA8-5		AT4G25140	A8	67.36	qA8-5
						CER2	A8	67.4453	qA8-5		CER2	A8	67.4453	qA8-5
						AT4G22340	A8	67.7513	qA8-5		AT4G22340	A8	67.7513	qA8-5
24	HG-FAE1-C3(bb)	136.889	HG-FAE1-C3	133.8-152.3		sS1702(bb)	71.687	sS1702	57.4-74.6		RA2E12(bb)	69.423	RA2E12
	CYCA1	C3	151.937	qC3-3		ACBP	A8	59.3039	qA8-5		ACBP	A8	59.3039	qA8-5
						AT1G32200	A8	59.6678	qA8-5		AT1G32200	A8	59.6678	qA8-5
						ACC2	A8	63.3735	qA8-5		ACC2	A8	63.3735	qA8-5
						PIS2	A8	63.5551	qA8-5		PIS2	A8	63.5551	qA8-5
						AT4G39850	A8	63.9699	qA8-5		AT4G39850	A8	63.9699	qA8-5
						AT4G36480	A8	64.8806	qA8-5		AT4G36480	A8	64.8806	qA8-5
						FAE1	A8	65.4001	qA8-5		FAE1	A8	65.4001	qA8-5
						AT4G31050	A8	66.3897	qA8-5		AT4G31050	A8	66.3897	qA8-5
						FAD6	A8	66.4307	qA8-5		FAD6	A8	66.4307	qA8-5
						LPAT1	A8	66.5201	qA8-5		LPAT1	A8	66.5201	qA8-5
						ATS1	A8	67.1562	qA8-5		ATS1	A8	67.1562	qA8-5
						AT4G25140	A8	67.36	qA8-5		AT4G25140	A8	67.36	qA8-5
						CER2	A8	67.4453	qA8-5		CER2	A8	67.4453	qA8-5
						AT4G22340	A8	67.7513	qA8-5		AT4G22340	A8	67.7513	qA8-5
25	BRMS-093(bb)	146.26	BRMS-093	133.8-152.3		JICB0018(bb)	85.405	JICB0018	75.3-90.4
	CYCA1	C3	151.937	qC3-3		KAS3	A8	75.4085	qA8-6
						AT1G63380	A8	75.4651	qA8-6
						AT1G62610	A8	75.4701	qA8-6
						LEC1	A8	76.1042	qA8-6
						AT1G24470	A8	76.4789	qA8-6
						LEC2	A8	76.963	qA8-6
						ACBP	A8	77.4872	qA8-6
						AT1G32200	A8	77.5245	qA8-6
						ACC2	A8	77.9043	qA8-6
						CER3	A8	86.3137	qA8-6
						At5g03880	A8	86.558	qA8-6
						FAD3	A8	86.8312	qA8-6
						GPAT7	A8	86.9058	qA8-6
						GRF6	A8	87.5384	qA8-6
						AT5G11650	A8	87.7397	qA8-6
						PDAT	A8	88.0229	qA8-6
						BCCP2	A8	88.3047	qA8-6
						AT5G16240	A8	88.4217	qA8-6
						AT5G18630	A8	88.812	qA8-6
						AT5G18640	A8	88.8166	qA8-6
26	BRMS-093(bb)	146.26	BRMS-093	133.8-152.3		JICB0018(bb)	85.405	JICB0018	75.3-90.4		sR7178(bb)	74.238	sR7178	57.4-74.6
	CYCA1	C3	151.937	qC3-3		KAS3	A8	75.4085	qA8-6		ACBP	A8	59.3039	qA8-5
						AT1G63380	A8	75.4651	qA8-6		AT1G32200	A8	59.6678	qA8-5
						AT1G62610	A8	75.4701	qA8-6		ACC2	A8	63.3735	qA8-5
						LEC1	A8	76.1042	qA8-6		PIS2	A8	63.5551	qA8-5
						AT1G24470	A8	76.4789	qA8-6		AT4G39850	A8	63.9699	qA8-5
						LEC2	A8	76.963	qA8-6		AT4G36480	A8	64.8806	qA8-5
						ACBP	A8	77.4872	qA8-6		FAE1	A8	65.4001	qA8-5
						AT1G32200	A8	77.5245	qA8-6		AT4G31050	A8	66.3897	qA8-5
						ACC2	A8	77.9043	qA8-6		FAD6	A8	66.4307	qA8-5
						CER3	A8	86.3137	qA8-6		LPAT1	A8	66.5201	qA8-5
						At5g03880	A8	86.558	qA8-6		ATS1	A8	67.1562	qA8-5
						FAD3	A8	86.8312	qA8-6		AT4G25140	A8	67.36	qA8-5
						GPAT7	A8	86.9058	qA8-6		CER2	A8	67.4453	qA8-5
						GRF6	A8	87.5384	qA8-6		AT4G22340	A8	67.7513	qA8-5
						AT5G11650	A8	87.7397	qA8-6
						PDAT	A8	88.0229	qA8-6
						BCCP2	A8	88.3047	qA8-6
						AT5G16240	A8	88.4217	qA8-6
						AT5G18630	A8	88.812	qA8-6
						AT5G18640	A8	88.8166	qA8-6
27	BRMS-093(bb)	146.26	BRMS-093	133.8-152.3		JICB0018(bb)	85.405	JICB0018	75.3-90.4		HBr074(bb)	73.741	HBr074	57.4-74.6
	CYCA1	C3	151.937	qC3-3		KAS3	A8	75.4085	qA8-6		ACBP	A8	59.3039	qA8-5
						AT1G63380	A8	75.4651	qA8-6		AT1G32200	A8	59.6678	qA8-5
						AT1G62610	A8	75.4701	qA8-6		ACC2	A8	63.3735	qA8-5
						LEC1	A8	76.1042	qA8-6		PIS2	A8	63.5551	qA8-5
						AT1G24470	A8	76.4789	qA8-6		AT4G39850	A8	63.9699	qA8-5
						LEC2	A8	76.963	qA8-6		AT4G36480	A8	64.8806	qA8-5
						ACBP	A8	77.4872	qA8-6		FAE1	A8	65.4001	qA8-5
						AT1G32200	A8	77.5245	qA8-6		AT4G31050	A8	66.3897	qA8-5
						ACC2	A8	77.9043	qA8-6		FAD6	A8	66.4307	qA8-5
						CER3	A8	86.3137	qA8-6		LPAT1	A8	66.5201	qA8-5
						At5g03880	A8	86.558	qA8-6		ATS1	A8	67.1562	qA8-5
						FAD3	A8	86.8312	qA8-6		AT4G25140	A8	67.36	qA8-5
						GPAT7	A8	86.9058	qA8-6		CER2	A8	67.4453	qA8-5
						GRF6	A8	87.5384	qA8-6		AT4G22340	A8	67.7513	qA8-5
						AT5G11650	A8	87.7397	qA8-6
						PDAT	A8	88.0229	qA8-6
						BCCP2	A8	88.3047	qA8-6
						AT5G16240	A8	88.4217	qA8-6
						AT5G18630	A8	88.812	qA8-6
						AT5G18640	A8	88.8166	qA8-6
28	BRMS-093(bb)	146.26	BRMS-093	133.8-152.3		JICB0018(bb)	85.405	JICB0018	75.3-90.4		HG-FAE1-A8(bb)	70.683	HG-FAE1-A8	57.4-74.6
	CYCA1	C3	151.937	qC3-3		KAS3	A8	75.4085	qA8-6		ACBP	A8	59.3039	qA8-5
						AT1G63380	A8	75.4651	qA8-6		AT1G32200	A8	59.6678	qA8-5
						AT1G62610	A8	75.4701	qA8-6		ACC2	A8	63.3735	qA8-5
						LEC1	A8	76.1042	qA8-6		PIS2	A8	63.5551	qA8-5
						AT1G24470	A8	76.4789	qA8-6		AT4G39850	A8	63.9699	qA8-5
						LEC2	A8	76.963	qA8-6		AT4G36480	A8	64.8806	qA8-5
						ACBP	A8	77.4872	qA8-6		FAE1	A8	65.4001	qA8-5
						AT1G32200	A8	77.5245	qA8-6		AT4G31050	A8	66.3897	qA8-5
						ACC2	A8	77.9043	qA8-6		FAD6	A8	66.4307	qA8-5
						CER3	A8	86.3137	qA8-6		LPAT1	A8	66.5201	qA8-5
						At5g03880	A8	86.558	qA8-6		ATS1	A8	67.1562	qA8-5
						FAD3	A8	86.8312	qA8-6		AT4G25140	A8	67.36	qA8-5
						GPAT7	A8	86.9058	qA8-6		CER2	A8	67.4453	qA8-5
						GRF6	A8	87.5384	qA8-6		AT4G22340	A8	67.7513	qA8-5
						AT5G11650	A8	87.7397	qA8-6
						PDAT	A8	88.0229	qA8-6
						BCCP2	A8	88.3047	qA8-6
						AT5G16240	A8	88.4217	qA8-6
						AT5G18630	A8	88.812	qA8-6
						AT5G18640	A8	88.8166	qA8-6
29	BRMS-093(bb)	146.26	BRMS-093	133.8-152.3		JICB0018(bb)	85.405	JICB0018	75.3-90.4		BRMS-088(bb)	70.119	BRMS-088	57.4-74.6
	CYCA1	C3	151.937	qC3-3		KAS3	A8	75.4085	qA8-6		ACBP	A8	59.3039	qA8-5
						AT1G63380	A8	75.4651	qA8-6		AT1G32200	A8	59.6678	qA8-5
						AT1G62610	A8	75.4701	qA8-6		ACC2	A8	63.3735	qA8-5
						LEC1	A8	76.1042	qA8-6		PIS2	A8	63.5551	qA8-5
						AT1G24470	A8	76.4789	qA8-6		AT4G39850	A8	63.9699	qA8-5
						LEC2	A8	76.963	qA8-6		AT4G36480	A8	64.8806	qA8-5
						ACBP	A8	77.4872	qA8-6		FAE1	A8	65.4001	qA8-5
						AT1G32200	A8	77.5245	qA8-6		AT4G31050	A8	66.3897	qA8-5
						ACC2	A8	77.9043	qA8-6		FAD6	A8	66.4307	qA8-5
						CER3	A8	86.3137	qA8-6		LPAT1	A8	66.5201	qA8-5
						At5g03880	A8	86.558	qA8-6		ATS1	A8	67.1562	qA8-5
						FAD3	A8	86.8312	qA8-6		AT4G25140	A8	67.36	qA8-5
						GPAT7	A8	86.9058	qA8-6		CER2	A8	67.4453	qA8-5
						GRF6	A8	87.5384	qA8-6		AT4G22340	A8	67.7513	qA8-5
						AT5G11650	A8	87.7397	qA8-6
						PDAT	A8	88.0229	qA8-6
						BCCP2	A8	88.3047	qA8-6
						AT5G16240	A8	88.4217	qA8-6
						AT5G18630	A8	88.812	qA8-6
						AT5G18640	A8	88.8166	qA8-6
30	BRMS-093(bb)	146.26	BRMS-093	133.8-152.3		sR7178(bb)	74.238	sR7178	57.4-74.6		BRMS-088(bb)	70.119	BRMS-088	57.4-74.6
	CYCA1	C3	151.937	qC3-3		ACBP	A8	59.3039	qA8-5		ACBP	A8	59.3039	qA8-5
						AT1G32200	A8	59.6678	qA8-5		AT1G32200	A8	59.6678	qA8-5
						ACC2	A8	63.3735	qA8-5		ACC2	A8	63.3735	qA8-5
						PIS2	A8	63.5551	qA8-5		PIS2	A8	63.5551	qA8-5
						AT4G39850	A8	63.9699	qA8-5		AT4G39850	A8	63.9699	qA8-5
						AT4G36480	A8	64.8806	qA8-5		AT4G36480	A8	64.8806	qA8-5
						FAE1	A8	65.4001	qA8-5		FAE1	A8	65.4001	qA8-5
						AT4G31050	A8	66.3897	qA8-5		AT4G31050	A8	66.3897	qA8-5
						FAD6	A8	66.4307	qA8-5		FAD6	A8	66.4307	qA8-5
						LPAT1	A8	66.5201	qA8-5		LPAT1	A8	66.5201	qA8-5
						ATS1	A8	67.1562	qA8-5		ATS1	A8	67.1562	qA8-5
						AT4G25140	A8	67.36	qA8-5		AT4G25140	A8	67.36	qA8-5
						CER2	A8	67.4453	qA8-5		CER2	A8	67.4453	qA8-5
						AT4G22340	A8	67.7513	qA8-5		AT4G22340	A8	67.7513	qA8-5
31	BRMS-093(bb)	146.26	BRMS-093	133.8-152.3		sR7178(bb)	74.238	sR7178	57.4-74.6		RA2E12(bb)	69.423	RA2E12	57.4-74.6
	CYCA1	C3	151.937	qC3-3		ACBP	A8	59.3039	qA8-5		ACBP	A8	59.3039	qA8-5
						AT1G32200	A8	59.6678	qA8-5		AT1G32200	A8	59.6678	qA8-5
						ACC2	A8	63.3735	qA8-5		ACC2	A8	63.3735	qA8-5
						PIS2	A8	63.5551	qA8-5		PIS2	A8	63.5551	qA8-5
						AT4G39850	A8	63.9699	qA8-5		AT4G39850	A8	63.9699	qA8-5
						AT4G36480	A8	64.8806	qA8-5		AT4G36480	A8	64.8806	qA8-5
						FAE1	A8	65.4001	qA8-5		FAE1	A8	65.4001	qA8-5
						AT4G31050	A8	66.3897	qA8-5		AT4G31050	A8	66.3897	qA8-5
						FAD6	A8	66.4307	qA8-5		FAD6	A8	66.4307	qA8-5
						LPAT1	A8	66.5201	qA8-5		LPAT1	A8	66.5201	qA8-5
						ATS1	A8	67.1562	qA8-5		ATS1	A8	67.1562	qA8-5
						AT4G25140	A8	67.36	qA8-5		AT4G25140	A8	67.36	qA8-5
						CER2	A8	67.4453	qA8-5		CER2	A8	67.4453	qA8-5
						AT4G22340	A8	67.7513	qA8-5		AT4G22340	A8	67.7513	qA8-5
32	BRMS-093(bb)	146.26	BRMS-093	133.8-152.3		sR7178(bb)	74.238	sR7178	57.4-74.6		niab090(bb)	66.753	niab090	57.4-74.6
	CYCA1	C3	151.937	qC3-3		ACBP	A8	59.3039	qA8-5		ACBP	A8	59.3039	qA8-5
						AT1G32200	A8	59.6678	qA8-5		AT1G32200	A8	59.6678	qA8-5
						ACC2	A8	63.3735	qA8-5		ACC2	A8	63.3735	qA8-5
						PIS2	A8	63.5551	qA8-5		PIS2	A8	63.5551	qA8-5
						AT4G39850	A8	63.9699	qA8-5		AT4G39850	A8	63.9699	qA8-5
						AT4G36480	A8	64.8806	qA8-5		AT4G36480	A8	64.8806	qA8-5
						FAE1	A8	65.4001	qA8-5		FAE1	A8	65.4001	qA8-5
						AT4G31050	A8	66.3897	qA8-5		AT4G31050	A8	66.3897	qA8-5
						FAD6	A8	66.4307	qA8-5		FAD6	A8	66.4307	qA8-5
						LPAT1	A8	66.5201	qA8-5		LPAT1	A8	66.5201	qA8-5
						ATS1	A8	67.1562	qA8-5		ATS1	A8	67.1562	qA8-5
						AT4G25140	A8	67.36	qA8-5		AT4G25140	A8	67.36	qA8-5
						CER2	A8	67.4453	qA8-5		CER2	A8	67.4453	qA8-5
						AT4G22340	A8	67.7513	qA8-5		AT4G22340	A8	67.7513	qA8-5
33	BRMS-093(bb)	146.26	BRMS-093	133.8-152.3		HBr074(bb)	73.741	HBr074	57.4-74.6		RA2E12(bb)	69.423	RA2E12	57.4-74.6
	CYCA1	C3	151.937	qC3-3		ACBP	A8	59.3039	qA8-5		ACBP	A8	59.3039	qA8-5
						AT1G32200	A8	59.6678	qA8-5		AT1G32200	A8	59.6678	qA8-5
						ACC2	A8	63.3735	qA8-5		ACC2	A8	63.3735	qA8-5
						PIS2	A8	63.5551	qA8-5		PIS2	A8	63.5551	qA8-5
						AT4G39850	A8	63.9699	qA8-5		AT4G39850	A8	63.9699	qA8-5
						AT4G36480	A8	64.8806	qA8-5		AT4G36480	A8	64.8806	qA8-5
						FAE1	A8	65.4001	qA8-5		FAE1	A8	65.4001	qA8-5
						AT4G31050	A8	66.3897	qA8-5		AT4G31050	A8	66.3897	qA8-5
						FAD6	A8	66.4307	qA8-5		FAD6	A8	66.4307	qA8-5
						LPAT1	A8	66.5201	qA8-5		LPAT1	A8	66.5201	qA8-5
						ATS1	A8	67.1562	qA8-5		ATS1	A8	67.1562	qA8-5
						AT4G25140	A8	67.36	qA8-5		AT4G25140	A8	67.36	qA8-5
						CER2	A8	67.4453	qA8-5		CER2	A8	67.4453	qA8-5
						AT4G22340	A8	67.7513	qA8-5		AT4G22340	A8	67.7513	qA8-5
34	HS-Au8(bb)	142.286	HS-Au8	133.8-152.3		sR7178(bb)	74.238	sR7178	57.4-74.6		RA2E12(bb)	69.423	RA2E12	57.4-74.6
	CYCA1	C3	151.937	qC3-3		ACBP	A8	59.3039	qA8-5		ACBP	A8	59.3039	qA8-5
						AT1G32200	A8	59.6678	qA8-5		AT1G32200	A8	59.6678	qA8-5
						ACC2	A8	63.3735	qA8-5		ACC2	A8	63.3735	qA8-5
						PIS2	A8	63.5551	qA8-5		PIS2	A8	63.5551	qA8-5
						AT4G39850	A8	63.9699	qA8-5		AT4G39850	A8	63.9699	qA8-5
						AT4G36480	A8	64.8806	qA8-5		AT4G36480	A8	64.8806	qA8-5
						FAE1	A8	65.4001	qA8-5		FAE1	A8	65.4001	qA8-5
						AT4G31050	A8	66.3897	qA8-5		AT4G31050	A8	66.3897	qA8-5
						FAD6	A8	66.4307	qA8-5		FAD6	A8	66.4307	qA8-5
						LPAT1	A8	66.5201	qA8-5		LPAT1	A8	66.5201	qA8-5
						ATS1	A8	67.1562	qA8-5		ATS1	A8	67.1562	qA8-5
						AT4G25140	A8	67.36	qA8-5		AT4G25140	A8	67.36	qA8-5
						CER2	A8	67.4453	qA8-5		CER2	A8	67.4453	qA8-5
						AT4G22340	A8	67.7513	qA8-5		AT4G22340	A8	67.7513	qA8-5
35	HS-Au8(bb)	142.286	HS-Au8	133.8-152.3		HBr074(bb)	73.741	HBr074	57.4-74.6		RA2E12(bb)	69.423	RA2E12	57.4-74.6
	CYCA1	C3	151.937	qC3-3		ACBP	A8	59.3039	qA8-5		ACBP	A8	59.3039	qA8-5
						AT1G32200	A8	59.6678	qA8-5		AT1G32200	A8	59.6678	qA8-5
						ACC2	A8	63.3735	qA8-5		ACC2	A8	63.3735	qA8-5
						PIS2	A8	63.5551	qA8-5		PIS2	A8	63.5551	qA8-5
						AT4G39850	A8	63.9699	qA8-5		AT4G39850	A8	63.9699	qA8-5
						AT4G36480	A8	64.8806	qA8-5		AT4G36480	A8	64.8806	qA8-5
						FAE1	A8	65.4001	qA8-5		FAE1	A8	65.4001	qA8-5
						AT4G31050	A8	66.3897	qA8-5		AT4G31050	A8	66.3897	qA8-5
						FAD6	A8	66.4307	qA8-5		FAD6	A8	66.4307	qA8-5
						LPAT1	A8	66.5201	qA8-5		LPAT1	A8	66.5201	qA8-5
						ATS1	A8	67.1562	qA8-5		ATS1	A8	67.1562	qA8-5
						AT4G25140	A8	67.36	qA8-5		AT4G25140	A8	67.36	qA8-5
						CER2	A8	67.4453	qA8-5		CER2	A8	67.4453	qA8-5
						AT4G22340	A8	67.7513	qA8-5		AT4G22340	A8	67.7513	qA8-5
36	HS-Au8(bb)	142.286	HS-Au8	133.8-152.3		sS1702(bb)	71.687	sS1702	57.4-74.6		RA2E12(bb)	69.423	RA2E12	57.4-74.6
	CYCA1	C3	151.937	qC3-3		ACBP	A8	59.3039	qA8-5		ACBP	A8	59.3039	qA8-5
						AT1G32200	A8	59.6678	qA8-5		AT1G32200	A8	59.6678	qA8-5
						ACC2	A8	63.3735	qA8-5		ACC2	A8	63.3735	qA8-5
						PIS2	A8	63.5551	qA8-5		PIS2	A8	63.5551	qA8-5
						AT4G39850	A8	63.9699	qA8-5		AT4G39850	A8	63.9699	qA8-5
						AT4G36480	A8	64.8806	qA8-5		AT4G36480	A8	64.8806	qA8-5
						FAE1	A8	65.4001	qA8-5		FAE1	A8	65.4001	qA8-5
						AT4G31050	A8	66.3897	qA8-5		AT4G31050	A8	66.3897	qA8-5
						FAD6	A8	66.4307	qA8-5		FAD6	A8	66.4307	qA8-5
						LPAT1	A8	66.5201	qA8-5		LPAT1	A8	66.5201	qA8-5
						ATS1	A8	67.1562	qA8-5		ATS1	A8	67.1562	qA8-5
						AT4G25140	A8	67.36	qA8-5		AT4G25140	A8	67.36	qA8-5
						CER2	A8	67.4453	qA8-5		CER2	A8	67.4453	qA8-5
						AT4G22340	A8	67.7513	qA8-5		AT4G22340	A8	67.7513	qA8-5
37	HG-FAE1-C3(bb)	136.889	HG-FAE1-C3	133.8-152.3		sR7178(bb)	74.238	sR7178	57.4-74.6		RA2E12(bb)	69.423	RA2E12	57.4-74.6
	CYCA1	C3	151.937	qC3-3		ACBP	A8	59.3039	qA8-5		ACBP	A8	59.3039	qA8-5
						AT1G32200	A8	59.6678	qA8-5		AT1G32200	A8	59.6678	qA8-5
						ACC2	A8	63.3735	qA8-5		ACC2	A8	63.3735	qA8-5
						PIS2	A8	63.5551	qA8-5		PIS2	A8	63.5551	qA8-5
						AT4G39850	A8	63.9699	qA8-5		AT4G39850	A8	63.9699	qA8-5
						AT4G36480	A8	64.8806	qA8-5		AT4G36480	A8	64.8806	qA8-5
						FAE1	A8	65.4001	qA8-5		FAE1	A8	65.4001	qA8-5
						AT4G31050	A8	66.3897	qA8-5		AT4G31050	A8	66.3897	qA8-5
						FAD6	A8	66.4307	qA8-5		FAD6	A8	66.4307	qA8-5
						LPAT1	A8	66.5201	qA8-5		LPAT1	A8	66.5201	qA8-5
						ATS1	A8	67.1562	qA8-5		ATS1	A8	67.1562	qA8-5
						AT4G25140	A8	67.36	qA8-5		AT4G25140	A8	67.36	qA8-5
						CER2	A8	67.4453	qA8-5		CER2	A8	67.4453	qA8-5
						AT4G22340	A8	67.7513	qA8-5		AT4G22340	A8	67.7513	qA8-5
38	HG-FAE1-C3(bb)	136.889	HG-FAE1-C3	133.8-152.3		HBr074(bb)	73.741	HBr074	57.4-74.6		RA2E12(bb)	69.423	RA2E12	57.4-74.6
	CYCA1	C3	151.937	qC3-3		ACBP	A8	59.3039	qA8-5		ACBP	A8	59.3039	qA8-5
						AT1G32200	A8	59.6678	qA8-5		AT1G32200	A8	59.6678	qA8-5
						ACC2	A8	63.3735	qA8-5		ACC2	A8	63.3735	qA8-5
						PIS2	A8	63.5551	qA8-5		PIS2	A8	63.5551	qA8-5
						AT4G39850	A8	63.9699	qA8-5		AT4G39850	A8	63.9699	qA8-5
						AT4G36480	A8	64.8806	qA8-5		AT4G36480	A8	64.8806	qA8-5
						FAE1	A8	65.4001	qA8-5		FAE1	A8	65.4001	qA8-5
						AT4G31050	A8	66.3897	qA8-5		AT4G31050	A8	66.3897	qA8-5
						FAD6	A8	66.4307	qA8-5		FAD6	A8	66.4307	qA8-5
						LPAT1	A8	66.5201	qA8-5		LPAT1	A8	66.5201	qA8-5
						ATS1	A8	67.1562	qA8-5		ATS1	A8	67.1562	qA8-5
						AT4G25140	A8	67.36	qA8-5		AT4G25140	A8	67.36	qA8-5
						CER2	A8	67.4453	qA8-5		CER2	A8	67.4453	qA8-5
						AT4G22340	A8	67.7513	qA8-5		AT4G22340	A8	67.7513	qA8-5
39	HG-FAE1-C3(bb)	136.889	HG-FAE1-C3	133.8-152.3		sS1702(bb)	71.687	sS1702	57.4-74.6		RA2E12(bb)	69.423	RA2E12	57.4-74.6
	CYCA1	C3	151.937	qC3-3		ACBP	A8	59.3039	qA8-5		ACBP	A8	59.3039	qA8-5
						AT1G32200	A8	59.6678	qA8-5		AT1G32200	A8	59.6678	qA8-5
						ACC2	A8	63.3735	qA8-5		ACC2	A8	63.3735	qA8-5
						PIS2	A8	63.5551	qA8-5		PIS2	A8	63.5551	qA8-5
						AT4G39850	A8	63.9699	qA8-5		AT4G39850	A8	63.9699	qA8-5
						AT4G36480	A8	64.8806	qA8-5		AT4G36480	A8	64.8806	qA8-5
						FAE1	A8	65.4001	qA8-5		FAE1	A8	65.4001	qA8-5
						AT4G31050	A8	66.3897	qA8-5		AT4G31050	A8	66.3897	qA8-5
						FAD6	A8	66.4307	qA8-5		FAD6	A8	66.4307	qA8-5
						LPAT1	A8	66.5201	qA8-5		LPAT1	A8	66.5201	qA8-5
						ATS1	A8	67.1562	qA8-5		ATS1	A8	67.1562	qA8-5
						AT4G25140	A8	67.36	qA8-5		AT4G25140	A8	67.36	qA8-5
						CER2	A8	67.4453	qA8-5		CER2	A8	67.4453	qA8-5
						AT4G22340	A8	67.7513	qA8-5		AT4G22340	A8	67.7513	qA8-5

## Sheet: C22-0
	F	Num.(True)	Ave.(True)	Num.(False)	Ave.(False)	MSA	MSW	MST	1-MSW/MST	Length	Code	Locus(allele)
C22：0-07D	140.248	32	0.65	144	0.385278	1.84498	0.0131551	0.0234304	0.438546	3	1	BRMS-093(aa)	BRAS068(aa)	BRMS-088(aa)
	136.112	32	0.646562	144	0.386458	1.78246	0.0130955	0.0230109	0.430901	3	2	BRMS-093(aa)	MR049(aa)	BRMS-088(aa)
	145.403	33	0.635152	142	0.37993	1.74511	0.0120019	0.0218317	0.450254	3	3	HG-FAE1-C3(aa)	IGF0235b(bb)	BRMS-088(aa)
	134.738	31	0.630968	128	0.382969	1.53974	0.0114277	0.0209372	0.454195	3	4	HG-FAE1-C3(aa)	IGF0235b(bb)	niab090(aa)
	136.632	32	0.635625	133	0.382331	1.66018	0.0121507	0.022033	0.448523	3	5	JICB0633(aa)	IGF0235b(bb)	BRMS-088(aa)
	146.952	33	0.647273	131	0.381832	1.87193	0.0127384	0.0239079	0.467189	3	6	JICB0633(aa)	BRAS068(aa)	BRMS-088(aa)
	135.136	31	0.643871	120	0.385167	1.67236	0.0123754	0.0231308	0.464983	3	7	JICB0633(aa)	BRAS068(aa)	niab090(aa)
	143.967	33	0.643939	130	0.384923	1.78755	0.0124164	0.0230967	0.462418	3	8	JICB0633(aa)	MR049(aa)	BRMS-088(aa)
	136.906	31	0.643871	119	0.388571	1.63917	0.0119729	0.0224996	0.46786	3	9	JICB0633(aa)	MR049(aa)	niab090(aa)
	136.674	32	0.644062	131	0.382137	1.77419	0.0129812	0.0236462	0.451025	3	10	JICB0633(aa)	sR7178(aa)	BRMS-088(aa)
	135.852	31	0.650323	125	0.38608	1.75996	0.012955	0.023907	0.458107	3	11	JICB0633(aa)	HBr095(aa)	BRMS-088(aa)
	149.261	34	0.645	132	0.382424	1.88203	0.012609	0.0236862	0.467665	3	12	JICB0633(aa)	sS1702(aa)	BRMS-088(aa)
	143.916	30	0.651333	122	0.386066	1.71861	0.0119417	0.0229317	0.479249	3	13	JICB0633(aa)	sS1702(aa)	niab090(aa)
	149.453	34	0.645	134	0.382239	1.88795	0.0126324	0.0236272	0.465345	2	14	JICB0633(aa)	BRMS-088(aa)
	143.462	30	0.651333	123	0.386911	1.71201	0.0119336	0.0227991	0.476576	3	15	JICB0633(aa)	BRMS-088(aa)	niab090(aa)
	135.96	31	0.643871	123	0.385528	1.67371	0.0123104	0.0228809	0.461981	2	16	JICB0633(aa)	niab090(aa)
C22-0-08W2	65.439	35	0.565143	140	0.289	2.13896	0.0326863	0.0445135	0.265699	3	17	HG4-HZ6-30(aa)	pW143(aa)	sS1702(aa)
	70.5922	33	0.572727	127	0.279685	2.24941	0.0318648	0.045525	0.300059	3	18	HG4-HZ6-30(aa)	pW143(aa)	HG-FAE1-A8(aa)
	65.0644	30	0.582667	143	0.290909	2.1115	0.0324524	0.0442787	0.267086	3	19	HG4-HZ6-30(aa)	HBr074(aa)	HG-FLC-A3(bb)
	66.0882	30	0.582667	145	0.289724	2.13315	0.0322773	0.0440977	0.26805	3	20	HG4-HZ6-30(aa)	sS1702(aa)	HG-FLC-A3(bb)
	69.6569	29	0.584138	132	0.278258	2.23078	0.0320252	0.0454447	0.295293	3	21	HG4-HZ6-30(aa)	HG-FAE1-A8(aa)	HG-FLC-A3(bb)
	64.6627	28	0.588571	141	0.294894	2.0175	0.0312004	0.0427531	0.270219	3	22	HG4-HZ6-30(aa)	BRMS-088(aa)	HG-FLC-A3(bb)
	65.5884	30	0.574667	130	0.278154	2.14844	0.0327564	0.0457409	0.283872	3	23	HR-C017-C9(aa)	HG-FAE1-A8(aa)	HG-FLC-A3(bb)
	65.1619	22	0.633182	134	0.298955	2.11765	0.0324983	0.0456136	0.287531	3	24	Ol13C12(aa)	pW143(aa)	HBr015(aa)
	70.6442	23	0.628696	138	0.296812	2.17498	0.0307878	0.0438927	0.298567	3	25	Ol13C12(aa)	pW143(aa)	sR7178(aa)
	71.8267	23	0.636522	140	0.300571	2.24111	0.0312017	0.0444971	0.298793	3	26	Ol13C12(aa)	pW143(aa)	HBr074(aa)
	68.0213	24	0.61625	125	0.29216	2.11823	0.0311407	0.0449159	0.306689	3	27	Ol13C12(aa)	pW143(aa)	HG-FAE1-A8(aa)
	65.7507	23	0.626087	137	0.300146	2.10108	0.0319553	0.0446323	0.28403	3	28	Ol13C12(aa)	pW143(aa)	HBr022(aa)
	67.2881	55	0.502909	111	0.259279	2.18296	0.0324419	0.0452012	0.282277	3	29	HR-S4-295(aa)	niab090(aa)	Na12B05a(aa)
	67.5248	45	0.531778	131	0.277786	2.16255	0.032026	0.0439392	0.271129	3	30	HR-S4-295(aa)	IGF2021z(bb)	HBr082(bb)
1	BRMS-093(aa)	146.26	BRMS-093	133.8-152.3		BRAS068(aa)	129.74	BRAS068	126.1-131.5		BRMS-088(aa)	70.119	BRMS-088	57.4-74.6
	CYCA1	C3	151.937	qC3-3		AT4G22340	C3	129.958	qC3-2		ACBP	A8	59.3039	qA8-5
						CER2	C3	130.02	qC3-2		AT1G32200	A8	59.6678	qA8-5
						AT4G25140	C3	130.037	qC3-2		ACC2	A8	63.3735	qA8-5
						ATS1	C3	130.078	qC3-2		PIS2	A8	63.5551	qA8-5
						LPAT1	C3	130.182	qC3-2		AT4G39850	A8	63.9699	qA8-5
						FAD6	C3	130.191	qC3-2		AT4G36480	A8	64.8806	qA8-5
						AT4G31050	C3	130.195	qC3-2		FAE1	A8	65.4001	qA8-5
						FAE1	C3	130.294	qC3-2		AT4G31050	A8	66.3897	qA8-5
						AT4G36480	C3	130.346	qC3-2		FAD6	A8	66.4307	qA8-5
						AT4G39850	C3	130.923	qC3-2		LPAT1	A8	66.5201	qA8-5
						PIS2	C3	131.243	qC3-2		ATS1	A8	67.1562	qA8-5
											AT4G25140	A8	67.36	qA8-5
											CER2	A8	67.4453	qA8-5
											AT4G22340	A8	67.7513	qA8-5
2	BRMS-093(aa)	146.26	BRMS-093	133.8-152.3		MR049(aa)	129.675	MR049	126.1-131.5		BRMS-088(aa)	70.119	BRMS-088	57.4-74.6
	CYCA1	C3	151.937	qC3-3		AT4G22340	C3	129.958	qC3-2		ACBP	A8	59.3039	qA8-5
						CER2	C3	130.02	qC3-2		AT1G32200	A8	59.6678	qA8-5
						AT4G25140	C3	130.037	qC3-2		ACC2	A8	63.3735	qA8-5
						ATS1	C3	130.078	qC3-2		PIS2	A8	63.5551	qA8-5
						LPAT1	C3	130.182	qC3-2		AT4G39850	A8	63.9699	qA8-5
						FAD6	C3	130.191	qC3-2		AT4G36480	A8	64.8806	qA8-5
						AT4G31050	C3	130.195	qC3-2		FAE1	A8	65.4001	qA8-5
						FAE1	C3	130.294	qC3-2		AT4G31050	A8	66.3897	qA8-5
						AT4G36480	C3	130.346	qC3-2		FAD6	A8	66.4307	qA8-5
						AT4G39850	C3	130.923	qC3-2		LPAT1	A8	66.5201	qA8-5
						PIS2	C3	131.243	qC3-2		ATS1	A8	67.1562	qA8-5
											AT4G25140	A8	67.36	qA8-5
											CER2	A8	67.4453	qA8-5
											AT4G22340	A8	67.7513	qA8-5
3	HG-FAE1-C3(bb)	136.889	HG-FAE1-C3	133.8-152.3		IGF0235b(bb)	133.792	IGF0235b	133.8-152.3		BRMS-088(aa)	70.119	BRMS-088	57.4-74.6
	CYCA1	C3	151.937	qC3-3		CYCA1	C3	151.937	qC3-3		ACBP	A8	59.3039	qA8-5
											AT1G32200	A8	59.6678	qA8-5
											ACC2	A8	63.3735	qA8-5
											PIS2	A8	63.5551	qA8-5
											AT4G39850	A8	63.9699	qA8-5
											AT4G36480	A8	64.8806	qA8-5
											FAE1	A8	65.4001	qA8-5
											AT4G31050	A8	66.3897	qA8-5
											FAD6	A8	66.4307	qA8-5
											LPAT1	A8	66.5201	qA8-5
											ATS1	A8	67.1562	qA8-5
											AT4G25140	A8	67.36	qA8-5
											CER2	A8	67.4453	qA8-5
											AT4G22340	A8	67.7513	qA8-5
4	HG-FAE1-C3(bb)	136.889	HG-FAE1-C3	133.8-152.3		IGF0235b(bb)	133.792	IGF0235b	133.8-152.3		niab090(aa)	66.753	niab090	57.4-74.6
	CYCA1	C3	151.937	qC3-3		CYCA1	C3	151.937	qC3-3		ACBP	A8	59.3039	qA8-5
											AT1G32200	A8	59.6678	qA8-5
											ACC2	A8	63.3735	qA8-5
											PIS2	A8	63.5551	qA8-5
											AT4G39850	A8	63.9699	qA8-5
											AT4G36480	A8	64.8806	qA8-5
											FAE1	A8	65.4001	qA8-5
											AT4G31050	A8	66.3897	qA8-5
											FAD6	A8	66.4307	qA8-5
											LPAT1	A8	66.5201	qA8-5
											ATS1	A8	67.1562	qA8-5
											AT4G25140	A8	67.36	qA8-5
											CER2	A8	67.4453	qA8-5
											AT4G22340	A8	67.7513	qA8-5
5	JICB0633(aa)	135.516	JICB0633	133.8-152.3		IGF0235b(bb)	133.792	IGF0235b	133.8-152.3		BRMS-088(aa)	70.119	BRMS-088	57.4-74.6
	CYCA1	C3	151.937	qC3-3		CYCA1	C3	151.937	qC3-3		ACBP	A8	59.3039	qA8-5
											AT1G32200	A8	59.6678	qA8-5
											ACC2	A8	63.3735	qA8-5
											PIS2	A8	63.5551	qA8-5
											AT4G39850	A8	63.9699	qA8-5
											AT4G36480	A8	64.8806	qA8-5
											FAE1	A8	65.4001	qA8-5
											AT4G31050	A8	66.3897	qA8-5
											FAD6	A8	66.4307	qA8-5
											LPAT1	A8	66.5201	qA8-5
											ATS1	A8	67.1562	qA8-5
											AT4G25140	A8	67.36	qA8-5
											CER2	A8	67.4453	qA8-5
											AT4G22340	A8	67.7513	qA8-5
6	JICB0633(aa)	135.516	JICB0633	133.8-152.3		BRAS068(aa)	129.74	BRAS068	126.1-131.5		BRMS-088(aa)	70.119	BRMS-088	57.4-74.6
	CYCA1	C3	151.937	qC3-3		AT4G22340	C3	129.958	qC3-2		ACBP	A8	59.3039	qA8-5
						CER2	C3	130.02	qC3-2		AT1G32200	A8	59.6678	qA8-5
						AT4G25140	C3	130.037	qC3-2		ACC2	A8	63.3735	qA8-5
						ATS1	C3	130.078	qC3-2		PIS2	A8	63.5551	qA8-5
						LPAT1	C3	130.182	qC3-2		AT4G39850	A8	63.9699	qA8-5
						FAD6	C3	130.191	qC3-2		AT4G36480	A8	64.8806	qA8-5
						AT4G31050	C3	130.195	qC3-2		FAE1	A8	65.4001	qA8-5
						FAE1	C3	130.294	qC3-2		AT4G31050	A8	66.3897	qA8-5
						AT4G36480	C3	130.346	qC3-2		FAD6	A8	66.4307	qA8-5
						AT4G39850	C3	130.923	qC3-2		LPAT1	A8	66.5201	qA8-5
						PIS2	C3	131.243	qC3-2		ATS1	A8	67.1562	qA8-5
											AT4G25140	A8	67.36	qA8-5
											CER2	A8	67.4453	qA8-5
											AT4G22340	A8	67.7513	qA8-5
7	JICB0633(aa)	135.516	JICB0633	133.8-152.3		BRAS068(aa)	129.74	BRAS068	126.1-131.5		niab090(aa)	66.753	niab090	57.4-74.6
	CYCA1	C3	151.937	qC3-3		AT4G22340	C3	129.958	qC3-2		ACBP	A8	59.3039	qA8-5
						CER2	C3	130.02	qC3-2		AT1G32200	A8	59.6678	qA8-5
						AT4G25140	C3	130.037	qC3-2		ACC2	A8	63.3735	qA8-5
						ATS1	C3	130.078	qC3-2		PIS2	A8	63.5551	qA8-5
						LPAT1	C3	130.182	qC3-2		AT4G39850	A8	63.9699	qA8-5
						FAD6	C3	130.191	qC3-2		AT4G36480	A8	64.8806	qA8-5
						AT4G31050	C3	130.195	qC3-2		FAE1	A8	65.4001	qA8-5
						FAE1	C3	130.294	qC3-2		AT4G31050	A8	66.3897	qA8-5
						AT4G36480	C3	130.346	qC3-2		FAD6	A8	66.4307	qA8-5
						AT4G39850	C3	130.923	qC3-2		LPAT1	A8	66.5201	qA8-5
						PIS2	C3	131.243	qC3-2		ATS1	A8	67.1562	qA8-5
											AT4G25140	A8	67.36	qA8-5
											CER2	A8	67.4453	qA8-5
											AT4G22340	A8	67.7513	qA8-5
8	JICB0633(aa)	135.516	JICB0633	133.8-152.3		MR049(aa)	129.675	MR049	126.1-131.5		BRMS-088(aa)	70.119	BRMS-088	57.4-74.6
	CYCA1	C3	151.937	qC3-3		AT4G22340	C3	129.958	qC3-2		ACBP	A8	59.3039	qA8-5
						CER2	C3	130.02	qC3-2		AT1G32200	A8	59.6678	qA8-5
						AT4G25140	C3	130.037	qC3-2		ACC2	A8	63.3735	qA8-5
						ATS1	C3	130.078	qC3-2		PIS2	A8	63.5551	qA8-5
						LPAT1	C3	130.182	qC3-2		AT4G39850	A8	63.9699	qA8-5
						FAD6	C3	130.191	qC3-2		AT4G36480	A8	64.8806	qA8-5
						AT4G31050	C3	130.195	qC3-2		FAE1	A8	65.4001	qA8-5
						FAE1	C3	130.294	qC3-2		AT4G31050	A8	66.3897	qA8-5
						AT4G36480	C3	130.346	qC3-2		FAD6	A8	66.4307	qA8-5
						AT4G39850	C3	130.923	qC3-2		LPAT1	A8	66.5201	qA8-5
						PIS2	C3	131.243	qC3-2		ATS1	A8	67.1562	qA8-5
											AT4G25140	A8	67.36	qA8-5
											CER2	A8	67.4453	qA8-5
											AT4G22340	A8	67.7513	qA8-5
9	JICB0633(aa)	135.516	JICB0633	133.8-152.3		MR049(aa)	129.675	MR049	126.1-131.5		niab090(aa)	66.753	niab090	57.4-74.6
	CYCA1	C3	151.937	qC3-3		AT4G22340	C3	129.958	qC3-2		ACBP	A8	59.3039	qA8-5
						CER2	C3	130.02	qC3-2		AT1G32200	A8	59.6678	qA8-5
						AT4G25140	C3	130.037	qC3-2		ACC2	A8	63.3735	qA8-5
						ATS1	C3	130.078	qC3-2		PIS2	A8	63.5551	qA8-5
						LPAT1	C3	130.182	qC3-2		AT4G39850	A8	63.9699	qA8-5
						FAD6	C3	130.191	qC3-2		AT4G36480	A8	64.8806	qA8-5
						AT4G31050	C3	130.195	qC3-2		FAE1	A8	65.4001	qA8-5
						FAE1	C3	130.294	qC3-2		AT4G31050	A8	66.3897	qA8-5
						AT4G36480	C3	130.346	qC3-2		FAD6	A8	66.4307	qA8-5
						AT4G39850	C3	130.923	qC3-2		LPAT1	A8	66.5201	qA8-5
						PIS2	C3	131.243	qC3-2		ATS1	A8	67.1562	qA8-5
											AT4G25140	A8	67.36	qA8-5
											CER2	A8	67.4453	qA8-5
											AT4G22340	A8	67.7513	qA8-5
10	JICB0633(aa)	135.516	JICB0633	133.8-152.3		sR7178(aa)	74.238	sR7178	57.4-74.6		BRMS-088(aa)	70.119	BRMS-088	57.4-74.6
	CYCA1	C3	151.937	qC3-3		ACBP	A8	59.3039	qA8-5		ACBP	A8	59.3039	qA8-5
						AT1G32200	A8	59.6678	qA8-5		AT1G32200	A8	59.6678	qA8-5
						ACC2	A8	63.3735	qA8-5		ACC2	A8	63.3735	qA8-5
						PIS2	A8	63.5551	qA8-5		PIS2	A8	63.5551	qA8-5
						AT4G39850	A8	63.9699	qA8-5		AT4G39850	A8	63.9699	qA8-5
						AT4G36480	A8	64.8806	qA8-5		AT4G36480	A8	64.8806	qA8-5
						FAE1	A8	65.4001	qA8-5		FAE1	A8	65.4001	qA8-5
						AT4G31050	A8	66.3897	qA8-5		AT4G31050	A8	66.3897	qA8-5
						FAD6	A8	66.4307	qA8-5		FAD6	A8	66.4307	qA8-5
						LPAT1	A8	66.5201	qA8-5		LPAT1	A8	66.5201	qA8-5
						ATS1	A8	67.1562	qA8-5		ATS1	A8	67.1562	qA8-5
						AT4G25140	A8	67.36	qA8-5		AT4G25140	A8	67.36	qA8-5
						CER2	A8	67.4453	qA8-5		CER2	A8	67.4453	qA8-5
						AT4G22340	A8	67.7513	qA8-5		AT4G22340	A8	67.7513	qA8-5
11	JICB0633(aa)	135.516	JICB0633	133.8-152.3		HBr095(aa)	73.125	HBr095	57.4-74.6		BRMS-088(aa)	70.119	BRMS-088	57.4-74.6
	CYCA1	C3	151.937	qC3-3		ACBP	A8	59.3039	qA8-5		ACBP	A8	59.3039	qA8-5
						AT1G32200	A8	59.6678	qA8-5		AT1G32200	A8	59.6678	qA8-5
						ACC2	A8	63.3735	qA8-5		ACC2	A8	63.3735	qA8-5
						PIS2	A8	63.5551	qA8-5		PIS2	A8	63.5551	qA8-5
						AT4G39850	A8	63.9699	qA8-5		AT4G39850	A8	63.9699	qA8-5
						AT4G36480	A8	64.8806	qA8-5		AT4G36480	A8	64.8806	qA8-5
						FAE1	A8	65.4001	qA8-5		FAE1	A8	65.4001	qA8-5
						AT4G31050	A8	66.3897	qA8-5		AT4G31050	A8	66.3897	qA8-5
						FAD6	A8	66.4307	qA8-5		FAD6	A8	66.4307	qA8-5
						LPAT1	A8	66.5201	qA8-5		LPAT1	A8	66.5201	qA8-5
						ATS1	A8	67.1562	qA8-5		ATS1	A8	67.1562	qA8-5
						AT4G25140	A8	67.36	qA8-5		AT4G25140	A8	67.36	qA8-5
						CER2	A8	67.4453	qA8-5		CER2	A8	67.4453	qA8-5
						AT4G22340	A8	67.7513	qA8-5		AT4G22340	A8	67.7513	qA8-5
12	JICB0633(aa)	135.516	JICB0633	133.8-152.3		sS1702(bb)	71.687	sS1702	57.4-74.6		BRMS-088(aa)	70.119	BRMS-088	57.4-74.6
	CYCA1	C3	151.937	qC3-3		ACBP	A8	59.3039	qA8-5		ACBP	A8	59.3039	qA8-5
						AT1G32200	A8	59.6678	qA8-5		AT1G32200	A8	59.6678	qA8-5
						ACC2	A8	63.3735	qA8-5		ACC2	A8	63.3735	qA8-5
						PIS2	A8	63.5551	qA8-5		PIS2	A8	63.5551	qA8-5
						AT4G39850	A8	63.9699	qA8-5		AT4G39850	A8	63.9699	qA8-5
						AT4G36480	A8	64.8806	qA8-5		AT4G36480	A8	64.8806	qA8-5
						FAE1	A8	65.4001	qA8-5		FAE1	A8	65.4001	qA8-5
						AT4G31050	A8	66.3897	qA8-5		AT4G31050	A8	66.3897	qA8-5
						FAD6	A8	66.4307	qA8-5		FAD6	A8	66.4307	qA8-5
						LPAT1	A8	66.5201	qA8-5		LPAT1	A8	66.5201	qA8-5
						ATS1	A8	67.1562	qA8-5		ATS1	A8	67.1562	qA8-5
						AT4G25140	A8	67.36	qA8-5		AT4G25140	A8	67.36	qA8-5
						CER2	A8	67.4453	qA8-5		CER2	A8	67.4453	qA8-5
						AT4G22340	A8	67.7513	qA8-5		AT4G22340	A8	67.7513	qA8-5
13	JICB0633(aa)	135.516	JICB0633	133.8-152.3		sS1702(bb)	71.687	sS1702	57.4-74.6		niab090(aa)	66.753	niab090	57.4-74.6
	CYCA1	C3	151.937	qC3-3		ACBP	A8	59.3039	qA8-5		ACBP	A8	59.3039	qA8-5
						AT1G32200	A8	59.6678	qA8-5		AT1G32200	A8	59.6678	qA8-5
						ACC2	A8	63.3735	qA8-5		ACC2	A8	63.3735	qA8-5
						PIS2	A8	63.5551	qA8-5		PIS2	A8	63.5551	qA8-5
						AT4G39850	A8	63.9699	qA8-5		AT4G39850	A8	63.9699	qA8-5
						AT4G36480	A8	64.8806	qA8-5		AT4G36480	A8	64.8806	qA8-5
						FAE1	A8	65.4001	qA8-5		FAE1	A8	65.4001	qA8-5
						AT4G31050	A8	66.3897	qA8-5		AT4G31050	A8	66.3897	qA8-5
						FAD6	A8	66.4307	qA8-5		FAD6	A8	66.4307	qA8-5
						LPAT1	A8	66.5201	qA8-5		LPAT1	A8	66.5201	qA8-5
						ATS1	A8	67.1562	qA8-5		ATS1	A8	67.1562	qA8-5
						AT4G25140	A8	67.36	qA8-5		AT4G25140	A8	67.36	qA8-5
						CER2	A8	67.4453	qA8-5		CER2	A8	67.4453	qA8-5
						AT4G22340	A8	67.7513	qA8-5		AT4G22340	A8	67.7513	qA8-5
14	JICB0633(aa)	135.516	JICB0633	133.8-152.3		BRMS-088(aa)	70.119	BRMS-088	57.4-74.6
	CYCA1	C3	151.937	qC3-3		ACBP	A8	59.3039	qA8-5
						AT1G32200	A8	59.6678	qA8-5
						ACC2	A8	63.3735	qA8-5
						PIS2	A8	63.5551	qA8-5
						AT4G39850	A8	63.9699	qA8-5
						AT4G36480	A8	64.8806	qA8-5
						FAE1	A8	65.4001	qA8-5
						AT4G31050	A8	66.3897	qA8-5
						FAD6	A8	66.4307	qA8-5
						LPAT1	A8	66.5201	qA8-5
						ATS1	A8	67.1562	qA8-5
						AT4G25140	A8	67.36	qA8-5
						CER2	A8	67.4453	qA8-5
						AT4G22340	A8	67.7513	qA8-5
15	JICB0633(aa)	135.516	JICB0633	133.8-152.3		BRMS-088(aa)	70.119	BRMS-088	57.4-74.6		niab090(aa)	66.753	niab090	57.4-74.6
	CYCA1	C3	151.937	qC3-3		ACBP	A8	59.3039	qA8-5		ACBP	A8	59.3039	qA8-5
						AT1G32200	A8	59.6678	qA8-5		AT1G32200	A8	59.6678	qA8-5
						ACC2	A8	63.3735	qA8-5		ACC2	A8	63.3735	qA8-5
						PIS2	A8	63.5551	qA8-5		PIS2	A8	63.5551	qA8-5
						AT4G39850	A8	63.9699	qA8-5		AT4G39850	A8	63.9699	qA8-5
						AT4G36480	A8	64.8806	qA8-5		AT4G36480	A8	64.8806	qA8-5
						FAE1	A8	65.4001	qA8-5		FAE1	A8	65.4001	qA8-5
						AT4G31050	A8	66.3897	qA8-5		AT4G31050	A8	66.3897	qA8-5
						FAD6	A8	66.4307	qA8-5		FAD6	A8	66.4307	qA8-5
						LPAT1	A8	66.5201	qA8-5		LPAT1	A8	66.5201	qA8-5
						ATS1	A8	67.1562	qA8-5		ATS1	A8	67.1562	qA8-5
						AT4G25140	A8	67.36	qA8-5		AT4G25140	A8	67.36	qA8-5
						CER2	A8	67.4453	qA8-5		CER2	A8	67.4453	qA8-5
						AT4G22340	A8	67.7513	qA8-5		AT4G22340	A8	67.7513	qA8-5
16	JICB0633(aa)	135.516	JICB0633	133.8-152.3		niab090(aa)	66.753	niab090	57.4-74.6
	CYCA1	C3	151.937	qC3-3		ACBP	A8	59.3039	qA8-5
						AT1G32200	A8	59.6678	qA8-5
						ACC2	A8	63.3735	qA8-5
						PIS2	A8	63.5551	qA8-5
						AT4G39850	A8	63.9699	qA8-5
						AT4G36480	A8	64.8806	qA8-5
						FAE1	A8	65.4001	qA8-5
						AT4G31050	A8	66.3897	qA8-5
						FAD6	A8	66.4307	qA8-5
						LPAT1	A8	66.5201	qA8-5
						ATS1	A8	67.1562	qA8-5
						AT4G25140	A8	67.36	qA8-5
						CER2	A8	67.4453	qA8-5
						AT4G22340	A8	67.7513	qA8-5
17	HG4-HZ6-30(aa)	87.365	HG4-HZ6-30			pW143(aa)	85.467	pW143	80.3-91.5		sS1702(bb)	71.687	sS1702	57.4-74.6
						AT3G10370	C3	81.2876	qC3-7		ACBP	A8	59.3039	qA8-5
						FAD3	C3	82.9462	qC3-7		AT1G32200	A8	59.6678	qA8-5
						GPAT5	C3	83.5088	qC3-7		ACC2	A8	63.3735	qA8-5
						FAD2	C3	85.0574	qC3-7		PIS2	A8	63.5551	qA8-5
											AT4G39850	A8	63.9699	qA8-5
											AT4G36480	A8	64.8806	qA8-5
											FAE1	A8	65.4001	qA8-5
											AT4G31050	A8	66.3897	qA8-5
											FAD6	A8	66.4307	qA8-5
											LPAT1	A8	66.5201	qA8-5
											ATS1	A8	67.1562	qA8-5
											AT4G25140	A8	67.36	qA8-5
											CER2	A8	67.4453	qA8-5
											AT4G22340	A8	67.7513	qA8-5
18	HG4-HZ6-30(aa)	87.365	HG4-HZ6-30			pW143(aa)	85.467	pW143	80.3-91.5		HG-FAE1-A8(bb)	70.683	HG-FAE1-A8	57.4-74.6
						AT3G10370	C3	81.2876	qC3-7		ACBP	A8	59.3039	qA8-5
						FAD3	C3	82.9462	qC3-7		AT1G32200	A8	59.6678	qA8-5
						GPAT5	C3	83.5088	qC3-7		ACC2	A8	63.3735	qA8-5
						FAD2	C3	85.0574	qC3-7		PIS2	A8	63.5551	qA8-5
											AT4G39850	A8	63.9699	qA8-5
											AT4G36480	A8	64.8806	qA8-5
											FAE1	A8	65.4001	qA8-5
											AT4G31050	A8	66.3897	qA8-5
											FAD6	A8	66.4307	qA8-5
											LPAT1	A8	66.5201	qA8-5
											ATS1	A8	67.1562	qA8-5
											AT4G25140	A8	67.36	qA8-5
											CER2	A8	67.4453	qA8-5
											AT4G22340	A8	67.7513	qA8-5
19	HG4-HZ6-30(aa)	87.365	HG4-HZ6-30			HBr074(bb)	73.741	HBr074	57.4-74.6		HG-FLC-A3(bb)	36.634	HG-FLC-A3	35.9-37.7
						ACBP	A8	59.3039	qA8-5
						AT1G32200	A8	59.6678	qA8-5
						ACC2	A8	63.3735	qA8-5
						PIS2	A8	63.5551	qA8-5
						AT4G39850	A8	63.9699	qA8-5
						AT4G36480	A8	64.8806	qA8-5
						FAE1	A8	65.4001	qA8-5
						AT4G31050	A8	66.3897	qA8-5
						FAD6	A8	66.4307	qA8-5
						LPAT1	A8	66.5201	qA8-5
						ATS1	A8	67.1562	qA8-5
						AT4G25140	A8	67.36	qA8-5
						CER2	A8	67.4453	qA8-5
						AT4G22340	A8	67.7513	qA8-5
20	HG4-HZ6-30(aa)	87.365	HG4-HZ6-30			sS1702(bb)	71.687	sS1702	57.4-74.6		HG-FLC-A3(bb)	36.634	HG-FLC-A3	35.9-37.7
						ACBP	A8	59.3039	qA8-5
						AT1G32200	A8	59.6678	qA8-5
						ACC2	A8	63.3735	qA8-5
						PIS2	A8	63.5551	qA8-5
						AT4G39850	A8	63.9699	qA8-5
						AT4G36480	A8	64.8806	qA8-5
						FAE1	A8	65.4001	qA8-5
						AT4G31050	A8	66.3897	qA8-5
						FAD6	A8	66.4307	qA8-5
						LPAT1	A8	66.5201	qA8-5
						ATS1	A8	67.1562	qA8-5
						AT4G25140	A8	67.36	qA8-5
						CER2	A8	67.4453	qA8-5
						AT4G22340	A8	67.7513	qA8-5
21	HG4-HZ6-30(aa)	87.365	HG4-HZ6-30			HG-FAE1-A8(bb)	70.683	HG-FAE1-A8	57.4-74.6		HG-FLC-A3(bb)	36.634	HG-FLC-A3	35.9-37.7
						ACBP	A8	59.3039	qA8-5
						AT1G32200	A8	59.6678	qA8-5
						ACC2	A8	63.3735	qA8-5
						PIS2	A8	63.5551	qA8-5
						AT4G39850	A8	63.9699	qA8-5
						AT4G36480	A8	64.8806	qA8-5
						FAE1	A8	65.4001	qA8-5
						AT4G31050	A8	66.3897	qA8-5
						FAD6	A8	66.4307	qA8-5
						LPAT1	A8	66.5201	qA8-5
						ATS1	A8	67.1562	qA8-5
						AT4G25140	A8	67.36	qA8-5
						CER2	A8	67.4453	qA8-5
						AT4G22340	A8	67.7513	qA8-5
22	HG4-HZ6-30(aa)	87.365	HG4-HZ6-30			BRMS-088(bb)	70.119	BRMS-088	57.4-74.6		HG-FLC-A3(bb)	36.634	HG-FLC-A3	35.9-37.7
						ACBP	A8	59.3039	qA8-5
						AT1G32200	A8	59.6678	qA8-5
						ACC2	A8	63.3735	qA8-5
						PIS2	A8	63.5551	qA8-5
						AT4G39850	A8	63.9699	qA8-5
						AT4G36480	A8	64.8806	qA8-5
						FAE1	A8	65.4001	qA8-5
						AT4G31050	A8	66.3897	qA8-5
						FAD6	A8	66.4307	qA8-5
						LPAT1	A8	66.5201	qA8-5
						ATS1	A8	67.1562	qA8-5
						AT4G25140	A8	67.36	qA8-5
						CER2	A8	67.4453	qA8-5
						AT4G22340	A8	67.7513	qA8-5
23	HR-C017-C9(aa)	82.864	HR-C017-C9			HG-FAE1-A8(bb)	70.683	HG-FAE1-A8	57.4-74.6		HG-FLC-A3(bb)	36.634	HG-FLC-A3	35.9-37.7
						ACBP	A8	59.3039	qA8-5
						AT1G32200	A8	59.6678	qA8-5
						ACC2	A8	63.3735	qA8-5
						PIS2	A8	63.5551	qA8-5
						AT4G39850	A8	63.9699	qA8-5
						AT4G36480	A8	64.8806	qA8-5
						FAE1	A8	65.4001	qA8-5
						AT4G31050	A8	66.3897	qA8-5
						FAD6	A8	66.4307	qA8-5
						LPAT1	A8	66.5201	qA8-5
						ATS1	A8	67.1562	qA8-5
						AT4G25140	A8	67.36	qA8-5
						CER2	A8	67.4453	qA8-5
						AT4G22340	A8	67.7513	qA8-5
24	Ol13C12(aa)	130.364	Ol13C12	126.1-131.5		pW143(aa)	85.467	pW143	80.3-91.5		HBr015(aa)	75.508	HBr015	75.3-90.4
	AT4G22340	C3	129.958	qC3-2		AT3G10370	C3	81.2876	qC3-7		KAS3	A8	75.4085	qA8-6
	CER2	C3	130.02	qC3-2		FAD3	C3	82.9462	qC3-7		AT1G63380	A8	75.4651	qA8-6
	AT4G25140	C3	130.037	qC3-2		GPAT5	C3	83.5088	qC3-7		AT1G62610	A8	75.4701	qA8-6
	ATS1	C3	130.078	qC3-2		FAD2	C3	85.0574	qC3-7		LEC1	A8	76.1042	qA8-6
	LPAT1	C3	130.182	qC3-2							AT1G24470	A8	76.4789	qA8-6
	FAD6	C3	130.191	qC3-2							LEC2	A8	76.963	qA8-6
	AT4G31050	C3	130.195	qC3-2							ACBP	A8	77.4872	qA8-6
	FAE1	C3	130.294	qC3-2							AT1G32200	A8	77.5245	qA8-6
	AT4G36480	C3	130.346	qC3-2							ACC2	A8	77.9043	qA8-6
	AT4G39850	C3	130.923	qC3-2							CER3	A8	86.3137	qA8-6
	PIS2	C3	131.243	qC3-2							At5g03880	A8	86.558	qA8-6
											FAD3	A8	86.8312	qA8-6
											GPAT7	A8	86.9058	qA8-6
											GRF6	A8	87.5384	qA8-6
											AT5G11650	A8	87.7397	qA8-6
											PDAT	A8	88.0229	qA8-6
											BCCP2	A8	88.3047	qA8-6
											AT5G16240	A8	88.4217	qA8-6
											AT5G18630	A8	88.812	qA8-6
											AT5G18640	A8	88.8166	qA8-6
25	Ol13C12(aa)	130.364	Ol13C12	126.1-131.5		pW143(aa)	85.467	pW143	80.3-91.5		sR7178(bb)	74.238	sR7178	57.4-74.6
	AT4G22340	C3	129.958	qC3-2		AT3G10370	C3	81.2876	qC3-7		ACBP	A8	59.3039	qA8-5
	CER2	C3	130.02	qC3-2		FAD3	C3	82.9462	qC3-7		AT1G32200	A8	59.6678	qA8-5
	AT4G25140	C3	130.037	qC3-2		GPAT5	C3	83.5088	qC3-7		ACC2	A8	63.3735	qA8-5
	ATS1	C3	130.078	qC3-2		FAD2	C3	85.0574	qC3-7		PIS2	A8	63.5551	qA8-5
	LPAT1	C3	130.182	qC3-2							AT4G39850	A8	63.9699	qA8-5
	FAD6	C3	130.191	qC3-2							AT4G36480	A8	64.8806	qA8-5
	AT4G31050	C3	130.195	qC3-2							FAE1	A8	65.4001	qA8-5
	FAE1	C3	130.294	qC3-2							AT4G31050	A8	66.3897	qA8-5
	AT4G36480	C3	130.346	qC3-2							FAD6	A8	66.4307	qA8-5
	AT4G39850	C3	130.923	qC3-2							LPAT1	A8	66.5201	qA8-5
	PIS2	C3	131.243	qC3-2							ATS1	A8	67.1562	qA8-5
											AT4G25140	A8	67.36	qA8-5
											CER2	A8	67.4453	qA8-5
											AT4G22340	A8	67.7513	qA8-5
26	Ol13C12(aa)	130.364	Ol13C12	126.1-131.5		pW143(aa)	85.467	pW143	80.3-91.5		HBr074(bb)	73.741	HBr074	57.4-74.6
	AT4G22340	C3	129.958	qC3-2		AT3G10370	C3	81.2876	qC3-7		ACBP	A8	59.3039	qA8-5
	CER2	C3	130.02	qC3-2		FAD3	C3	82.9462	qC3-7		AT1G32200	A8	59.6678	qA8-5
	AT4G25140	C3	130.037	qC3-2		GPAT5	C3	83.5088	qC3-7		ACC2	A8	63.3735	qA8-5
	ATS1	C3	130.078	qC3-2		FAD2	C3	85.0574	qC3-7		PIS2	A8	63.5551	qA8-5
	LPAT1	C3	130.182	qC3-2							AT4G39850	A8	63.9699	qA8-5
	FAD6	C3	130.191	qC3-2							AT4G36480	A8	64.8806	qA8-5
	AT4G31050	C3	130.195	qC3-2							FAE1	A8	65.4001	qA8-5
	FAE1	C3	130.294	qC3-2							AT4G31050	A8	66.3897	qA8-5
	AT4G36480	C3	130.346	qC3-2							FAD6	A8	66.4307	qA8-5
	AT4G39850	C3	130.923	qC3-2							LPAT1	A8	66.5201	qA8-5
	PIS2	C3	131.243	qC3-2							ATS1	A8	67.1562	qA8-5
											AT4G25140	A8	67.36	qA8-5
											CER2	A8	67.4453	qA8-5
											AT4G22340	A8	67.7513	qA8-5
27	Ol13C12(aa)	130.364	Ol13C12	126.1-131.5		pW143(aa)	85.467	pW143	80.3-91.5		HG-FAE1-A8(bb)	70.683	HG-FAE1-A8	57.4-74.6
	AT4G22340	C3	129.958	qC3-2		AT3G10370	C3	81.2876	qC3-7		ACBP	A8	59.3039	qA8-5
	CER2	C3	130.02	qC3-2		FAD3	C3	82.9462	qC3-7		AT1G32200	A8	59.6678	qA8-5
	AT4G25140	C3	130.037	qC3-2		GPAT5	C3	83.5088	qC3-7		ACC2	A8	63.3735	qA8-5
	ATS1	C3	130.078	qC3-2		FAD2	C3	85.0574	qC3-7		PIS2	A8	63.5551	qA8-5
	LPAT1	C3	130.182	qC3-2							AT4G39850	A8	63.9699	qA8-5
	FAD6	C3	130.191	qC3-2							AT4G36480	A8	64.8806	qA8-5
	AT4G31050	C3	130.195	qC3-2							FAE1	A8	65.4001	qA8-5
	FAE1	C3	130.294	qC3-2							AT4G31050	A8	66.3897	qA8-5
	AT4G36480	C3	130.346	qC3-2							FAD6	A8	66.4307	qA8-5
	AT4G39850	C3	130.923	qC3-2							LPAT1	A8	66.5201	qA8-5
	PIS2	C3	131.243	qC3-2							ATS1	A8	67.1562	qA8-5
											AT4G25140	A8	67.36	qA8-5
											CER2	A8	67.4453	qA8-5
											AT4G22340	A8	67.7513	qA8-5
28	Ol13C12(aa)	130.364	Ol13C12	126.1-131.5		pW143(aa)	85.467	pW143	80.3-91.5		HBr022(aa)	68.042	HBr022	57.4-74.6
	AT4G22340	C3	129.958	qC3-2		AT3G10370	C3	81.2876	qC3-7		ACBP	A8	59.3039	qA8-5
	CER2	C3	130.02	qC3-2		FAD3	C3	82.9462	qC3-7		AT1G32200	A8	59.6678	qA8-5
	AT4G25140	C3	130.037	qC3-2		GPAT5	C3	83.5088	qC3-7		ACC2	A8	63.3735	qA8-5
	ATS1	C3	130.078	qC3-2		FAD2	C3	85.0574	qC3-7		PIS2	A8	63.5551	qA8-5
	LPAT1	C3	130.182	qC3-2							AT4G39850	A8	63.9699	qA8-5
	FAD6	C3	130.191	qC3-2							AT4G36480	A8	64.8806	qA8-5
	AT4G31050	C3	130.195	qC3-2							FAE1	A8	65.4001	qA8-5
	FAE1	C3	130.294	qC3-2							AT4G31050	A8	66.3897	qA8-5
	AT4G36480	C3	130.346	qC3-2							FAD6	A8	66.4307	qA8-5
	AT4G39850	C3	130.923	qC3-2							LPAT1	A8	66.5201	qA8-5
	PIS2	C3	131.243	qC3-2							ATS1	A8	67.1562	qA8-5
											AT4G25140	A8	67.36	qA8-5
											CER2	A8	67.4453	qA8-5
											AT4G22340	A8	67.7513	qA8-5
29	HR-S4-295(aa)	78.25	HR-S4-295	75.3-90.4		niab090(bb)	66.753	niab090	57.4-74.6		Na12B05a(aa)	47.95	Na12B05a	48.0-53.3
	KAS3	A8	75.4085	qA8-6		ACBP	A8	59.3039	qA8-5		LEC1	A8	49.6923	qA8-4
	AT1G63380	A8	75.4651	qA8-6		AT1G32200	A8	59.6678	qA8-5		AT1G24470	A8	50.3414	qA8-4
	AT1G62610	A8	75.4701	qA8-6		ACC2	A8	63.3735	qA8-5		LEC2	A8	51.1799	qA8-4
	LEC1	A8	76.1042	qA8-6		PIS2	A8	63.5551	qA8-5
	AT1G24470	A8	76.4789	qA8-6		AT4G39850	A8	63.9699	qA8-5
	LEC2	A8	76.963	qA8-6		AT4G36480	A8	64.8806	qA8-5
	ACBP	A8	77.4872	qA8-6		FAE1	A8	65.4001	qA8-5
	AT1G32200	A8	77.5245	qA8-6		AT4G31050	A8	66.3897	qA8-5
	ACC2	A8	77.9043	qA8-6		FAD6	A8	66.4307	qA8-5
	CER3	A8	86.3137	qA8-6		LPAT1	A8	66.5201	qA8-5
	At5g03880	A8	86.558	qA8-6		ATS1	A8	67.1562	qA8-5
	FAD3	A8	86.8312	qA8-6		AT4G25140	A8	67.36	qA8-5
	GPAT7	A8	86.9058	qA8-6		CER2	A8	67.4453	qA8-5
	GRF6	A8	87.5384	qA8-6		AT4G22340	A8	67.7513	qA8-5
	AT5G11650	A8	87.7397	qA8-6
	PDAT	A8	88.0229	qA8-6
	BCCP2	A8	88.3047	qA8-6
	AT5G16240	A8	88.4217	qA8-6
	AT5G18630	A8	88.812	qA8-6
	AT5G18640	A8	88.8166	qA8-6
30	HR-S4-295(aa)	78.25	HR-S4-295	75.3-90.4		IGF2021z(bb)	0	IGF2021z			HBr082(bb)	37.278	HBr082	35.9-37.7
	KAS3	A8	75.4085	qA8-6
	AT1G63380	A8	75.4651	qA8-6
	AT1G62610	A8	75.4701	qA8-6
	LEC1	A8	76.1042	qA8-6
	AT1G24470	A8	76.4789	qA8-6
	LEC2	A8	76.963	qA8-6
	ACBP	A8	77.4872	qA8-6
	AT1G32200	A8	77.5245	qA8-6
	ACC2	A8	77.9043	qA8-6
	CER3	A8	86.3137	qA8-6
	At5g03880	A8	86.558	qA8-6
	FAD3	A8	86.8312	qA8-6
	GPAT7	A8	86.9058	qA8-6
	GRF6	A8	87.5384	qA8-6
	AT5G11650	A8	87.7397	qA8-6
	PDAT	A8	88.0229	qA8-6
	BCCP2	A8	88.3047	qA8-6
	AT5G16240	A8	88.4217	qA8-6
	AT5G18630	A8	88.812	qA8-6
	AT5G18640	A8	88.8166	qA8-6

## Sheet: C22-1
	F	Num.(True)	Ave.(True)	Num.(False)	Ave.(False)	MSA	MSW	MST	1-MSW/MST	Length	Code	Locus(allele)
C22：1-07D	509.211	55	3.73982	124	31.5377	29456.2	57.8468	221.677	0.739049	3	1	HG-FAE1-C3(bb)	sR7178(bb)	sS1702(bb)
	528.256	50	3.2882	115	31.3768	27498.5	52.0552	218.057	0.761277	3	2	HG-FAE1-C3(bb)	sR7178(bb)	HG-FAE1-A8(bb)
	548.226	53	3.25038	121	31.4599	29333.9	53.507	221.452	0.758381	3	3	HG-FAE1-C3(bb)	sR7178(bb)	BRMS-088(bb)
	533.307	55	3.77236	117	31.6715	29121.1	54.6047	223.277	0.755439	3	4	HG-FAE1-C3(bb)	sR7178(bb)	HBr022(bb)
	513.46	54	3.41611	128	31.4033	29775.5	57.9898	220.8	0.737365	3	5	HG-FAE1-C3(bb)	HBr074(bb)	sS1702(bb)
	533.534	49	2.92224	119	31.2376	27840.1	52.1805	217.2	0.759758	3	6	HG-FAE1-C3(bb)	HBr074(bb)	HG-FAE1-A8(bb)
	553.498	52	2.90481	125	31.3247	29673.7	53.6112	220.582	0.756955	3	7	HG-FAE1-C3(bb)	HBr074(bb)	BRMS-088(bb)
	536.722	54	3.44926	121	31.5249	29434.8	54.8418	222.39	0.753398	3	8	HG-FAE1-C3(bb)	HBr074(bb)	HBr022(bb)
	501.726	55	3.73982	129	31.3947	29522.9	58.8427	218.476	0.730668	2	9	HG-FAE1-C3(bb)	sS1702(bb)
	506.444	49	3.28755	119	31.2751	27214.7	53.7369	214.926	0.749974	3	10	HG-FAE1-C3(bb)	sS1702(bb)	HG-FAE1-A8(bb)
	524.944	52	3.24904	125	31.3351	28993.4	55.2314	218.27	0.746958	3	11	HG-FAE1-C3(bb)	sS1702(bb)	BRMS-088(bb)
	517.714	52	3.25173	118	31.1458	28085.7	54.2494	218.812	0.752073	3	12	HG-FAE1-C3(bb)	sS1702(bb)	RA2E12(bb)
	513.694	54	3.78074	122	31.5148	28807.5	56.0791	219.032	0.743968	3	13	HG-FAE1-C3(bb)	sS1702(bb)	HBr022(bb)
	516.531	50	3.2882	119	31.2751	27590.6	53.4152	215.958	0.75266	2	14	HG-FAE1-C3(bb)	HG-FAE1-A8(bb)
	518.741	49	3.32408	114	31.4345	27092.4	52.2272	217.721	0.760118	3	15	HG-FAE1-C3(bb)	HG-FAE1-A8(bb)	HBr022(bb)
	528.075	55	3.81273	124	31.5198	29265.2	55.4187	218.203	0.746022	2	16	HG-FAE1-C3(bb)	BRMS-088(bb)
	552.125	52	3.28346	118	31.4558	28650.1	51.8905	219.793	0.763912	3	17	HG-FAE1-C3(bb)	BRMS-088(bb)	HBr022(bb)
C22：1-07W1	372.399	58	4.6781	122	30.6315	26479.4	71.1051	217.421	0.672961	3	18	HS-Au8(bb)	sR7178(bb)	sS1702(bb)
	405.237	56	3.98304	119	30.5533	26888.9	66.3534	219.216	0.697315	3	19	HS-Au8(bb)	sR7178(bb)	BRMS-088(bb)
	373.387	58	4.72121	115	30.6861	26002.9	69.6407	219.083	0.682126	3	20	HS-Au8(bb)	sR7178(bb)	HBr022(bb)
	390.819	55	3.85382	123	30.4098	26802.5	68.5802	218.385	0.685966	3	21	HS-Au8(bb)	HBr074(bb)	BRMS-088(bb)
	380.866	48	3.83667	120	30.6304	24708.7	64.8752	210.614	0.691971	3	22	HS-Au8(bb)	HBr095(bb)	BRMS-088(bb)
	376.732	58	4.6781	127	30.5691	26700.3	70.8734	214.381	0.669404	2	23	HS-Au8(bb)	sS1702(bb)
	398.524	55	3.99418	123	30.4975	26697.4	66.9905	216.216	0.690168	3	24	HS-Au8(bb)	sS1702(bb)	BRMS-088(bb)
	380.443	55	4.18182	116	30.2201	25320.3	66.5549	213.705	0.688567	3	25	HS-Au8(bb)	sS1702(bb)	RA2E12(bb)
	370.45	57	4.74491	120	30.6178	25869.3	69.8322	215.194	0.675491	3	26	HS-Au8(bb)	sS1702(bb)	HBr022(bb)
	371.738	50	3.9512	118	30.1867	24176.5	65.0364	208.146	0.687544	3	27	HS-Au8(bb)	sS1702(bb)	niab090(bb)
	395.997	58	4.53569	122	30.6644	26838.2	67.7737	216.121	0.686409	2	28	HS-Au8(bb)	BRMS-088(bb)
	401.047	55	4.03964	116	30.5435	26215.8	65.3683	217.871	0.699967	3	29	HS-Au8(bb)	BRMS-088(bb)	HBr022(bb)
	378.631	49	3.6402	114	30.103	23999.4	63.3848	209.837	0.697933	3	30	HS-Au8(bb)	BRMS-088(bb)	niab090(bb)
	376.85	50	4.0012	112	30.1879	23706.9	62.908	208.456	0.69822	3	31	HS-Au8(bb)	HBr022(bb)	niab090(bb)
	379.372	53	3.61226	121	30.2694	26191.2	69.0384	218.764	0.684415	3	32	HG-FAE1-C3(bb)	sR7178(bb)	BRMS-088(bb)
	367.125	52	3.46846	125	30.1374	26119.7	71.1468	217.906	0.673497	3	33	HG-FAE1-C3(bb)	HBr074(bb)	BRMS-088(bb)
	373.522	52	3.61692	125	30.2236	26002.8	69.6153	215.704	0.677264	3	34	HG-FAE1-C3(bb)	sS1702(bb)	BRMS-088(bb)
	370.046	55	4.20855	124	30.3856	26110.6	70.5603	215.627	0.672767	2	35	HG-FAE1-C3(bb)	BRMS-088(bb)
	374.591	52	3.665	118	30.2526	25516.8	68.1191	217.406	0.686673	3	36	HG-FAE1-C3(bb)	BRMS-088(bb)	HBr022(bb)
	387.982	51	3.18863	112	30.1493	25514.3	65.7616	221.224	0.702738	3	37	JICB0633(bb)	sR7178(bb)	BRMS-088(bb)
	381.265	50	3.185	116	30.1041	25327.2	66.4294	218.151	0.695488	3	38	JICB0633(bb)	sS1702(bb)	BRMS-088(bb)
	375.458	53	3.8234	115	30.2777	25404	67.6615	217.985	0.689605	2	39	JICB0633(bb)	BRMS-088(bb)
	383.87	50	3.235	109	30.1278	24838.3	64.7049	219.801	0.705621	3	40	JICB0633(bb)	BRMS-088(bb)	HBr022(bb)
C22-1-09D	220.792	53	4.27943	129	33.0389	31072.2	140.731	309.904	0.54589	3	41	HG-FAE1-C3(bb)	CNU090(bb)	sS1702(bb)
	226.294	50	3.1368	121	32.4509	30530.6	134.916	311.131	0.566371	3	42	HG-FAE1-C3(bb)	CNU090(bb)	RA2E12(bb)
	229.073	57	4.82246	124	33.3548	31815.7	138.889	312.991	0.556253	2	43	HG-FAE1-C3(bb)	sR7178(bb)
	219.122	55	4.95091	124	33.3548	30741.3	140.293	310.451	0.548099	3	44	HG-FAE1-C3(bb)	sR7178(bb)	sS1702(bb)
	242.768	53	3.81755	115	33.1224	31282.4	128.857	312.777	0.588022	3	45	HG-FAE1-C3(bb)	sR7178(bb)	RA2E12(bb)
	219.522	52	3.82808	119	32.6086	30109.1	137.158	310.843	0.558755	3	46	HG-FAE1-C3(bb)	HBr074(bb)	RA2E12(bb)
	242.616	52	3.89096	118	33.1076	30866.3	127.223	306.964	0.585544	3	47	HG-FAE1-C3(bb)	sS1702(bb)	RA2E12(bb)
	220.646	54	4.37926	118	32.8401	30129.6	136.552	309.431	0.558701	2	48	HG-FAE1-C3(bb)	RA2E12(bb)
C22-1-09W2	73.6333	49	5.23571	106	26.8098	15613.9	212.049	309.937	0.315833	3	49	HBr014(bb)	JICB0018(bb)	sR7178(bb)
	72.9847	53	5.07736	122	26.02	16278	223.033	313.086	0.287632	3	50	HBr014(bb)	HR-C002-A8(bb)	sR7178(bb)
	73.4971	55	5.19945	126	25.9844	16617.8	226.102	314.989	0.282191	2	51	HBr014(bb)	HR-S4-295(bb)
	70.8673	53	5.08302	126	25.8412	16146	227.834	315.097	0.27694	3	52	HBr014(bb)	HR-S4-295(bb)	CNU090(bb)
	78.0999	54	4.98889	122	26.3787	17170.9	219.858	314.666	0.301297	3	53	HBr014(bb)	HR-S4-295(bb)	sR7178(bb)
	71.9478	53	5.04358	127	25.9103	16337.8	227.078	315.012	0.279145	3	54	HBr014(bb)	HR-S4-295(bb)	sS1702(bb)
	78.314	54	5.06315	120	26.4964	17147.7	218.96	314.766	0.304372	3	55	HBr014(bb)	CNU090(bb)	sR7178(bb)
	73.2288	53	5.09887	123	26.1606	16475.2	224.983	315.782	0.287538	3	56	HBr014(bb)	CNU090(bb)	HBr074(bb)
	72.0194	53	5.11925	125	26.0158	16301.9	226.354	315.117	0.281681	3	57	HBr014(bb)	CNU090(bb)	sS1702(bb)
	76.8563	56	5.45607	120	26.5172	16981.3	220.948	314.666	0.297834	2	58	HBr014(bb)	sR7178(bb)
	70.4965	54	5.59944	120	26.2652	15943.2	226.157	314.964	0.281962	3	59	HBr014(bb)	sR7178(bb)	HBr074(bb)
	74.9934	55	5.51727	120	26.5172	16660.4	222.158	314.659	0.29397	3	60	HBr014(bb)	sR7178(bb)	sS1702(bb)
	72.8699	56	5.45607	112	26.2684	16335.8	224.178	317.765	0.294517	3	61	HBr014(bb)	sR7178(bb)	HBr022(bb)
C22-1-09W3	295.862	54	3.59944	125	34.2862	35530.5	120.091	317.13	0.621318	3	62	HG-FAE1-C3(bb)	CNU090(bb)	sR7178(bb)
	300.182	53	3.62151	129	34.3506	35472.9	118.171	311.778	0.620976	3	63	HG-FAE1-C3(bb)	CNU090(bb)	sS1702(bb)
	314.692	57	4.21965	124	34.686	36259.5	115.222	314.202	0.633286	2	64	HG-FAE1-C3(bb)	sR7178(bb)
	301.641	55	4.32891	124	34.686	35111.6	116.402	311.256	0.626025	3	65	HG-FAE1-C3(bb)	sR7178(bb)	sS1702(bb)
	323.354	53	3.71887	115	34.6935	34841	107.749	313.655	0.656474	3	66	HG-FAE1-C3(bb)	sR7178(bb)	RA2E12(bb)
	292.313	55	4.32891	129	34.4691	35030.6	119.839	308.912	0.61206	2	67	HG-FAE1-C3(bb)	sS1702(bb)
	291.844	52	3.79769	125	34.3118	34193.5	117.164	309.023	0.620858	3	68	HG-FAE1-C3(bb)	sS1702(bb)	BRMS-088(bb)
	321.535	52	3.79038	118	34.6547	34387.5	106.948	307.946	0.652705	3	69	HG-FAE1-C3(bb)	sS1702(bb)	RA2E12(bb)
1	HG-FAE1-C3(bb)	136.889	HG-FAE1-C3	133.8-152.3		sR7178(bb)	74.238	sR7178	57.4-74.6		sS1702(bb)	71.687	sS1702	57.4-74.6
	CYCA1	C3	151.937	qC3-3		ACBP	A8	59.3039	qA8-5		ACBP	A8	59.3039	qA8-5
						AT1G32200	A8	59.6678	qA8-5		AT1G32200	A8	59.6678	qA8-5
						ACC2	A8	63.3735	qA8-5		ACC2	A8	63.3735	qA8-5
						PIS2	A8	63.5551	qA8-5		PIS2	A8	63.5551	qA8-5
						AT4G39850	A8	63.9699	qA8-5		AT4G39850	A8	63.9699	qA8-5
						AT4G36480	A8	64.8806	qA8-5		AT4G36480	A8	64.8806	qA8-5
						FAE1	A8	65.4001	qA8-5		FAE1	A8	65.4001	qA8-5
						AT4G31050	A8	66.3897	qA8-5		AT4G31050	A8	66.3897	qA8-5
						FAD6	A8	66.4307	qA8-5		FAD6	A8	66.4307	qA8-5
						LPAT1	A8	66.5201	qA8-5		LPAT1	A8	66.5201	qA8-5
						ATS1	A8	67.1562	qA8-5		ATS1	A8	67.1562	qA8-5
						AT4G25140	A8	67.36	qA8-5		AT4G25140	A8	67.36	qA8-5
						CER2	A8	67.4453	qA8-5		CER2	A8	67.4453	qA8-5
						AT4G22340	A8	67.7513	qA8-5		AT4G22340	A8	67.7513	qA8-5
2	HG-FAE1-C3(bb)	136.889	HG-FAE1-C3	133.8-152.3		sR7178(bb)	74.238	sR7178	57.4-74.6		HG-FAE1-A8(bb)	70.683	HG-FAE1-A8	57.4-74.6
	CYCA1	C3	151.937	qC3-3		ACBP	A8	59.3039	qA8-5		ACBP	A8	59.3039	qA8-5
						AT1G32200	A8	59.6678	qA8-5		AT1G32200	A8	59.6678	qA8-5
						ACC2	A8	63.3735	qA8-5		ACC2	A8	63.3735	qA8-5
						PIS2	A8	63.5551	qA8-5		PIS2	A8	63.5551	qA8-5
						AT4G39850	A8	63.9699	qA8-5		AT4G39850	A8	63.9699	qA8-5
						AT4G36480	A8	64.8806	qA8-5		AT4G36480	A8	64.8806	qA8-5
						FAE1	A8	65.4001	qA8-5		FAE1	A8	65.4001	qA8-5
						AT4G31050	A8	66.3897	qA8-5		AT4G31050	A8	66.3897	qA8-5
						FAD6	A8	66.4307	qA8-5		FAD6	A8	66.4307	qA8-5
						LPAT1	A8	66.5201	qA8-5		LPAT1	A8	66.5201	qA8-5
						ATS1	A8	67.1562	qA8-5		ATS1	A8	67.1562	qA8-5
						AT4G25140	A8	67.36	qA8-5		AT4G25140	A8	67.36	qA8-5
						CER2	A8	67.4453	qA8-5		CER2	A8	67.4453	qA8-5
						AT4G22340	A8	67.7513	qA8-5		AT4G22340	A8	67.7513	qA8-5
3	HG-FAE1-C3(bb)	136.889	HG-FAE1-C3	133.8-152.3		sR7178(bb)	74.238	sR7178	57.4-74.6		BRMS-088(aa)	70.119	BRMS-088	57.4-74.6
	CYCA1	C3	151.937	qC3-3		ACBP	A8	59.3039	qA8-5		ACBP	A8	59.3039	qA8-5
						AT1G32200	A8	59.6678	qA8-5		AT1G32200	A8	59.6678	qA8-5
						ACC2	A8	63.3735	qA8-5		ACC2	A8	63.3735	qA8-5
						PIS2	A8	63.5551	qA8-5		PIS2	A8	63.5551	qA8-5
						AT4G39850	A8	63.9699	qA8-5		AT4G39850	A8	63.9699	qA8-5
						AT4G36480	A8	64.8806	qA8-5		AT4G36480	A8	64.8806	qA8-5
						FAE1	A8	65.4001	qA8-5		FAE1	A8	65.4001	qA8-5
						AT4G31050	A8	66.3897	qA8-5		AT4G31050	A8	66.3897	qA8-5
						FAD6	A8	66.4307	qA8-5		FAD6	A8	66.4307	qA8-5
						LPAT1	A8	66.5201	qA8-5		LPAT1	A8	66.5201	qA8-5
						ATS1	A8	67.1562	qA8-5		ATS1	A8	67.1562	qA8-5
						AT4G25140	A8	67.36	qA8-5		AT4G25140	A8	67.36	qA8-5
						CER2	A8	67.4453	qA8-5		CER2	A8	67.4453	qA8-5
						AT4G22340	A8	67.7513	qA8-5		AT4G22340	A8	67.7513	qA8-5
4	HG-FAE1-C3(bb)	136.889	HG-FAE1-C3	133.8-152.3		sR7178(bb)	74.238	sR7178	57.4-74.6		HBr022(bb)	68.042	HBr022	57.4-74.6
	CYCA1	C3	151.937	qC3-3		ACBP	A8	59.3039	qA8-5		ACBP	A8	59.3039	qA8-5
						AT1G32200	A8	59.6678	qA8-5		AT1G32200	A8	59.6678	qA8-5
						ACC2	A8	63.3735	qA8-5		ACC2	A8	63.3735	qA8-5
						PIS2	A8	63.5551	qA8-5		PIS2	A8	63.5551	qA8-5
						AT4G39850	A8	63.9699	qA8-5		AT4G39850	A8	63.9699	qA8-5
						AT4G36480	A8	64.8806	qA8-5		AT4G36480	A8	64.8806	qA8-5
						FAE1	A8	65.4001	qA8-5		FAE1	A8	65.4001	qA8-5
						AT4G31050	A8	66.3897	qA8-5		AT4G31050	A8	66.3897	qA8-5
						FAD6	A8	66.4307	qA8-5		FAD6	A8	66.4307	qA8-5
						LPAT1	A8	66.5201	qA8-5		LPAT1	A8	66.5201	qA8-5
						ATS1	A8	67.1562	qA8-5		ATS1	A8	67.1562	qA8-5
						AT4G25140	A8	67.36	qA8-5		AT4G25140	A8	67.36	qA8-5
						CER2	A8	67.4453	qA8-5		CER2	A8	67.4453	qA8-5
						AT4G22340	A8	67.7513	qA8-5		AT4G22340	A8	67.7513	qA8-5
5	HG-FAE1-C3(bb)	136.889	HG-FAE1-C3	133.8-152.3		HBr074(bb)	73.741	HBr074	57.4-74.6		sS1702(bb)	71.687	sS1702	57.4-74.6
	CYCA1	C3	151.937	qC3-3		ACBP	A8	59.3039	qA8-5		ACBP	A8	59.3039	qA8-5
						AT1G32200	A8	59.6678	qA8-5		AT1G32200	A8	59.6678	qA8-5
						ACC2	A8	63.3735	qA8-5		ACC2	A8	63.3735	qA8-5
						PIS2	A8	63.5551	qA8-5		PIS2	A8	63.5551	qA8-5
						AT4G39850	A8	63.9699	qA8-5		AT4G39850	A8	63.9699	qA8-5
						AT4G36480	A8	64.8806	qA8-5		AT4G36480	A8	64.8806	qA8-5
						FAE1	A8	65.4001	qA8-5		FAE1	A8	65.4001	qA8-5
						AT4G31050	A8	66.3897	qA8-5		AT4G31050	A8	66.3897	qA8-5
						FAD6	A8	66.4307	qA8-5		FAD6	A8	66.4307	qA8-5
						LPAT1	A8	66.5201	qA8-5		LPAT1	A8	66.5201	qA8-5
						ATS1	A8	67.1562	qA8-5		ATS1	A8	67.1562	qA8-5
						AT4G25140	A8	67.36	qA8-5		AT4G25140	A8	67.36	qA8-5
						CER2	A8	67.4453	qA8-5		CER2	A8	67.4453	qA8-5
						AT4G22340	A8	67.7513	qA8-5		AT4G22340	A8	67.7513	qA8-5
6	HG-FAE1-C3(bb)	136.889	HG-FAE1-C3	133.8-152.3		HBr074(bb)	73.741	HBr074	57.4-74.6		HG-FAE1-A8(bb)	70.683	HG-FAE1-A8	57.4-74.6
	CYCA1	C3	151.937	qC3-3		ACBP	A8	59.3039	qA8-5		ACBP	A8	59.3039	qA8-5
						AT1G32200	A8	59.6678	qA8-5		AT1G32200	A8	59.6678	qA8-5
						ACC2	A8	63.3735	qA8-5		ACC2	A8	63.3735	qA8-5
						PIS2	A8	63.5551	qA8-5		PIS2	A8	63.5551	qA8-5
						AT4G39850	A8	63.9699	qA8-5		AT4G39850	A8	63.9699	qA8-5
						AT4G36480	A8	64.8806	qA8-5		AT4G36480	A8	64.8806	qA8-5
						FAE1	A8	65.4001	qA8-5		FAE1	A8	65.4001	qA8-5
						AT4G31050	A8	66.3897	qA8-5		AT4G31050	A8	66.3897	qA8-5
						FAD6	A8	66.4307	qA8-5		FAD6	A8	66.4307	qA8-5
						LPAT1	A8	66.5201	qA8-5		LPAT1	A8	66.5201	qA8-5
						ATS1	A8	67.1562	qA8-5		ATS1	A8	67.1562	qA8-5
						AT4G25140	A8	67.36	qA8-5		AT4G25140	A8	67.36	qA8-5
						CER2	A8	67.4453	qA8-5		CER2	A8	67.4453	qA8-5
						AT4G22340	A8	67.7513	qA8-5		AT4G22340	A8	67.7513	qA8-5
7	HG-FAE1-C3(bb)	136.889	HG-FAE1-C3	133.8-152.3		HBr074(bb)	73.741	HBr074	57.4-74.6		BRMS-088(aa)	70.119	BRMS-088	57.4-74.6
	CYCA1	C3	151.937	qC3-3		ACBP	A8	59.3039	qA8-5		ACBP	A8	59.3039	qA8-5
						AT1G32200	A8	59.6678	qA8-5		AT1G32200	A8	59.6678	qA8-5
						ACC2	A8	63.3735	qA8-5		ACC2	A8	63.3735	qA8-5
						PIS2	A8	63.5551	qA8-5		PIS2	A8	63.5551	qA8-5
						AT4G39850	A8	63.9699	qA8-5		AT4G39850	A8	63.9699	qA8-5
						AT4G36480	A8	64.8806	qA8-5		AT4G36480	A8	64.8806	qA8-5
						FAE1	A8	65.4001	qA8-5		FAE1	A8	65.4001	qA8-5
						AT4G31050	A8	66.3897	qA8-5		AT4G31050	A8	66.3897	qA8-5
						FAD6	A8	66.4307	qA8-5		FAD6	A8	66.4307	qA8-5
						LPAT1	A8	66.5201	qA8-5		LPAT1	A8	66.5201	qA8-5
						ATS1	A8	67.1562	qA8-5		ATS1	A8	67.1562	qA8-5
						AT4G25140	A8	67.36	qA8-5		AT4G25140	A8	67.36	qA8-5
						CER2	A8	67.4453	qA8-5		CER2	A8	67.4453	qA8-5
						AT4G22340	A8	67.7513	qA8-5		AT4G22340	A8	67.7513	qA8-5
8	HG-FAE1-C3(bb)	136.889	HG-FAE1-C3	133.8-152.3		HBr074(bb)	73.741	HBr074	57.4-74.6		HBr022(bb)	68.042	HBr022	57.4-74.6
	CYCA1	C3	151.937	qC3-3		ACBP	A8	59.3039	qA8-5		ACBP	A8	59.3039	qA8-5
						AT1G32200	A8	59.6678	qA8-5		AT1G32200	A8	59.6678	qA8-5
						ACC2	A8	63.3735	qA8-5		ACC2	A8	63.3735	qA8-5
						PIS2	A8	63.5551	qA8-5		PIS2	A8	63.5551	qA8-5
						AT4G39850	A8	63.9699	qA8-5		AT4G39850	A8	63.9699	qA8-5
						AT4G36480	A8	64.8806	qA8-5		AT4G36480	A8	64.8806	qA8-5
						FAE1	A8	65.4001	qA8-5		FAE1	A8	65.4001	qA8-5
						AT4G31050	A8	66.3897	qA8-5		AT4G31050	A8	66.3897	qA8-5
						FAD6	A8	66.4307	qA8-5		FAD6	A8	66.4307	qA8-5
						LPAT1	A8	66.5201	qA8-5		LPAT1	A8	66.5201	qA8-5
						ATS1	A8	67.1562	qA8-5		ATS1	A8	67.1562	qA8-5
						AT4G25140	A8	67.36	qA8-5		AT4G25140	A8	67.36	qA8-5
						CER2	A8	67.4453	qA8-5		CER2	A8	67.4453	qA8-5
						AT4G22340	A8	67.7513	qA8-5		AT4G22340	A8	67.7513	qA8-5
9	HG-FAE1-C3(bb)	136.889	HG-FAE1-C3	133.8-152.3		sS1702(bb)	71.687	sS1702	57.4-74.6
	CYCA1	C3	151.937	qC3-3		ACBP	A8	59.3039	qA8-5
						AT1G32200	A8	59.6678	qA8-5
						ACC2	A8	63.3735	qA8-5
						PIS2	A8	63.5551	qA8-5
						AT4G39850	A8	63.9699	qA8-5
						AT4G36480	A8	64.8806	qA8-5
						FAE1	A8	65.4001	qA8-5
						AT4G31050	A8	66.3897	qA8-5
						FAD6	A8	66.4307	qA8-5
						LPAT1	A8	66.5201	qA8-5
						ATS1	A8	67.1562	qA8-5
						AT4G25140	A8	67.36	qA8-5
						CER2	A8	67.4453	qA8-5
						AT4G22340	A8	67.7513	qA8-5
10	HG-FAE1-C3(bb)	136.889	HG-FAE1-C3	133.8-152.3		sS1702(bb)	71.687	sS1702	57.4-74.6		HG-FAE1-A8(bb)	70.683	HG-FAE1-A8	57.4-74.6
	CYCA1	C3	151.937	qC3-3		ACBP	A8	59.3039	qA8-5		ACBP	A8	59.3039	qA8-5
						AT1G32200	A8	59.6678	qA8-5		AT1G32200	A8	59.6678	qA8-5
						ACC2	A8	63.3735	qA8-5		ACC2	A8	63.3735	qA8-5
						PIS2	A8	63.5551	qA8-5		PIS2	A8	63.5551	qA8-5
						AT4G39850	A8	63.9699	qA8-5		AT4G39850	A8	63.9699	qA8-5
						AT4G36480	A8	64.8806	qA8-5		AT4G36480	A8	64.8806	qA8-5
						FAE1	A8	65.4001	qA8-5		FAE1	A8	65.4001	qA8-5
						AT4G31050	A8	66.3897	qA8-5		AT4G31050	A8	66.3897	qA8-5
						FAD6	A8	66.4307	qA8-5		FAD6	A8	66.4307	qA8-5
						LPAT1	A8	66.5201	qA8-5		LPAT1	A8	66.5201	qA8-5
						ATS1	A8	67.1562	qA8-5		ATS1	A8	67.1562	qA8-5
						AT4G25140	A8	67.36	qA8-5		AT4G25140	A8	67.36	qA8-5
						CER2	A8	67.4453	qA8-5		CER2	A8	67.4453	qA8-5
						AT4G22340	A8	67.7513	qA8-5		AT4G22340	A8	67.7513	qA8-5
11	HG-FAE1-C3(bb)	136.889	HG-FAE1-C3	133.8-152.3		sS1702(bb)	71.687	sS1702	57.4-74.6		BRMS-088(aa)	70.119	BRMS-088	57.4-74.6
	CYCA1	C3	151.937	qC3-3		ACBP	A8	59.3039	qA8-5		ACBP	A8	59.3039	qA8-5
						AT1G32200	A8	59.6678	qA8-5		AT1G32200	A8	59.6678	qA8-5
						ACC2	A8	63.3735	qA8-5		ACC2	A8	63.3735	qA8-5
						PIS2	A8	63.5551	qA8-5		PIS2	A8	63.5551	qA8-5
						AT4G39850	A8	63.9699	qA8-5		AT4G39850	A8	63.9699	qA8-5
						AT4G36480	A8	64.8806	qA8-5		AT4G36480	A8	64.8806	qA8-5
						FAE1	A8	65.4001	qA8-5		FAE1	A8	65.4001	qA8-5
						AT4G31050	A8	66.3897	qA8-5		AT4G31050	A8	66.3897	qA8-5
						FAD6	A8	66.4307	qA8-5		FAD6	A8	66.4307	qA8-5
						LPAT1	A8	66.5201	qA8-5		LPAT1	A8	66.5201	qA8-5
						ATS1	A8	67.1562	qA8-5		ATS1	A8	67.1562	qA8-5
						AT4G25140	A8	67.36	qA8-5		AT4G25140	A8	67.36	qA8-5
						CER2	A8	67.4453	qA8-5		CER2	A8	67.4453	qA8-5
						AT4G22340	A8	67.7513	qA8-5		AT4G22340	A8	67.7513	qA8-5
12	HG-FAE1-C3(bb)	136.889	HG-FAE1-C3	133.8-152.3		sS1702(bb)	71.687	sS1702	57.4-74.6		RA2E12(bb)	69.423	RA2E12	57.4-74.6
	CYCA1	C3	151.937	qC3-3		ACBP	A8	59.3039	qA8-5		ACBP	A8	59.3039	qA8-5
						AT1G32200	A8	59.6678	qA8-5		AT1G32200	A8	59.6678	qA8-5
						ACC2	A8	63.3735	qA8-5		ACC2	A8	63.3735	qA8-5
						PIS2	A8	63.5551	qA8-5		PIS2	A8	63.5551	qA8-5
						AT4G39850	A8	63.9699	qA8-5		AT4G39850	A8	63.9699	qA8-5
						AT4G36480	A8	64.8806	qA8-5		AT4G36480	A8	64.8806	qA8-5
						FAE1	A8	65.4001	qA8-5		FAE1	A8	65.4001	qA8-5
						AT4G31050	A8	66.3897	qA8-5		AT4G31050	A8	66.3897	qA8-5
						FAD6	A8	66.4307	qA8-5		FAD6	A8	66.4307	qA8-5
						LPAT1	A8	66.5201	qA8-5		LPAT1	A8	66.5201	qA8-5
						ATS1	A8	67.1562	qA8-5		ATS1	A8	67.1562	qA8-5
						AT4G25140	A8	67.36	qA8-5		AT4G25140	A8	67.36	qA8-5
						CER2	A8	67.4453	qA8-5		CER2	A8	67.4453	qA8-5
						AT4G22340	A8	67.7513	qA8-5		AT4G22340	A8	67.7513	qA8-5
13	HG-FAE1-C3(bb)	136.889	HG-FAE1-C3	133.8-152.3		sS1702(bb)	71.687	sS1702	57.4-74.6		HBr022(bb)	68.042	HBr022	57.4-74.6
	CYCA1	C3	151.937	qC3-3		ACBP	A8	59.3039	qA8-5		ACBP	A8	59.3039	qA8-5
						AT1G32200	A8	59.6678	qA8-5		AT1G32200	A8	59.6678	qA8-5
						ACC2	A8	63.3735	qA8-5		ACC2	A8	63.3735	qA8-5
						PIS2	A8	63.5551	qA8-5		PIS2	A8	63.5551	qA8-5
						AT4G39850	A8	63.9699	qA8-5		AT4G39850	A8	63.9699	qA8-5
						AT4G36480	A8	64.8806	qA8-5		AT4G36480	A8	64.8806	qA8-5
						FAE1	A8	65.4001	qA8-5		FAE1	A8	65.4001	qA8-5
						AT4G31050	A8	66.3897	qA8-5		AT4G31050	A8	66.3897	qA8-5
						FAD6	A8	66.4307	qA8-5		FAD6	A8	66.4307	qA8-5
						LPAT1	A8	66.5201	qA8-5		LPAT1	A8	66.5201	qA8-5
						ATS1	A8	67.1562	qA8-5		ATS1	A8	67.1562	qA8-5
						AT4G25140	A8	67.36	qA8-5		AT4G25140	A8	67.36	qA8-5
						CER2	A8	67.4453	qA8-5		CER2	A8	67.4453	qA8-5
						AT4G22340	A8	67.7513	qA8-5		AT4G22340	A8	67.7513	qA8-5
14	HG-FAE1-C3(bb)	136.889	HG-FAE1-C3	133.8-152.3		HG-FAE1-A8(bb)	70.683	HG-FAE1-A8	57.4-74.6
	CYCA1	C3	151.937	qC3-3		ACBP	A8	59.3039	qA8-5
						AT1G32200	A8	59.6678	qA8-5
						ACC2	A8	63.3735	qA8-5
						PIS2	A8	63.5551	qA8-5
						AT4G39850	A8	63.9699	qA8-5
						AT4G36480	A8	64.8806	qA8-5
						FAE1	A8	65.4001	qA8-5
						AT4G31050	A8	66.3897	qA8-5
						FAD6	A8	66.4307	qA8-5
						LPAT1	A8	66.5201	qA8-5
						ATS1	A8	67.1562	qA8-5
						AT4G25140	A8	67.36	qA8-5
						CER2	A8	67.4453	qA8-5
						AT4G22340	A8	67.7513	qA8-5
15	HG-FAE1-C3(bb)	136.889	HG-FAE1-C3	133.8-152.3		HG-FAE1-A8(bb)	70.683	HG-FAE1-A8	57.4-74.6		HBr022(bb)	68.042	HBr022	57.4-74.6
	CYCA1	C3	151.937	qC3-3		ACBP	A8	59.3039	qA8-5		ACBP	A8	59.3039	qA8-5
						AT1G32200	A8	59.6678	qA8-5		AT1G32200	A8	59.6678	qA8-5
						ACC2	A8	63.3735	qA8-5		ACC2	A8	63.3735	qA8-5
						PIS2	A8	63.5551	qA8-5		PIS2	A8	63.5551	qA8-5
						AT4G39850	A8	63.9699	qA8-5		AT4G39850	A8	63.9699	qA8-5
						AT4G36480	A8	64.8806	qA8-5		AT4G36480	A8	64.8806	qA8-5
						FAE1	A8	65.4001	qA8-5		FAE1	A8	65.4001	qA8-5
						AT4G31050	A8	66.3897	qA8-5		AT4G31050	A8	66.3897	qA8-5
						FAD6	A8	66.4307	qA8-5		FAD6	A8	66.4307	qA8-5
						LPAT1	A8	66.5201	qA8-5		LPAT1	A8	66.5201	qA8-5
						ATS1	A8	67.1562	qA8-5		ATS1	A8	67.1562	qA8-5
						AT4G25140	A8	67.36	qA8-5		AT4G25140	A8	67.36	qA8-5
						CER2	A8	67.4453	qA8-5		CER2	A8	67.4453	qA8-5
						AT4G22340	A8	67.7513	qA8-5		AT4G22340	A8	67.7513	qA8-5
16	HG-FAE1-C3(bb)	136.889	HG-FAE1-C3	133.8-152.3		BRMS-088(aa)	70.119	BRMS-088	57.4-74.6
	CYCA1	C3	151.937	qC3-3		ACBP	A8	59.3039	qA8-5
						AT1G32200	A8	59.6678	qA8-5
						ACC2	A8	63.3735	qA8-5
						PIS2	A8	63.5551	qA8-5
						AT4G39850	A8	63.9699	qA8-5
						AT4G36480	A8	64.8806	qA8-5
						FAE1	A8	65.4001	qA8-5
						AT4G31050	A8	66.3897	qA8-5
						FAD6	A8	66.4307	qA8-5
						LPAT1	A8	66.5201	qA8-5
						ATS1	A8	67.1562	qA8-5
						AT4G25140	A8	67.36	qA8-5
						CER2	A8	67.4453	qA8-5
						AT4G22340	A8	67.7513	qA8-5
17	HG-FAE1-C3(bb)	136.889	HG-FAE1-C3	133.8-152.3		BRMS-088(aa)	70.119	BRMS-088	57.4-74.6		HBr022(bb)	68.042	HBr022	57.4-74.6
	CYCA1	C3	151.937	qC3-3		ACBP	A8	59.3039	qA8-5		ACBP	A8	59.3039	qA8-5
						AT1G32200	A8	59.6678	qA8-5		AT1G32200	A8	59.6678	qA8-5
						ACC2	A8	63.3735	qA8-5		ACC2	A8	63.3735	qA8-5
						PIS2	A8	63.5551	qA8-5		PIS2	A8	63.5551	qA8-5
						AT4G39850	A8	63.9699	qA8-5		AT4G39850	A8	63.9699	qA8-5
						AT4G36480	A8	64.8806	qA8-5		AT4G36480	A8	64.8806	qA8-5
						FAE1	A8	65.4001	qA8-5		FAE1	A8	65.4001	qA8-5
						AT4G31050	A8	66.3897	qA8-5		AT4G31050	A8	66.3897	qA8-5
						FAD6	A8	66.4307	qA8-5		FAD6	A8	66.4307	qA8-5
						LPAT1	A8	66.5201	qA8-5		LPAT1	A8	66.5201	qA8-5
						ATS1	A8	67.1562	qA8-5		ATS1	A8	67.1562	qA8-5
						AT4G25140	A8	67.36	qA8-5		AT4G25140	A8	67.36	qA8-5
						CER2	A8	67.4453	qA8-5		CER2	A8	67.4453	qA8-5
						AT4G22340	A8	67.7513	qA8-5		AT4G22340	A8	67.7513	qA8-5
18	HS-Au8(bb)	142.286	HS-Au8	133.8-152.3		sR7178(bb)	74.238	sR7178	57.4-74.6		sS1702(bb)	71.687	sS1702	57.4-74.6
	CYCA1	C3	151.937	qC3-3		ACBP	A8	59.3039	qA8-5		ACBP	A8	59.3039	qA8-5
						AT1G32200	A8	59.6678	qA8-5		AT1G32200	A8	59.6678	qA8-5
						ACC2	A8	63.3735	qA8-5		ACC2	A8	63.3735	qA8-5
						PIS2	A8	63.5551	qA8-5		PIS2	A8	63.5551	qA8-5
						AT4G39850	A8	63.9699	qA8-5		AT4G39850	A8	63.9699	qA8-5
						AT4G36480	A8	64.8806	qA8-5		AT4G36480	A8	64.8806	qA8-5
						FAE1	A8	65.4001	qA8-5		FAE1	A8	65.4001	qA8-5
						AT4G31050	A8	66.3897	qA8-5		AT4G31050	A8	66.3897	qA8-5
						FAD6	A8	66.4307	qA8-5		FAD6	A8	66.4307	qA8-5
						LPAT1	A8	66.5201	qA8-5		LPAT1	A8	66.5201	qA8-5
						ATS1	A8	67.1562	qA8-5		ATS1	A8	67.1562	qA8-5
						AT4G25140	A8	67.36	qA8-5		AT4G25140	A8	67.36	qA8-5
						CER2	A8	67.4453	qA8-5		CER2	A8	67.4453	qA8-5
						AT4G22340	A8	67.7513	qA8-5		AT4G22340	A8	67.7513	qA8-5
19	HS-Au8(bb)	142.286	HS-Au8	133.8-152.3		sR7178(bb)	74.238	sR7178	57.4-74.6		BRMS-088(bb)	70.119	BRMS-088	57.4-74.6
	CYCA1	C3	151.937	qC3-3		ACBP	A8	59.3039	qA8-5		ACBP	A8	59.3039	qA8-5
						AT1G32200	A8	59.6678	qA8-5		AT1G32200	A8	59.6678	qA8-5
						ACC2	A8	63.3735	qA8-5		ACC2	A8	63.3735	qA8-5
						PIS2	A8	63.5551	qA8-5		PIS2	A8	63.5551	qA8-5
						AT4G39850	A8	63.9699	qA8-5		AT4G39850	A8	63.9699	qA8-5
						AT4G36480	A8	64.8806	qA8-5		AT4G36480	A8	64.8806	qA8-5
						FAE1	A8	65.4001	qA8-5		FAE1	A8	65.4001	qA8-5
						AT4G31050	A8	66.3897	qA8-5		AT4G31050	A8	66.3897	qA8-5
						FAD6	A8	66.4307	qA8-5		FAD6	A8	66.4307	qA8-5
						LPAT1	A8	66.5201	qA8-5		LPAT1	A8	66.5201	qA8-5
						ATS1	A8	67.1562	qA8-5		ATS1	A8	67.1562	qA8-5
						AT4G25140	A8	67.36	qA8-5		AT4G25140	A8	67.36	qA8-5
						CER2	A8	67.4453	qA8-5		CER2	A8	67.4453	qA8-5
						AT4G22340	A8	67.7513	qA8-5		AT4G22340	A8	67.7513	qA8-5
20	HS-Au8(bb)	142.286	HS-Au8	133.8-152.3		sR7178(bb)	74.238	sR7178	57.4-74.6		HBr022(bb)	68.042	HBr022	57.4-74.6
	CYCA1	C3	151.937	qC3-3		ACBP	A8	59.3039	qA8-5		ACBP	A8	59.3039	qA8-5
						AT1G32200	A8	59.6678	qA8-5		AT1G32200	A8	59.6678	qA8-5
						ACC2	A8	63.3735	qA8-5		ACC2	A8	63.3735	qA8-5
						PIS2	A8	63.5551	qA8-5		PIS2	A8	63.5551	qA8-5
						AT4G39850	A8	63.9699	qA8-5		AT4G39850	A8	63.9699	qA8-5
						AT4G36480	A8	64.8806	qA8-5		AT4G36480	A8	64.8806	qA8-5
						FAE1	A8	65.4001	qA8-5		FAE1	A8	65.4001	qA8-5
						AT4G31050	A8	66.3897	qA8-5		AT4G31050	A8	66.3897	qA8-5
						FAD6	A8	66.4307	qA8-5		FAD6	A8	66.4307	qA8-5
						LPAT1	A8	66.5201	qA8-5		LPAT1	A8	66.5201	qA8-5
						ATS1	A8	67.1562	qA8-5		ATS1	A8	67.1562	qA8-5
						AT4G25140	A8	67.36	qA8-5		AT4G25140	A8	67.36	qA8-5
						CER2	A8	67.4453	qA8-5		CER2	A8	67.4453	qA8-5
						AT4G22340	A8	67.7513	qA8-5		AT4G22340	A8	67.7513	qA8-5
21	HS-Au8(bb)	142.286	HS-Au8	133.8-152.3		HBr074(bb)	73.741	HBr074	57.4-74.6		BRMS-088(bb)	70.119	BRMS-088	57.4-74.6
	CYCA1	C3	151.937	qC3-3		ACBP	A8	59.3039	qA8-5		ACBP	A8	59.3039	qA8-5
						AT1G32200	A8	59.6678	qA8-5		AT1G32200	A8	59.6678	qA8-5
						ACC2	A8	63.3735	qA8-5		ACC2	A8	63.3735	qA8-5
						PIS2	A8	63.5551	qA8-5		PIS2	A8	63.5551	qA8-5
						AT4G39850	A8	63.9699	qA8-5		AT4G39850	A8	63.9699	qA8-5
						AT4G36480	A8	64.8806	qA8-5		AT4G36480	A8	64.8806	qA8-5
						FAE1	A8	65.4001	qA8-5		FAE1	A8	65.4001	qA8-5
						AT4G31050	A8	66.3897	qA8-5		AT4G31050	A8	66.3897	qA8-5
						FAD6	A8	66.4307	qA8-5		FAD6	A8	66.4307	qA8-5
						LPAT1	A8	66.5201	qA8-5		LPAT1	A8	66.5201	qA8-5
						ATS1	A8	67.1562	qA8-5		ATS1	A8	67.1562	qA8-5
						AT4G25140	A8	67.36	qA8-5		AT4G25140	A8	67.36	qA8-5
						CER2	A8	67.4453	qA8-5		CER2	A8	67.4453	qA8-5
						AT4G22340	A8	67.7513	qA8-5		AT4G22340	A8	67.7513	qA8-5
22	HS-Au8(bb)	142.286	HS-Au8	133.8-152.3		HBr095(bb)	73.125	HBr095	57.4-74.6		BRMS-088(bb)	70.119	BRMS-088	57.4-74.6
	CYCA1	C3	151.937	qC3-3		ACBP	A8	59.3039	qA8-5		ACBP	A8	59.3039	qA8-5
						AT1G32200	A8	59.6678	qA8-5		AT1G32200	A8	59.6678	qA8-5
						ACC2	A8	63.3735	qA8-5		ACC2	A8	63.3735	qA8-5
						PIS2	A8	63.5551	qA8-5		PIS2	A8	63.5551	qA8-5
						AT4G39850	A8	63.9699	qA8-5		AT4G39850	A8	63.9699	qA8-5
						AT4G36480	A8	64.8806	qA8-5		AT4G36480	A8	64.8806	qA8-5
						FAE1	A8	65.4001	qA8-5		FAE1	A8	65.4001	qA8-5
						AT4G31050	A8	66.3897	qA8-5		AT4G31050	A8	66.3897	qA8-5
						FAD6	A8	66.4307	qA8-5		FAD6	A8	66.4307	qA8-5
						LPAT1	A8	66.5201	qA8-5		LPAT1	A8	66.5201	qA8-5
						ATS1	A8	67.1562	qA8-5		ATS1	A8	67.1562	qA8-5
						AT4G25140	A8	67.36	qA8-5		AT4G25140	A8	67.36	qA8-5
						CER2	A8	67.4453	qA8-5		CER2	A8	67.4453	qA8-5
						AT4G22340	A8	67.7513	qA8-5		AT4G22340	A8	67.7513	qA8-5
23	HS-Au8(bb)	142.286	HS-Au8	133.8-152.3		sS1702(bb)	71.687	sS1702	57.4-74.6
	CYCA1	C3	151.937	qC3-3		ACBP	A8	59.3039	qA8-5
						AT1G32200	A8	59.6678	qA8-5
						ACC2	A8	63.3735	qA8-5
						PIS2	A8	63.5551	qA8-5
						AT4G39850	A8	63.9699	qA8-5
						AT4G36480	A8	64.8806	qA8-5
						FAE1	A8	65.4001	qA8-5
						AT4G31050	A8	66.3897	qA8-5
						FAD6	A8	66.4307	qA8-5
						LPAT1	A8	66.5201	qA8-5
						ATS1	A8	67.1562	qA8-5
						AT4G25140	A8	67.36	qA8-5
						CER2	A8	67.4453	qA8-5
						AT4G22340	A8	67.7513	qA8-5
24	HS-Au8(bb)	142.286	HS-Au8	133.8-152.3		sS1702(bb)	71.687	sS1702	57.4-74.6		BRMS-088(bb)	70.119	BRMS-088	57.4-74.6
	CYCA1	C3	151.937	qC3-3		ACBP	A8	59.3039	qA8-5		ACBP	A8	59.3039	qA8-5
						AT1G32200	A8	59.6678	qA8-5		AT1G32200	A8	59.6678	qA8-5
						ACC2	A8	63.3735	qA8-5		ACC2	A8	63.3735	qA8-5
						PIS2	A8	63.5551	qA8-5		PIS2	A8	63.5551	qA8-5
						AT4G39850	A8	63.9699	qA8-5		AT4G39850	A8	63.9699	qA8-5
						AT4G36480	A8	64.8806	qA8-5		AT4G36480	A8	64.8806	qA8-5
						FAE1	A8	65.4001	qA8-5		FAE1	A8	65.4001	qA8-5
						AT4G31050	A8	66.3897	qA8-5		AT4G31050	A8	66.3897	qA8-5
						FAD6	A8	66.4307	qA8-5		FAD6	A8	66.4307	qA8-5
						LPAT1	A8	66.5201	qA8-5		LPAT1	A8	66.5201	qA8-5
						ATS1	A8	67.1562	qA8-5		ATS1	A8	67.1562	qA8-5
						AT4G25140	A8	67.36	qA8-5		AT4G25140	A8	67.36	qA8-5
						CER2	A8	67.4453	qA8-5		CER2	A8	67.4453	qA8-5
						AT4G22340	A8	67.7513	qA8-5		AT4G22340	A8	67.7513	qA8-5
25	HS-Au8(bb)	142.286	HS-Au8	133.8-152.3		sS1702(bb)	71.687	sS1702	57.4-74.6		RA2E12(bb)	69.423	RA2E12
	CYCA1	C3	151.937	qC3-3		ACBP	A8	59.3039	qA8-5		ACBP	A8	59.3039	qA8-5
						AT1G32200	A8	59.6678	qA8-5		AT1G32200	A8	59.6678	qA8-5
						ACC2	A8	63.3735	qA8-5		ACC2	A8	63.3735	qA8-5
						PIS2	A8	63.5551	qA8-5		PIS2	A8	63.5551	qA8-5
						AT4G39850	A8	63.9699	qA8-5		AT4G39850	A8	63.9699	qA8-5
						AT4G36480	A8	64.8806	qA8-5		AT4G36480	A8	64.8806	qA8-5
						FAE1	A8	65.4001	qA8-5		FAE1	A8	65.4001	qA8-5
						AT4G31050	A8	66.3897	qA8-5		AT4G31050	A8	66.3897	qA8-5
						FAD6	A8	66.4307	qA8-5		FAD6	A8	66.4307	qA8-5
						LPAT1	A8	66.5201	qA8-5		LPAT1	A8	66.5201	qA8-5
						ATS1	A8	67.1562	qA8-5		ATS1	A8	67.1562	qA8-5
						AT4G25140	A8	67.36	qA8-5		AT4G25140	A8	67.36	qA8-5
						CER2	A8	67.4453	qA8-5		CER2	A8	67.4453	qA8-5
						AT4G22340	A8	67.7513	qA8-5		AT4G22340	A8	67.7513	qA8-5
26	HS-Au8(bb)	142.286	HS-Au8	133.8-152.3		sS1702(bb)	71.687	sS1702	57.4-74.6		HBr022(bb)	68.042	HBr022	57.4-74.6
	CYCA1	C3	151.937	qC3-3		ACBP	A8	59.3039	qA8-5		ACBP	A8	59.3039	qA8-5
						AT1G32200	A8	59.6678	qA8-5		AT1G32200	A8	59.6678	qA8-5
						ACC2	A8	63.3735	qA8-5		ACC2	A8	63.3735	qA8-5
						PIS2	A8	63.5551	qA8-5		PIS2	A8	63.5551	qA8-5
						AT4G39850	A8	63.9699	qA8-5		AT4G39850	A8	63.9699	qA8-5
						AT4G36480	A8	64.8806	qA8-5		AT4G36480	A8	64.8806	qA8-5
						FAE1	A8	65.4001	qA8-5		FAE1	A8	65.4001	qA8-5
						AT4G31050	A8	66.3897	qA8-5		AT4G31050	A8	66.3897	qA8-5
						FAD6	A8	66.4307	qA8-5		FAD6	A8	66.4307	qA8-5
						LPAT1	A8	66.5201	qA8-5		LPAT1	A8	66.5201	qA8-5
						ATS1	A8	67.1562	qA8-5		ATS1	A8	67.1562	qA8-5
						AT4G25140	A8	67.36	qA8-5		AT4G25140	A8	67.36	qA8-5
						CER2	A8	67.4453	qA8-5		CER2	A8	67.4453	qA8-5
						AT4G22340	A8	67.7513	qA8-5		AT4G22340	A8	67.7513	qA8-5
27	HS-Au8(bb)	142.286	HS-Au8	133.8-152.3		sS1702(bb)	71.687	sS1702	57.4-74.6		niab090(bb)	66.753	niab090	57.4-74.6
	CYCA1	C3	151.937	qC3-3		ACBP	A8	59.3039	qA8-5		ACBP	A8	59.3039	qA8-5
						AT1G32200	A8	59.6678	qA8-5		AT1G32200	A8	59.6678	qA8-5
						ACC2	A8	63.3735	qA8-5		ACC2	A8	63.3735	qA8-5
						PIS2	A8	63.5551	qA8-5		PIS2	A8	63.5551	qA8-5
						AT4G39850	A8	63.9699	qA8-5		AT4G39850	A8	63.9699	qA8-5
						AT4G36480	A8	64.8806	qA8-5		AT4G36480	A8	64.8806	qA8-5
						FAE1	A8	65.4001	qA8-5		FAE1	A8	65.4001	qA8-5
						AT4G31050	A8	66.3897	qA8-5		AT4G31050	A8	66.3897	qA8-5
						FAD6	A8	66.4307	qA8-5		FAD6	A8	66.4307	qA8-5
						LPAT1	A8	66.5201	qA8-5		LPAT1	A8	66.5201	qA8-5
						ATS1	A8	67.1562	qA8-5		ATS1	A8	67.1562	qA8-5
						AT4G25140	A8	67.36	qA8-5		AT4G25140	A8	67.36	qA8-5
						CER2	A8	67.4453	qA8-5		CER2	A8	67.4453	qA8-5
						AT4G22340	A8	67.7513	qA8-5		AT4G22340	A8	67.7513	qA8-5
28	HS-Au8(bb)	142.286	HS-Au8	133.8-152.3		BRMS-088(bb)	70.119	BRMS-088	57.4-74.6
	CYCA1	C3	151.937	qC3-3		ACBP	A8	59.3039	qA8-5
						AT1G32200	A8	59.6678	qA8-5
						ACC2	A8	63.3735	qA8-5
						PIS2	A8	63.5551	qA8-5
						AT4G39850	A8	63.9699	qA8-5
						AT4G36480	A8	64.8806	qA8-5
						FAE1	A8	65.4001	qA8-5
						AT4G31050	A8	66.3897	qA8-5
						FAD6	A8	66.4307	qA8-5
						LPAT1	A8	66.5201	qA8-5
						ATS1	A8	67.1562	qA8-5
						AT4G25140	A8	67.36	qA8-5
						CER2	A8	67.4453	qA8-5
						AT4G22340	A8	67.7513	qA8-5
29	HS-Au8(bb)	142.286	HS-Au8	133.8-152.3		BRMS-088(bb)	70.119	BRMS-088	57.4-74.6		HBr022(bb)	68.042	HBr022	57.4-74.6
	CYCA1	C3	151.937	qC3-3		ACBP	A8	59.3039	qA8-5		ACBP	A8	59.3039	qA8-5
						AT1G32200	A8	59.6678	qA8-5		AT1G32200	A8	59.6678	qA8-5
						ACC2	A8	63.3735	qA8-5		ACC2	A8	63.3735	qA8-5
						PIS2	A8	63.5551	qA8-5		PIS2	A8	63.5551	qA8-5
						AT4G39850	A8	63.9699	qA8-5		AT4G39850	A8	63.9699	qA8-5
						AT4G36480	A8	64.8806	qA8-5		AT4G36480	A8	64.8806	qA8-5
						FAE1	A8	65.4001	qA8-5		FAE1	A8	65.4001	qA8-5
						AT4G31050	A8	66.3897	qA8-5		AT4G31050	A8	66.3897	qA8-5
						FAD6	A8	66.4307	qA8-5		FAD6	A8	66.4307	qA8-5
						LPAT1	A8	66.5201	qA8-5		LPAT1	A8	66.5201	qA8-5
						ATS1	A8	67.1562	qA8-5		ATS1	A8	67.1562	qA8-5
						AT4G25140	A8	67.36	qA8-5		AT4G25140	A8	67.36	qA8-5
						CER2	A8	67.4453	qA8-5		CER2	A8	67.4453	qA8-5
						AT4G22340	A8	67.7513	qA8-5		AT4G22340	A8	67.7513	qA8-5
30	HS-Au8(bb)	142.286	HS-Au8	133.8-152.3		BRMS-088(bb)	70.119	BRMS-088	57.4-74.6		niab090(bb)	66.753	niab090	57.4-74.6
	CYCA1	C3	151.937	qC3-3		ACBP	A8	59.3039	qA8-5		ACBP	A8	59.3039	qA8-5
						AT1G32200	A8	59.6678	qA8-5		AT1G32200	A8	59.6678	qA8-5
						ACC2	A8	63.3735	qA8-5		ACC2	A8	63.3735	qA8-5
						PIS2	A8	63.5551	qA8-5		PIS2	A8	63.5551	qA8-5
						AT4G39850	A8	63.9699	qA8-5		AT4G39850	A8	63.9699	qA8-5
						AT4G36480	A8	64.8806	qA8-5		AT4G36480	A8	64.8806	qA8-5
						FAE1	A8	65.4001	qA8-5		FAE1	A8	65.4001	qA8-5
						AT4G31050	A8	66.3897	qA8-5		AT4G31050	A8	66.3897	qA8-5
						FAD6	A8	66.4307	qA8-5		FAD6	A8	66.4307	qA8-5
						LPAT1	A8	66.5201	qA8-5		LPAT1	A8	66.5201	qA8-5
						ATS1	A8	67.1562	qA8-5		ATS1	A8	67.1562	qA8-5
						AT4G25140	A8	67.36	qA8-5		AT4G25140	A8	67.36	qA8-5
						CER2	A8	67.4453	qA8-5		CER2	A8	67.4453	qA8-5
						AT4G22340	A8	67.7513	qA8-5		AT4G22340	A8	67.7513	qA8-5
31	HS-Au8(bb)	142.286	HS-Au8	133.8-152.3		HBr022(bb)	68.042	HBr022	57.4-74.6		niab090(bb)	66.753	niab090	57.4-74.6
	CYCA1	C3	151.937	qC3-3		ACBP	A8	59.3039	qA8-5		ACBP	A8	59.3039	qA8-5
						AT1G32200	A8	59.6678	qA8-5		AT1G32200	A8	59.6678	qA8-5
						ACC2	A8	63.3735	qA8-5		ACC2	A8	63.3735	qA8-5
						PIS2	A8	63.5551	qA8-5		PIS2	A8	63.5551	qA8-5
						AT4G39850	A8	63.9699	qA8-5		AT4G39850	A8	63.9699	qA8-5
						AT4G36480	A8	64.8806	qA8-5		AT4G36480	A8	64.8806	qA8-5
						FAE1	A8	65.4001	qA8-5		FAE1	A8	65.4001	qA8-5
						AT4G31050	A8	66.3897	qA8-5		AT4G31050	A8	66.3897	qA8-5
						FAD6	A8	66.4307	qA8-5		FAD6	A8	66.4307	qA8-5
						LPAT1	A8	66.5201	qA8-5		LPAT1	A8	66.5201	qA8-5
						ATS1	A8	67.1562	qA8-5		ATS1	A8	67.1562	qA8-5
						AT4G25140	A8	67.36	qA8-5		AT4G25140	A8	67.36	qA8-5
						CER2	A8	67.4453	qA8-5		CER2	A8	67.4453	qA8-5
						AT4G22340	A8	67.7513	qA8-5		AT4G22340	A8	67.7513	qA8-5
32	HG-FAE1-C3(bb)	136.889	HG-FAE1-C3	133.8-152.3		sR7178(bb)	74.238	sR7178	57.4-74.6		BRMS-088(bb)	70.119	BRMS-088	57.4-74.6
	CYCA1	C3	151.937	qC3-3		ACBP	A8	59.3039	qA8-5		ACBP	A8	59.3039	qA8-5
						AT1G32200	A8	59.6678	qA8-5		AT1G32200	A8	59.6678	qA8-5
						ACC2	A8	63.3735	qA8-5		ACC2	A8	63.3735	qA8-5
						PIS2	A8	63.5551	qA8-5		PIS2	A8	63.5551	qA8-5
						AT4G39850	A8	63.9699	qA8-5		AT4G39850	A8	63.9699	qA8-5
						AT4G36480	A8	64.8806	qA8-5		AT4G36480	A8	64.8806	qA8-5
						FAE1	A8	65.4001	qA8-5		FAE1	A8	65.4001	qA8-5
						AT4G31050	A8	66.3897	qA8-5		AT4G31050	A8	66.3897	qA8-5
						FAD6	A8	66.4307	qA8-5		FAD6	A8	66.4307	qA8-5
						LPAT1	A8	66.5201	qA8-5		LPAT1	A8	66.5201	qA8-5
						ATS1	A8	67.1562	qA8-5		ATS1	A8	67.1562	qA8-5
						AT4G25140	A8	67.36	qA8-5		AT4G25140	A8	67.36	qA8-5
						CER2	A8	67.4453	qA8-5		CER2	A8	67.4453	qA8-5
						AT4G22340	A8	67.7513	qA8-5		AT4G22340	A8	67.7513	qA8-5
33	HG-FAE1-C3(bb)	136.889	HG-FAE1-C3	133.8-152.3		HBr074(bb)	73.741	HBr074	57.4-74.6		BRMS-088(bb)	70.119	BRMS-088	57.4-74.6
	CYCA1	C3	151.937	qC3-3		ACBP	A8	59.3039	qA8-5		ACBP	A8	59.3039	qA8-5
						AT1G32200	A8	59.6678	qA8-5		AT1G32200	A8	59.6678	qA8-5
						ACC2	A8	63.3735	qA8-5		ACC2	A8	63.3735	qA8-5
						PIS2	A8	63.5551	qA8-5		PIS2	A8	63.5551	qA8-5
						AT4G39850	A8	63.9699	qA8-5		AT4G39850	A8	63.9699	qA8-5
						AT4G36480	A8	64.8806	qA8-5		AT4G36480	A8	64.8806	qA8-5
						FAE1	A8	65.4001	qA8-5		FAE1	A8	65.4001	qA8-5
						AT4G31050	A8	66.3897	qA8-5		AT4G31050	A8	66.3897	qA8-5
						FAD6	A8	66.4307	qA8-5		FAD6	A8	66.4307	qA8-5
						LPAT1	A8	66.5201	qA8-5		LPAT1	A8	66.5201	qA8-5
						ATS1	A8	67.1562	qA8-5		ATS1	A8	67.1562	qA8-5
						AT4G25140	A8	67.36	qA8-5		AT4G25140	A8	67.36	qA8-5
						CER2	A8	67.4453	qA8-5		CER2	A8	67.4453	qA8-5
						AT4G22340	A8	67.7513	qA8-5		AT4G22340	A8	67.7513	qA8-5
34	HG-FAE1-C3(bb)	136.889	HG-FAE1-C3	133.8-152.3		sS1702(bb)	71.687	sS1702	57.4-74.6		BRMS-088(bb)	70.119	BRMS-088	57.4-74.6
	CYCA1	C3	151.937	qC3-3		ACBP	A8	59.3039	qA8-5		ACBP	A8	59.3039	qA8-5
						AT1G32200	A8	59.6678	qA8-5		AT1G32200	A8	59.6678	qA8-5
						ACC2	A8	63.3735	qA8-5		ACC2	A8	63.3735	qA8-5
						PIS2	A8	63.5551	qA8-5		PIS2	A8	63.5551	qA8-5
						AT4G39850	A8	63.9699	qA8-5		AT4G39850	A8	63.9699	qA8-5
						AT4G36480	A8	64.8806	qA8-5		AT4G36480	A8	64.8806	qA8-5
						FAE1	A8	65.4001	qA8-5		FAE1	A8	65.4001	qA8-5
						AT4G31050	A8	66.3897	qA8-5		AT4G31050	A8	66.3897	qA8-5
						FAD6	A8	66.4307	qA8-5		FAD6	A8	66.4307	qA8-5
						LPAT1	A8	66.5201	qA8-5		LPAT1	A8	66.5201	qA8-5
						ATS1	A8	67.1562	qA8-5		ATS1	A8	67.1562	qA8-5
						AT4G25140	A8	67.36	qA8-5		AT4G25140	A8	67.36	qA8-5
						CER2	A8	67.4453	qA8-5		CER2	A8	67.4453	qA8-5
						AT4G22340	A8	67.7513	qA8-5		AT4G22340	A8	67.7513	qA8-5
35	HG-FAE1-C3(bb)	136.889	HG-FAE1-C3	133.8-152.3		BRMS-088(bb)	70.119	BRMS-088	57.4-74.6
	CYCA1	C3	151.937	qC3-3		ACBP	A8	59.3039	qA8-5
						AT1G32200	A8	59.6678	qA8-5
						ACC2	A8	63.3735	qA8-5
						PIS2	A8	63.5551	qA8-5
						AT4G39850	A8	63.9699	qA8-5
						AT4G36480	A8	64.8806	qA8-5
						FAE1	A8	65.4001	qA8-5
						AT4G31050	A8	66.3897	qA8-5
						FAD6	A8	66.4307	qA8-5
						LPAT1	A8	66.5201	qA8-5
						ATS1	A8	67.1562	qA8-5
						AT4G25140	A8	67.36	qA8-5
						CER2	A8	67.4453	qA8-5
						AT4G22340	A8	67.7513	qA8-5
36	HG-FAE1-C3(bb)	136.889	HG-FAE1-C3	133.8-152.3		BRMS-088(bb)	70.119	BRMS-088	57.4-74.6		HBr022(bb)	68.042	HBr022	57.4-74.6
	CYCA1	C3	151.937	qC3-3		ACBP	A8	59.3039	qA8-5		ACBP	A8	59.3039	qA8-5
						AT1G32200	A8	59.6678	qA8-5		AT1G32200	A8	59.6678	qA8-5
						ACC2	A8	63.3735	qA8-5		ACC2	A8	63.3735	qA8-5
						PIS2	A8	63.5551	qA8-5		PIS2	A8	63.5551	qA8-5
						AT4G39850	A8	63.9699	qA8-5		AT4G39850	A8	63.9699	qA8-5
						AT4G36480	A8	64.8806	qA8-5		AT4G36480	A8	64.8806	qA8-5
						FAE1	A8	65.4001	qA8-5		FAE1	A8	65.4001	qA8-5
						AT4G31050	A8	66.3897	qA8-5		AT4G31050	A8	66.3897	qA8-5
						FAD6	A8	66.4307	qA8-5		FAD6	A8	66.4307	qA8-5
						LPAT1	A8	66.5201	qA8-5		LPAT1	A8	66.5201	qA8-5
						ATS1	A8	67.1562	qA8-5		ATS1	A8	67.1562	qA8-5
						AT4G25140	A8	67.36	qA8-5		AT4G25140	A8	67.36	qA8-5
						CER2	A8	67.4453	qA8-5		CER2	A8	67.4453	qA8-5
						AT4G22340	A8	67.7513	qA8-5		AT4G22340	A8	67.7513	qA8-5
37	JICB0633(bb)	135.516	JICB0633	133.8-152.3		sR7178(bb)	74.238	sR7178	57.4-74.6		BRMS-088(bb)	70.119	BRMS-088	57.4-74.6
	CYCA1	C3	151.937	qC3-3		ACBP	A8	59.3039	qA8-5		ACBP	A8	59.3039	qA8-5
						AT1G32200	A8	59.6678	qA8-5		AT1G32200	A8	59.6678	qA8-5
						ACC2	A8	63.3735	qA8-5		ACC2	A8	63.3735	qA8-5
						PIS2	A8	63.5551	qA8-5		PIS2	A8	63.5551	qA8-5
						AT4G39850	A8	63.9699	qA8-5		AT4G39850	A8	63.9699	qA8-5
						AT4G36480	A8	64.8806	qA8-5		AT4G36480	A8	64.8806	qA8-5
						FAE1	A8	65.4001	qA8-5		FAE1	A8	65.4001	qA8-5
						AT4G31050	A8	66.3897	qA8-5		AT4G31050	A8	66.3897	qA8-5
						FAD6	A8	66.4307	qA8-5		FAD6	A8	66.4307	qA8-5
						LPAT1	A8	66.5201	qA8-5		LPAT1	A8	66.5201	qA8-5
						ATS1	A8	67.1562	qA8-5		ATS1	A8	67.1562	qA8-5
						AT4G25140	A8	67.36	qA8-5		AT4G25140	A8	67.36	qA8-5
						CER2	A8	67.4453	qA8-5		CER2	A8	67.4453	qA8-5
						AT4G22340	A8	67.7513	qA8-5		AT4G22340	A8	67.7513	qA8-5
38	JICB0633(bb)	135.516	JICB0633	133.8-152.3		sS1702(bb)	71.687	sS1702	57.4-74.6		BRMS-088(bb)	70.119	BRMS-088	57.4-74.6
	CYCA1	C3	151.937	qC3-3		ACBP	A8	59.3039	qA8-5		ACBP	A8	59.3039	qA8-5
						AT1G32200	A8	59.6678	qA8-5		AT1G32200	A8	59.6678	qA8-5
						ACC2	A8	63.3735	qA8-5		ACC2	A8	63.3735	qA8-5
						PIS2	A8	63.5551	qA8-5		PIS2	A8	63.5551	qA8-5
						AT4G39850	A8	63.9699	qA8-5		AT4G39850	A8	63.9699	qA8-5
						AT4G36480	A8	64.8806	qA8-5		AT4G36480	A8	64.8806	qA8-5
						FAE1	A8	65.4001	qA8-5		FAE1	A8	65.4001	qA8-5
						AT4G31050	A8	66.3897	qA8-5		AT4G31050	A8	66.3897	qA8-5
						FAD6	A8	66.4307	qA8-5		FAD6	A8	66.4307	qA8-5
						LPAT1	A8	66.5201	qA8-5		LPAT1	A8	66.5201	qA8-5
						ATS1	A8	67.1562	qA8-5		ATS1	A8	67.1562	qA8-5
						AT4G25140	A8	67.36	qA8-5		AT4G25140	A8	67.36	qA8-5
						CER2	A8	67.4453	qA8-5		CER2	A8	67.4453	qA8-5
						AT4G22340	A8	67.7513	qA8-5		AT4G22340	A8	67.7513	qA8-5
39	JICB0633(bb)	135.516	JICB0633	133.8-152.3		BRMS-088(bb)	70.119	BRMS-088	57.4-74.6
	CYCA1	C3	151.937	qC3-3		ACBP	A8	59.3039	qA8-5
						AT1G32200	A8	59.6678	qA8-5
						ACC2	A8	63.3735	qA8-5
						PIS2	A8	63.5551	qA8-5
						AT4G39850	A8	63.9699	qA8-5
						AT4G36480	A8	64.8806	qA8-5
						FAE1	A8	65.4001	qA8-5
						AT4G31050	A8	66.3897	qA8-5
						FAD6	A8	66.4307	qA8-5
						LPAT1	A8	66.5201	qA8-5
						ATS1	A8	67.1562	qA8-5
						AT4G25140	A8	67.36	qA8-5
						CER2	A8	67.4453	qA8-5
						AT4G22340	A8	67.7513	qA8-5
40	JICB0633(bb)	135.516	JICB0633	133.8-152.3		BRMS-088(bb)	70.119	BRMS-088	57.4-74.6		HBr022(bb)	68.042	HBr022	57.4-74.6
	CYCA1	C3	151.937	qC3-3		ACBP	A8	59.3039	qA8-5		ACBP	A8	59.3039	qA8-5
						AT1G32200	A8	59.6678	qA8-5		AT1G32200	A8	59.6678	qA8-5
						ACC2	A8	63.3735	qA8-5		ACC2	A8	63.3735	qA8-5
						PIS2	A8	63.5551	qA8-5		PIS2	A8	63.5551	qA8-5
						AT4G39850	A8	63.9699	qA8-5		AT4G39850	A8	63.9699	qA8-5
						AT4G36480	A8	64.8806	qA8-5		AT4G36480	A8	64.8806	qA8-5
						FAE1	A8	65.4001	qA8-5		FAE1	A8	65.4001	qA8-5
						AT4G31050	A8	66.3897	qA8-5		AT4G31050	A8	66.3897	qA8-5
						FAD6	A8	66.4307	qA8-5		FAD6	A8	66.4307	qA8-5
						LPAT1	A8	66.5201	qA8-5		LPAT1	A8	66.5201	qA8-5
						ATS1	A8	67.1562	qA8-5		ATS1	A8	67.1562	qA8-5
						AT4G25140	A8	67.36	qA8-5		AT4G25140	A8	67.36	qA8-5
						CER2	A8	67.4453	qA8-5		CER2	A8	67.4453	qA8-5
						AT4G22340	A8	67.7513	qA8-5		AT4G22340	A8	67.7513	qA8-5
41	HG-FAE1-C3(bb)	136.889	HG-FAE1-C3	133.8-152.3		CNU090(bb)	77.414	CNU090	75.3-90.4		sS1702(bb)	71.687	sS1702	57.4-74.6
	CYCA1	C3	151.937	qC3-3		KAS3	A8	75.4085	qA8-6		ACBP	A8	59.3039	qA8-5
						AT1G63380	A8	75.4651	qA8-6		AT1G32200	A8	59.6678	qA8-5
						AT1G62610	A8	75.4701	qA8-6		ACC2	A8	63.3735	qA8-5
						LEC1	A8	76.1042	qA8-6		PIS2	A8	63.5551	qA8-5
						AT1G24470	A8	76.4789	qA8-6		AT4G39850	A8	63.9699	qA8-5
						LEC2	A8	76.963	qA8-6		AT4G36480	A8	64.8806	qA8-5
						ACBP	A8	77.4872	qA8-6		FAE1	A8	65.4001	qA8-5
						AT1G32200	A8	77.5245	qA8-6		AT4G31050	A8	66.3897	qA8-5
						ACC2	A8	77.9043	qA8-6		FAD6	A8	66.4307	qA8-5
						CER3	A8	86.3137	qA8-6		LPAT1	A8	66.5201	qA8-5
						At5g03880	A8	86.558	qA8-6		ATS1	A8	67.1562	qA8-5
						FAD3	A8	86.8312	qA8-6		AT4G25140	A8	67.36	qA8-5
						GPAT7	A8	86.9058	qA8-6		CER2	A8	67.4453	qA8-5
						GRF6	A8	87.5384	qA8-6		AT4G22340	A8	67.7513	qA8-5
						AT5G11650	A8	87.7397	qA8-6
						PDAT	A8	88.0229	qA8-6
						BCCP2	A8	88.3047	qA8-6
						AT5G16240	A8	88.4217	qA8-6
						AT5G18630	A8	88.812	qA8-6
						AT5G18640	A8	88.8166	qA8-6
42	HG-FAE1-C3(bb)	136.889	HG-FAE1-C3	133.8-152.3		CNU090(bb)	77.414	CNU090	75.3-90.4		RA2E12(bb)	69.423	RA2E12	57.4-74.6
	CYCA1	C3	151.937	qC3-3		KAS3	A8	75.4085	qA8-6		ACBP	A8	59.3039	qA8-5
						AT1G63380	A8	75.4651	qA8-6		AT1G32200	A8	59.6678	qA8-5
						AT1G62610	A8	75.4701	qA8-6		ACC2	A8	63.3735	qA8-5
						LEC1	A8	76.1042	qA8-6		PIS2	A8	63.5551	qA8-5
						AT1G24470	A8	76.4789	qA8-6		AT4G39850	A8	63.9699	qA8-5
						LEC2	A8	76.963	qA8-6		AT4G36480	A8	64.8806	qA8-5
						ACBP	A8	77.4872	qA8-6		FAE1	A8	65.4001	qA8-5
						AT1G32200	A8	77.5245	qA8-6		AT4G31050	A8	66.3897	qA8-5
						ACC2	A8	77.9043	qA8-6		FAD6	A8	66.4307	qA8-5
						CER3	A8	86.3137	qA8-6		LPAT1	A8	66.5201	qA8-5
						At5g03880	A8	86.558	qA8-6		ATS1	A8	67.1562	qA8-5
						FAD3	A8	86.8312	qA8-6		AT4G25140	A8	67.36	qA8-5
						GPAT7	A8	86.9058	qA8-6		CER2	A8	67.4453	qA8-5
						GRF6	A8	87.5384	qA8-6		AT4G22340	A8	67.7513	qA8-5
						AT5G11650	A8	87.7397	qA8-6
						PDAT	A8	88.0229	qA8-6
						BCCP2	A8	88.3047	qA8-6
						AT5G16240	A8	88.4217	qA8-6
						AT5G18630	A8	88.812	qA8-6
						AT5G18640	A8	88.8166	qA8-6
43	HG-FAE1-C3(bb)	136.889	HG-FAE1-C3	133.8-152.3		sR7178(bb)	74.238	sR7178	57.4-74.6
	CYCA1	C3	151.937	qC3-3		ACBP	A8	59.3039	qA8-5
						AT1G32200	A8	59.6678	qA8-5
						ACC2	A8	63.3735	qA8-5
						PIS2	A8	63.5551	qA8-5
						AT4G39850	A8	63.9699	qA8-5
						AT4G36480	A8	64.8806	qA8-5
						FAE1	A8	65.4001	qA8-5
						AT4G31050	A8	66.3897	qA8-5
						FAD6	A8	66.4307	qA8-5
						LPAT1	A8	66.5201	qA8-5
						ATS1	A8	67.1562	qA8-5
						AT4G25140	A8	67.36	qA8-5
						CER2	A8	67.4453	qA8-5
						AT4G22340	A8	67.7513	qA8-5
44	HG-FAE1-C3(bb)	136.889	HG-FAE1-C3	133.8-152.3		sR7178(bb)	74.238	sR7178	57.4-74.6		sS1702(bb)	71.687	sS1702	57.4-74.6
	CYCA1	C3	151.937	qC3-3		ACBP	A8	59.3039	qA8-5		ACBP	A8	59.3039	qA8-5
						AT1G32200	A8	59.6678	qA8-5		AT1G32200	A8	59.6678	qA8-5
						ACC2	A8	63.3735	qA8-5		ACC2	A8	63.3735	qA8-5
						PIS2	A8	63.5551	qA8-5		PIS2	A8	63.5551	qA8-5
						AT4G39850	A8	63.9699	qA8-5		AT4G39850	A8	63.9699	qA8-5
						AT4G36480	A8	64.8806	qA8-5		AT4G36480	A8	64.8806	qA8-5
						FAE1	A8	65.4001	qA8-5		FAE1	A8	65.4001	qA8-5
						AT4G31050	A8	66.3897	qA8-5		AT4G31050	A8	66.3897	qA8-5
						FAD6	A8	66.4307	qA8-5		FAD6	A8	66.4307	qA8-5
						LPAT1	A8	66.5201	qA8-5		LPAT1	A8	66.5201	qA8-5
						ATS1	A8	67.1562	qA8-5		ATS1	A8	67.1562	qA8-5
						AT4G25140	A8	67.36	qA8-5		AT4G25140	A8	67.36	qA8-5
						CER2	A8	67.4453	qA8-5		CER2	A8	67.4453	qA8-5
						AT4G22340	A8	67.7513	qA8-5		AT4G22340	A8	67.7513	qA8-5
45	HG-FAE1-C3(bb)	136.889	HG-FAE1-C3	133.8-152.3		sR7178(bb)	74.238	sR7178	57.4-74.6		RA2E12(bb)	69.423	RA2E12	57.4-74.6
	CYCA1	C3	151.937	qC3-3		ACBP	A8	59.3039	qA8-5		ACBP	A8	59.3039	qA8-5
						AT1G32200	A8	59.6678	qA8-5		AT1G32200	A8	59.6678	qA8-5
						ACC2	A8	63.3735	qA8-5		ACC2	A8	63.3735	qA8-5
						PIS2	A8	63.5551	qA8-5		PIS2	A8	63.5551	qA8-5
						AT4G39850	A8	63.9699	qA8-5		AT4G39850	A8	63.9699	qA8-5
						AT4G36480	A8	64.8806	qA8-5		AT4G36480	A8	64.8806	qA8-5
						FAE1	A8	65.4001	qA8-5		FAE1	A8	65.4001	qA8-5
						AT4G31050	A8	66.3897	qA8-5		AT4G31050	A8	66.3897	qA8-5
						FAD6	A8	66.4307	qA8-5		FAD6	A8	66.4307	qA8-5
						LPAT1	A8	66.5201	qA8-5		LPAT1	A8	66.5201	qA8-5
						ATS1	A8	67.1562	qA8-5		ATS1	A8	67.1562	qA8-5
						AT4G25140	A8	67.36	qA8-5		AT4G25140	A8	67.36	qA8-5
						CER2	A8	67.4453	qA8-5		CER2	A8	67.4453	qA8-5
						AT4G22340	A8	67.7513	qA8-5		AT4G22340	A8	67.7513	qA8-5
46	HG-FAE1-C3(bb)	136.889	HG-FAE1-C3	133.8-152.3		HBr074(bb)	73.741	HBr074	57.4-74.6		RA2E12(bb)	69.423	RA2E12	57.4-74.6
	CYCA1	C3	151.937	qC3-3		ACBP	A8	59.3039	qA8-5		ACBP	A8	59.3039	qA8-5
						AT1G32200	A8	59.6678	qA8-5		AT1G32200	A8	59.6678	qA8-5
						ACC2	A8	63.3735	qA8-5		ACC2	A8	63.3735	qA8-5
						PIS2	A8	63.5551	qA8-5		PIS2	A8	63.5551	qA8-5
						AT4G39850	A8	63.9699	qA8-5		AT4G39850	A8	63.9699	qA8-5
						AT4G36480	A8	64.8806	qA8-5		AT4G36480	A8	64.8806	qA8-5
						FAE1	A8	65.4001	qA8-5		FAE1	A8	65.4001	qA8-5
						AT4G31050	A8	66.3897	qA8-5		AT4G31050	A8	66.3897	qA8-5
						FAD6	A8	66.4307	qA8-5		FAD6	A8	66.4307	qA8-5
						LPAT1	A8	66.5201	qA8-5		LPAT1	A8	66.5201	qA8-5
						ATS1	A8	67.1562	qA8-5		ATS1	A8	67.1562	qA8-5
						AT4G25140	A8	67.36	qA8-5		AT4G25140	A8	67.36	qA8-5
						CER2	A8	67.4453	qA8-5		CER2	A8	67.4453	qA8-5
						AT4G22340	A8	67.7513	qA8-5		AT4G22340	A8	67.7513	qA8-5
47	HG-FAE1-C3(bb)	136.889	HG-FAE1-C3	133.8-152.3		sS1702(bb)	71.687	sS1702	57.4-74.6		RA2E12(bb)	69.423	RA2E12	57.4-74.6
	CYCA1	C3	151.937	qC3-3		ACBP	A8	59.3039	qA8-5		ACBP	A8	59.3039	qA8-5
						AT1G32200	A8	59.6678	qA8-5		AT1G32200	A8	59.6678	qA8-5
						ACC2	A8	63.3735	qA8-5		ACC2	A8	63.3735	qA8-5
						PIS2	A8	63.5551	qA8-5		PIS2	A8	63.5551	qA8-5
						AT4G39850	A8	63.9699	qA8-5		AT4G39850	A8	63.9699	qA8-5
						AT4G36480	A8	64.8806	qA8-5		AT4G36480	A8	64.8806	qA8-5
						FAE1	A8	65.4001	qA8-5		FAE1	A8	65.4001	qA8-5
						AT4G31050	A8	66.3897	qA8-5		AT4G31050	A8	66.3897	qA8-5
						FAD6	A8	66.4307	qA8-5		FAD6	A8	66.4307	qA8-5
						LPAT1	A8	66.5201	qA8-5		LPAT1	A8	66.5201	qA8-5
						ATS1	A8	67.1562	qA8-5		ATS1	A8	67.1562	qA8-5
						AT4G25140	A8	67.36	qA8-5		AT4G25140	A8	67.36	qA8-5
						CER2	A8	67.4453	qA8-5		CER2	A8	67.4453	qA8-5
						AT4G22340	A8	67.7513	qA8-5		AT4G22340	A8	67.7513	qA8-5
48	HG-FAE1-C3(bb)	136.889	HG-FAE1-C3	133.8-152.3		RA2E12(bb)	69.423	RA2E12	57.4-74.6
	CYCA1	C3	151.937	qC3-3		ACBP	A8	59.3039	qA8-5
						AT1G32200	A8	59.6678	qA8-5
						ACC2	A8	63.3735	qA8-5
						PIS2	A8	63.5551	qA8-5
						AT4G39850	A8	63.9699	qA8-5
						AT4G36480	A8	64.8806	qA8-5
						FAE1	A8	65.4001	qA8-5
						AT4G31050	A8	66.3897	qA8-5
						FAD6	A8	66.4307	qA8-5
						LPAT1	A8	66.5201	qA8-5
						ATS1	A8	67.1562	qA8-5
						AT4G25140	A8	67.36	qA8-5
						CER2	A8	67.4453	qA8-5
						AT4G22340	A8	67.7513	qA8-5
49	HBr014(bb)	126.104	HBr014	126.1-131.5		JICB0018(bb)	85.405	JICB0018	75.3-90.4		sR7178(bb)	74.238	sR7178	57.4-74.6
	AT4G22340	C3	129.958	qC3-2		KAS3	A8	75.4085	qA8-6		ACBP	A8	59.3039	qA8-5
	CER2	C3	130.02	qC3-2		AT1G63380	A8	75.4651	qA8-6		AT1G32200	A8	59.6678	qA8-5
	AT4G25140	C3	130.037	qC3-2		AT1G62610	A8	75.4701	qA8-6		ACC2	A8	63.3735	qA8-5
	ATS1	C3	130.078	qC3-2		LEC1	A8	76.1042	qA8-6		PIS2	A8	63.5551	qA8-5
	LPAT1	C3	130.182	qC3-2		AT1G24470	A8	76.4789	qA8-6		AT4G39850	A8	63.9699	qA8-5
	FAD6	C3	130.191	qC3-2		LEC2	A8	76.963	qA8-6		AT4G36480	A8	64.8806	qA8-5
	AT4G31050	C3	130.195	qC3-2		ACBP	A8	77.4872	qA8-6		FAE1	A8	65.4001	qA8-5
	FAE1	C3	130.294	qC3-2		AT1G32200	A8	77.5245	qA8-6		AT4G31050	A8	66.3897	qA8-5
	AT4G36480	C3	130.346	qC3-2		ACC2	A8	77.9043	qA8-6		FAD6	A8	66.4307	qA8-5
	AT4G39850	C3	130.923	qC3-2		CER3	A8	86.3137	qA8-6		LPAT1	A8	66.5201	qA8-5
	PIS2	C3	131.243	qC3-2		At5g03880	A8	86.558	qA8-6		ATS1	A8	67.1562	qA8-5
						FAD3	A8	86.8312	qA8-6		AT4G25140	A8	67.36	qA8-5
						GPAT7	A8	86.9058	qA8-6		CER2	A8	67.4453	qA8-5
						GRF6	A8	87.5384	qA8-6		AT4G22340	A8	67.7513	qA8-5
						AT5G11650	A8	87.7397	qA8-6
						PDAT	A8	88.0229	qA8-6
						BCCP2	A8	88.3047	qA8-6
						AT5G16240	A8	88.4217	qA8-6
						AT5G18630	A8	88.812	qA8-6
						AT5G18640	A8	88.8166	qA8-6
50	HBr014(bb)	126.104	HBr014	126.1-131.5		HR-C002-A8(bb)	80.292	HR-C002-A8	75.3-90.4		sR7178(bb)	74.238	sR7178	57.4-74.6
	AT4G22340	C3	129.958	qC3-2		KAS3	A8	75.4085	qA8-6		ACBP	A8	59.3039	qA8-5
	CER2	C3	130.02	qC3-2		AT1G63380	A8	75.4651	qA8-6		AT1G32200	A8	59.6678	qA8-5
	AT4G25140	C3	130.037	qC3-2		AT1G62610	A8	75.4701	qA8-6		ACC2	A8	63.3735	qA8-5
	ATS1	C3	130.078	qC3-2		LEC1	A8	76.1042	qA8-6		PIS2	A8	63.5551	qA8-5
	LPAT1	C3	130.182	qC3-2		AT1G24470	A8	76.4789	qA8-6		AT4G39850	A8	63.9699	qA8-5
	FAD6	C3	130.191	qC3-2		LEC2	A8	76.963	qA8-6		AT4G36480	A8	64.8806	qA8-5
	AT4G31050	C3	130.195	qC3-2		ACBP	A8	77.4872	qA8-6		FAE1	A8	65.4001	qA8-5
	FAE1	C3	130.294	qC3-2		AT1G32200	A8	77.5245	qA8-6		AT4G31050	A8	66.3897	qA8-5
	AT4G36480	C3	130.346	qC3-2		ACC2	A8	77.9043	qA8-6		FAD6	A8	66.4307	qA8-5
	AT4G39850	C3	130.923	qC3-2		CER3	A8	86.3137	qA8-6		LPAT1	A8	66.5201	qA8-5
	PIS2	C3	131.243	qC3-2		At5g03880	A8	86.558	qA8-6		ATS1	A8	67.1562	qA8-5
						FAD3	A8	86.8312	qA8-6		AT4G25140	A8	67.36	qA8-5
						GPAT7	A8	86.9058	qA8-6		CER2	A8	67.4453	qA8-5
						GRF6	A8	87.5384	qA8-6		AT4G22340	A8	67.7513	qA8-5
						AT5G11650	A8	87.7397	qA8-6
						PDAT	A8	88.0229	qA8-6
						BCCP2	A8	88.3047	qA8-6
						AT5G16240	A8	88.4217	qA8-6
						AT5G18630	A8	88.812	qA8-6
						AT5G18640	A8	88.8166	qA8-6
51	HBr014(bb)	126.104	HBr014	126.1-131.5		HR-S4-295(bb)	78.25	HR-S4-295	75.3-90.4
	AT4G22340	C3	129.958	qC3-2		KAS3	A8	75.4085	qA8-6
	CER2	C3	130.02	qC3-2		AT1G63380	A8	75.4651	qA8-6
	AT4G25140	C3	130.037	qC3-2		AT1G62610	A8	75.4701	qA8-6
	ATS1	C3	130.078	qC3-2		LEC1	A8	76.1042	qA8-6
	LPAT1	C3	130.182	qC3-2		AT1G24470	A8	76.4789	qA8-6
	FAD6	C3	130.191	qC3-2		LEC2	A8	76.963	qA8-6
	AT4G31050	C3	130.195	qC3-2		ACBP	A8	77.4872	qA8-6
	FAE1	C3	130.294	qC3-2		AT1G32200	A8	77.5245	qA8-6
	AT4G36480	C3	130.346	qC3-2		ACC2	A8	77.9043	qA8-6
	AT4G39850	C3	130.923	qC3-2		CER3	A8	86.3137	qA8-6
	PIS2	C3	131.243	qC3-2		At5g03880	A8	86.558	qA8-6
						FAD3	A8	86.8312	qA8-6
						GPAT7	A8	86.9058	qA8-6
						GRF6	A8	87.5384	qA8-6
						AT5G11650	A8	87.7397	qA8-6
						PDAT	A8	88.0229	qA8-6
						BCCP2	A8	88.3047	qA8-6
						AT5G16240	A8	88.4217	qA8-6
						AT5G18630	A8	88.812	qA8-6
						AT5G18640	A8	88.8166	qA8-6
52	HBr014(bb)	126.104	HBr014	126.1-131.5		HR-S4-295(bb)	78.25	HR-S4-295	75.3-90.4		CNU090(bb)	77.414	CNU090	75.3-90.4
	AT4G22340	C3	129.958	qC3-2		KAS3	A8	75.4085	qA8-6		KAS3	A8	75.4085	qA8-6
	CER2	C3	130.02	qC3-2		AT1G63380	A8	75.4651	qA8-6		AT1G63380	A8	75.4651	qA8-6
	AT4G25140	C3	130.037	qC3-2		AT1G62610	A8	75.4701	qA8-6		AT1G62610	A8	75.4701	qA8-6
	ATS1	C3	130.078	qC3-2		LEC1	A8	76.1042	qA8-6		LEC1	A8	76.1042	qA8-6
	LPAT1	C3	130.182	qC3-2		AT1G24470	A8	76.4789	qA8-6		AT1G24470	A8	76.4789	qA8-6
	FAD6	C3	130.191	qC3-2		LEC2	A8	76.963	qA8-6		LEC2	A8	76.963	qA8-6
	AT4G31050	C3	130.195	qC3-2		ACBP	A8	77.4872	qA8-6		ACBP	A8	77.4872	qA8-6
	FAE1	C3	130.294	qC3-2		AT1G32200	A8	77.5245	qA8-6		AT1G32200	A8	77.5245	qA8-6
	AT4G36480	C3	130.346	qC3-2		ACC2	A8	77.9043	qA8-6		ACC2	A8	77.9043	qA8-6
	AT4G39850	C3	130.923	qC3-2		CER3	A8	86.3137	qA8-6		CER3	A8	86.3137	qA8-6
	PIS2	C3	131.243	qC3-2		At5g03880	A8	86.558	qA8-6		At5g03880	A8	86.558	qA8-6
						FAD3	A8	86.8312	qA8-6		FAD3	A8	86.8312	qA8-6
						GPAT7	A8	86.9058	qA8-6		GPAT7	A8	86.9058	qA8-6
						GRF6	A8	87.5384	qA8-6		GRF6	A8	87.5384	qA8-6
						AT5G11650	A8	87.7397	qA8-6		AT5G11650	A8	87.7397	qA8-6
						PDAT	A8	88.0229	qA8-6		PDAT	A8	88.0229	qA8-6
						BCCP2	A8	88.3047	qA8-6		BCCP2	A8	88.3047	qA8-6
						AT5G16240	A8	88.4217	qA8-6		AT5G16240	A8	88.4217	qA8-6
						AT5G18630	A8	88.812	qA8-6		AT5G18630	A8	88.812	qA8-6
						AT5G18640	A8	88.8166	qA8-6		AT5G18640	A8	88.8166	qA8-6
53	HBr014(bb)	126.104	HBr014	126.1-131.5		HR-S4-295(bb)	78.25	HR-S4-295	75.3-90.4		sR7178(bb)	74.238	sR7178	57.4-74.6
	AT4G22340	C3	129.958	qC3-2		KAS3	A8	75.4085	qA8-6		ACBP	A8	59.3039	qA8-5
	CER2	C3	130.02	qC3-2		AT1G63380	A8	75.4651	qA8-6		AT1G32200	A8	59.6678	qA8-5
	AT4G25140	C3	130.037	qC3-2		AT1G62610	A8	75.4701	qA8-6		ACC2	A8	63.3735	qA8-5
	ATS1	C3	130.078	qC3-2		LEC1	A8	76.1042	qA8-6		PIS2	A8	63.5551	qA8-5
	LPAT1	C3	130.182	qC3-2		AT1G24470	A8	76.4789	qA8-6		AT4G39850	A8	63.9699	qA8-5
	FAD6	C3	130.191	qC3-2		LEC2	A8	76.963	qA8-6		AT4G36480	A8	64.8806	qA8-5
	AT4G31050	C3	130.195	qC3-2		ACBP	A8	77.4872	qA8-6		FAE1	A8	65.4001	qA8-5
	FAE1	C3	130.294	qC3-2		AT1G32200	A8	77.5245	qA8-6		AT4G31050	A8	66.3897	qA8-5
	AT4G36480	C3	130.346	qC3-2		ACC2	A8	77.9043	qA8-6		FAD6	A8	66.4307	qA8-5
	AT4G39850	C3	130.923	qC3-2		CER3	A8	86.3137	qA8-6		LPAT1	A8	66.5201	qA8-5
	PIS2	C3	131.243	qC3-2		At5g03880	A8	86.558	qA8-6		ATS1	A8	67.1562	qA8-5
						FAD3	A8	86.8312	qA8-6		AT4G25140	A8	67.36	qA8-5
						GPAT7	A8	86.9058	qA8-6		CER2	A8	67.4453	qA8-5
						GRF6	A8	87.5384	qA8-6		AT4G22340	A8	67.7513	qA8-5
						AT5G11650	A8	87.7397	qA8-6
						PDAT	A8	88.0229	qA8-6
						BCCP2	A8	88.3047	qA8-6
						AT5G16240	A8	88.4217	qA8-6
						AT5G18630	A8	88.812	qA8-6
						AT5G18640	A8	88.8166	qA8-6
54	HBr014(bb)	126.104	HBr014	126.1-131.5		HR-S4-295(bb)	78.25	HR-S4-295	75.3-90.4		sS1702(bb)	71.687	sS1702	57.4-74.6
	AT4G22340	C3	129.958	qC3-2		KAS3	A8	75.4085	qA8-6		ACBP	A8	59.3039	qA8-5
	CER2	C3	130.02	qC3-2		AT1G63380	A8	75.4651	qA8-6		AT1G32200	A8	59.6678	qA8-5
	AT4G25140	C3	130.037	qC3-2		AT1G62610	A8	75.4701	qA8-6		ACC2	A8	63.3735	qA8-5
	ATS1	C3	130.078	qC3-2		LEC1	A8	76.1042	qA8-6		PIS2	A8	63.5551	qA8-5
	LPAT1	C3	130.182	qC3-2		AT1G24470	A8	76.4789	qA8-6		AT4G39850	A8	63.9699	qA8-5
	FAD6	C3	130.191	qC3-2		LEC2	A8	76.963	qA8-6		AT4G36480	A8	64.8806	qA8-5
	AT4G31050	C3	130.195	qC3-2		ACBP	A8	77.4872	qA8-6		FAE1	A8	65.4001	qA8-5
	FAE1	C3	130.294	qC3-2		AT1G32200	A8	77.5245	qA8-6		AT4G31050	A8	66.3897	qA8-5
	AT4G36480	C3	130.346	qC3-2		ACC2	A8	77.9043	qA8-6		FAD6	A8	66.4307	qA8-5
	AT4G39850	C3	130.923	qC3-2		CER3	A8	86.3137	qA8-6		LPAT1	A8	66.5201	qA8-5
	PIS2	C3	131.243	qC3-2		At5g03880	A8	86.558	qA8-6		ATS1	A8	67.1562	qA8-5
						FAD3	A8	86.8312	qA8-6		AT4G25140	A8	67.36	qA8-5
						GPAT7	A8	86.9058	qA8-6		CER2	A8	67.4453	qA8-5
						GRF6	A8	87.5384	qA8-6		AT4G22340	A8	67.7513	qA8-5
						AT5G11650	A8	87.7397	qA8-6
						PDAT	A8	88.0229	qA8-6
						BCCP2	A8	88.3047	qA8-6
						AT5G16240	A8	88.4217	qA8-6
						AT5G18630	A8	88.812	qA8-6
						AT5G18640	A8	88.8166	qA8-6
55	HBr014(bb)	126.104	HBr014	126.1-131.5		CNU090(bb)	77.414	CNU090	75.3-90.4		sR7178(bb)	74.238	sR7178	57.4-74.6
	AT4G22340	C3	129.958	qC3-2		KAS3	A8	75.4085	qA8-6		ACBP	A8	59.3039	qA8-5
	CER2	C3	130.02	qC3-2		AT1G63380	A8	75.4651	qA8-6		AT1G32200	A8	59.6678	qA8-5
	AT4G25140	C3	130.037	qC3-2		AT1G62610	A8	75.4701	qA8-6		ACC2	A8	63.3735	qA8-5
	ATS1	C3	130.078	qC3-2		LEC1	A8	76.1042	qA8-6		PIS2	A8	63.5551	qA8-5
	LPAT1	C3	130.182	qC3-2		AT1G24470	A8	76.4789	qA8-6		AT4G39850	A8	63.9699	qA8-5
	FAD6	C3	130.191	qC3-2		LEC2	A8	76.963	qA8-6		AT4G36480	A8	64.8806	qA8-5
	AT4G31050	C3	130.195	qC3-2		ACBP	A8	77.4872	qA8-6		FAE1	A8	65.4001	qA8-5
	FAE1	C3	130.294	qC3-2		AT1G32200	A8	77.5245	qA8-6		AT4G31050	A8	66.3897	qA8-5
	AT4G36480	C3	130.346	qC3-2		ACC2	A8	77.9043	qA8-6		FAD6	A8	66.4307	qA8-5
	AT4G39850	C3	130.923	qC3-2		CER3	A8	86.3137	qA8-6		LPAT1	A8	66.5201	qA8-5
	PIS2	C3	131.243	qC3-2		At5g03880	A8	86.558	qA8-6		ATS1	A8	67.1562	qA8-5
						FAD3	A8	86.8312	qA8-6		AT4G25140	A8	67.36	qA8-5
						GPAT7	A8	86.9058	qA8-6		CER2	A8	67.4453	qA8-5
						GRF6	A8	87.5384	qA8-6		AT4G22340	A8	67.7513	qA8-5
						AT5G11650	A8	87.7397	qA8-6
						PDAT	A8	88.0229	qA8-6
						BCCP2	A8	88.3047	qA8-6
						AT5G16240	A8	88.4217	qA8-6
						AT5G18630	A8	88.812	qA8-6
						AT5G18640	A8	88.8166	qA8-6
56	HBr014(bb)	126.104	HBr014	126.1-131.5		CNU090(bb)	77.414	CNU090	75.3-90.4		HBr074(bb)	73.741	HBr074	57.4-74.6
	AT4G22340	C3	129.958	qC3-2		KAS3	A8	75.4085	qA8-6		ACBP	A8	59.3039	qA8-5
	CER2	C3	130.02	qC3-2		AT1G63380	A8	75.4651	qA8-6		AT1G32200	A8	59.6678	qA8-5
	AT4G25140	C3	130.037	qC3-2		AT1G62610	A8	75.4701	qA8-6		ACC2	A8	63.3735	qA8-5
	ATS1	C3	130.078	qC3-2		LEC1	A8	76.1042	qA8-6		PIS2	A8	63.5551	qA8-5
	LPAT1	C3	130.182	qC3-2		AT1G24470	A8	76.4789	qA8-6		AT4G39850	A8	63.9699	qA8-5
	FAD6	C3	130.191	qC3-2		LEC2	A8	76.963	qA8-6		AT4G36480	A8	64.8806	qA8-5
	AT4G31050	C3	130.195	qC3-2		ACBP	A8	77.4872	qA8-6		FAE1	A8	65.4001	qA8-5
	FAE1	C3	130.294	qC3-2		AT1G32200	A8	77.5245	qA8-6		AT4G31050	A8	66.3897	qA8-5
	AT4G36480	C3	130.346	qC3-2		ACC2	A8	77.9043	qA8-6		FAD6	A8	66.4307	qA8-5
	AT4G39850	C3	130.923	qC3-2		CER3	A8	86.3137	qA8-6		LPAT1	A8	66.5201	qA8-5
	PIS2	C3	131.243	qC3-2		At5g03880	A8	86.558	qA8-6		ATS1	A8	67.1562	qA8-5
						FAD3	A8	86.8312	qA8-6		AT4G25140	A8	67.36	qA8-5
						GPAT7	A8	86.9058	qA8-6		CER2	A8	67.4453	qA8-5
						GRF6	A8	87.5384	qA8-6		AT4G22340	A8	67.7513	qA8-5
						AT5G11650	A8	87.7397	qA8-6
						PDAT	A8	88.0229	qA8-6
						BCCP2	A8	88.3047	qA8-6
						AT5G16240	A8	88.4217	qA8-6
						AT5G18630	A8	88.812	qA8-6
						AT5G18640	A8	88.8166	qA8-6
57	HBr014(bb)	126.104	HBr014	126.1-131.5		CNU090(bb)	77.414	CNU090	75.3-90.4		sS1702(bb)	71.687	sS1702	57.4-74.6
	AT4G22340	C3	129.958	qC3-2		KAS3	A8	75.4085	qA8-6		ACBP	A8	59.3039	qA8-5
	CER2	C3	130.02	qC3-2		AT1G63380	A8	75.4651	qA8-6		AT1G32200	A8	59.6678	qA8-5
	AT4G25140	C3	130.037	qC3-2		AT1G62610	A8	75.4701	qA8-6		ACC2	A8	63.3735	qA8-5
	ATS1	C3	130.078	qC3-2		LEC1	A8	76.1042	qA8-6		PIS2	A8	63.5551	qA8-5
	LPAT1	C3	130.182	qC3-2		AT1G24470	A8	76.4789	qA8-6		AT4G39850	A8	63.9699	qA8-5
	FAD6	C3	130.191	qC3-2		LEC2	A8	76.963	qA8-6		AT4G36480	A8	64.8806	qA8-5
	AT4G31050	C3	130.195	qC3-2		ACBP	A8	77.4872	qA8-6		FAE1	A8	65.4001	qA8-5
	FAE1	C3	130.294	qC3-2		AT1G32200	A8	77.5245	qA8-6		AT4G31050	A8	66.3897	qA8-5
	AT4G36480	C3	130.346	qC3-2		ACC2	A8	77.9043	qA8-6		FAD6	A8	66.4307	qA8-5
	AT4G39850	C3	130.923	qC3-2		CER3	A8	86.3137	qA8-6		LPAT1	A8	66.5201	qA8-5
	PIS2	C3	131.243	qC3-2		At5g03880	A8	86.558	qA8-6		ATS1	A8	67.1562	qA8-5
						FAD3	A8	86.8312	qA8-6		AT4G25140	A8	67.36	qA8-5
						GPAT7	A8	86.9058	qA8-6		CER2	A8	67.4453	qA8-5
						GRF6	A8	87.5384	qA8-6		AT4G22340	A8	67.7513	qA8-5
						AT5G11650	A8	87.7397	qA8-6
						PDAT	A8	88.0229	qA8-6
						BCCP2	A8	88.3047	qA8-6
						AT5G16240	A8	88.4217	qA8-6
						AT5G18630	A8	88.812	qA8-6
						AT5G18640	A8	88.8166	qA8-6
58	HBr014(bb)	126.104	HBr014	126.1-131.5		sR7178(bb)	74.238	sR7178	57.4-74.6
	AT4G22340	C3	129.958	qC3-2		ACBP	A8	59.3039	qA8-5
	CER2	C3	130.02	qC3-2		AT1G32200	A8	59.6678	qA8-5
	AT4G25140	C3	130.037	qC3-2		ACC2	A8	63.3735	qA8-5
	ATS1	C3	130.078	qC3-2		PIS2	A8	63.5551	qA8-5
	LPAT1	C3	130.182	qC3-2		AT4G39850	A8	63.9699	qA8-5
	FAD6	C3	130.191	qC3-2		AT4G36480	A8	64.8806	qA8-5
	AT4G31050	C3	130.195	qC3-2		FAE1	A8	65.4001	qA8-5
	FAE1	C3	130.294	qC3-2		AT4G31050	A8	66.3897	qA8-5
	AT4G36480	C3	130.346	qC3-2		FAD6	A8	66.4307	qA8-5
	AT4G39850	C3	130.923	qC3-2		LPAT1	A8	66.5201	qA8-5
	PIS2	C3	131.243	qC3-2		ATS1	A8	67.1562	qA8-5
						AT4G25140	A8	67.36	qA8-5
						CER2	A8	67.4453	qA8-5
						AT4G22340	A8	67.7513	qA8-5
59	HBr014(bb)	126.104	HBr014	126.1-131.5		sR7178(bb)	74.238	sR7178	57.4-74.6		HBr074(bb)	73.741	HBr074	57.4-74.6
	AT4G22340	C3	129.958	qC3-2		ACBP	A8	59.3039	qA8-5		ACBP	A8	59.3039	qA8-5
	CER2	C3	130.02	qC3-2		AT1G32200	A8	59.6678	qA8-5		AT1G32200	A8	59.6678	qA8-5
	AT4G25140	C3	130.037	qC3-2		ACC2	A8	63.3735	qA8-5		ACC2	A8	63.3735	qA8-5
	ATS1	C3	130.078	qC3-2		PIS2	A8	63.5551	qA8-5		PIS2	A8	63.5551	qA8-5
	LPAT1	C3	130.182	qC3-2		AT4G39850	A8	63.9699	qA8-5		AT4G39850	A8	63.9699	qA8-5
	FAD6	C3	130.191	qC3-2		AT4G36480	A8	64.8806	qA8-5		AT4G36480	A8	64.8806	qA8-5
	AT4G31050	C3	130.195	qC3-2		FAE1	A8	65.4001	qA8-5		FAE1	A8	65.4001	qA8-5
	FAE1	C3	130.294	qC3-2		AT4G31050	A8	66.3897	qA8-5		AT4G31050	A8	66.3897	qA8-5
	AT4G36480	C3	130.346	qC3-2		FAD6	A8	66.4307	qA8-5		FAD6	A8	66.4307	qA8-5
	AT4G39850	C3	130.923	qC3-2		LPAT1	A8	66.5201	qA8-5		LPAT1	A8	66.5201	qA8-5
	PIS2	C3	131.243	qC3-2		ATS1	A8	67.1562	qA8-5		ATS1	A8	67.1562	qA8-5
						AT4G25140	A8	67.36	qA8-5		AT4G25140	A8	67.36	qA8-5
						CER2	A8	67.4453	qA8-5		CER2	A8	67.4453	qA8-5
						AT4G22340	A8	67.7513	qA8-5		AT4G22340	A8	67.7513	qA8-5
60	HBr014(bb)	126.104	HBr014	126.1-131.5		sR7178(bb)	74.238	sR7178	57.4-74.6		sS1702(bb)	71.687	sS1702	57.4-74.6
	AT4G22340	C3	129.958	qC3-2		ACBP	A8	59.3039	qA8-5		ACBP	A8	59.3039	qA8-5
	CER2	C3	130.02	qC3-2		AT1G32200	A8	59.6678	qA8-5		AT1G32200	A8	59.6678	qA8-5
	AT4G25140	C3	130.037	qC3-2		ACC2	A8	63.3735	qA8-5		ACC2	A8	63.3735	qA8-5
	ATS1	C3	130.078	qC3-2		PIS2	A8	63.5551	qA8-5		PIS2	A8	63.5551	qA8-5
	LPAT1	C3	130.182	qC3-2		AT4G39850	A8	63.9699	qA8-5		AT4G39850	A8	63.9699	qA8-5
	FAD6	C3	130.191	qC3-2		AT4G36480	A8	64.8806	qA8-5		AT4G36480	A8	64.8806	qA8-5
	AT4G31050	C3	130.195	qC3-2		FAE1	A8	65.4001	qA8-5		FAE1	A8	65.4001	qA8-5
	FAE1	C3	130.294	qC3-2		AT4G31050	A8	66.3897	qA8-5		AT4G31050	A8	66.3897	qA8-5
	AT4G36480	C3	130.346	qC3-2		FAD6	A8	66.4307	qA8-5		FAD6	A8	66.4307	qA8-5
	AT4G39850	C3	130.923	qC3-2		LPAT1	A8	66.5201	qA8-5		LPAT1	A8	66.5201	qA8-5
	PIS2	C3	131.243	qC3-2		ATS1	A8	67.1562	qA8-5		ATS1	A8	67.1562	qA8-5
						AT4G25140	A8	67.36	qA8-5		AT4G25140	A8	67.36	qA8-5
						CER2	A8	67.4453	qA8-5		CER2	A8	67.4453	qA8-5
						AT4G22340	A8	67.7513	qA8-5		AT4G22340	A8	67.7513	qA8-5
61	HBr014(bb)	126.104	HBr014	126.1-131.5		sR7178(bb)	74.238	sR7178	57.4-74.6		HBr022(aa)	68.042	HBr022	57.4-74.6
	AT4G22340	C3	129.958	qC3-2		ACBP	A8	59.3039	qA8-5		ACBP	A8	59.3039	qA8-5
	CER2	C3	130.02	qC3-2		AT1G32200	A8	59.6678	qA8-5		AT1G32200	A8	59.6678	qA8-5
	AT4G25140	C3	130.037	qC3-2		ACC2	A8	63.3735	qA8-5		ACC2	A8	63.3735	qA8-5
	ATS1	C3	130.078	qC3-2		PIS2	A8	63.5551	qA8-5		PIS2	A8	63.5551	qA8-5
	LPAT1	C3	130.182	qC3-2		AT4G39850	A8	63.9699	qA8-5		AT4G39850	A8	63.9699	qA8-5
	FAD6	C3	130.191	qC3-2		AT4G36480	A8	64.8806	qA8-5		AT4G36480	A8	64.8806	qA8-5
	AT4G31050	C3	130.195	qC3-2		FAE1	A8	65.4001	qA8-5		FAE1	A8	65.4001	qA8-5
	FAE1	C3	130.294	qC3-2		AT4G31050	A8	66.3897	qA8-5		AT4G31050	A8	66.3897	qA8-5
	AT4G36480	C3	130.346	qC3-2		FAD6	A8	66.4307	qA8-5		FAD6	A8	66.4307	qA8-5
	AT4G39850	C3	130.923	qC3-2		LPAT1	A8	66.5201	qA8-5		LPAT1	A8	66.5201	qA8-5
	PIS2	C3	131.243	qC3-2		ATS1	A8	67.1562	qA8-5		ATS1	A8	67.1562	qA8-5
						AT4G25140	A8	67.36	qA8-5		AT4G25140	A8	67.36	qA8-5
						CER2	A8	67.4453	qA8-5		CER2	A8	67.4453	qA8-5
						AT4G22340	A8	67.7513	qA8-5		AT4G22340	A8	67.7513	qA8-5
62	HG-FAE1-C3(bb)	136.889	HG-FAE1-C3	133.8-152.3		CNU090(bb)	77.414	CNU090	75.3-90.4		sR7178(bb)	74.238	sR7178	57.4-74.6
	CYCA1	C3	151.937	qC3-3		KAS3	A8	75.4085	qA8-6		ACBP	A8	59.3039	qA8-5
						AT1G63380	A8	75.4651	qA8-6		AT1G32200	A8	59.6678	qA8-5
						AT1G62610	A8	75.4701	qA8-6		ACC2	A8	63.3735	qA8-5
						LEC1	A8	76.1042	qA8-6		PIS2	A8	63.5551	qA8-5
						AT1G24470	A8	76.4789	qA8-6		AT4G39850	A8	63.9699	qA8-5
						LEC2	A8	76.963	qA8-6		AT4G36480	A8	64.8806	qA8-5
						ACBP	A8	77.4872	qA8-6		FAE1	A8	65.4001	qA8-5
						AT1G32200	A8	77.5245	qA8-6		AT4G31050	A8	66.3897	qA8-5
						ACC2	A8	77.9043	qA8-6		FAD6	A8	66.4307	qA8-5
						CER3	A8	86.3137	qA8-6		LPAT1	A8	66.5201	qA8-5
						At5g03880	A8	86.558	qA8-6		ATS1	A8	67.1562	qA8-5
						FAD3	A8	86.8312	qA8-6		AT4G25140	A8	67.36	qA8-5
						GPAT7	A8	86.9058	qA8-6		CER2	A8	67.4453	qA8-5
						GRF6	A8	87.5384	qA8-6		AT4G22340	A8	67.7513	qA8-5
						AT5G11650	A8	87.7397	qA8-6
						PDAT	A8	88.0229	qA8-6
						BCCP2	A8	88.3047	qA8-6
						AT5G16240	A8	88.4217	qA8-6
						AT5G18630	A8	88.812	qA8-6
						AT5G18640	A8	88.8166	qA8-6
63	HG-FAE1-C3(bb)	136.889	HG-FAE1-C3	133.8-152.3		CNU090(bb)	77.414	CNU090	75.3-90.4		sS1702(bb)	71.687	sS1702	57.4-74.6
	CYCA1	C3	151.937	qC3-3		KAS3	A8	75.4085	qA8-6		ACBP	A8	59.3039	qA8-5
						AT1G63380	A8	75.4651	qA8-6		AT1G32200	A8	59.6678	qA8-5
						AT1G62610	A8	75.4701	qA8-6		ACC2	A8	63.3735	qA8-5
						LEC1	A8	76.1042	qA8-6		PIS2	A8	63.5551	qA8-5
						AT1G24470	A8	76.4789	qA8-6		AT4G39850	A8	63.9699	qA8-5
						LEC2	A8	76.963	qA8-6		AT4G36480	A8	64.8806	qA8-5
						ACBP	A8	77.4872	qA8-6		FAE1	A8	65.4001	qA8-5
						AT1G32200	A8	77.5245	qA8-6		AT4G31050	A8	66.3897	qA8-5
						ACC2	A8	77.9043	qA8-6		FAD6	A8	66.4307	qA8-5
						CER3	A8	86.3137	qA8-6		LPAT1	A8	66.5201	qA8-5
						At5g03880	A8	86.558	qA8-6		ATS1	A8	67.1562	qA8-5
						FAD3	A8	86.8312	qA8-6		AT4G25140	A8	67.36	qA8-5
						GPAT7	A8	86.9058	qA8-6		CER2	A8	67.4453	qA8-5
						GRF6	A8	87.5384	qA8-6		AT4G22340	A8	67.7513	qA8-5
						AT5G11650	A8	87.7397	qA8-6
						PDAT	A8	88.0229	qA8-6
						BCCP2	A8	88.3047	qA8-6
						AT5G16240	A8	88.4217	qA8-6
						AT5G18630	A8	88.812	qA8-6
						AT5G18640	A8	88.8166	qA8-6
64	HG-FAE1-C3(bb)	136.889	HG-FAE1-C3	133.8-152.3		sR7178(bb)	74.238	sR7178	57.4-74.6
	CYCA1	C3	151.937	qC3-3		ACBP	A8	59.3039	qA8-5
						AT1G32200	A8	59.6678	qA8-5
						ACC2	A8	63.3735	qA8-5
						PIS2	A8	63.5551	qA8-5
						AT4G39850	A8	63.9699	qA8-5
						AT4G36480	A8	64.8806	qA8-5
						FAE1	A8	65.4001	qA8-5
						AT4G31050	A8	66.3897	qA8-5
						FAD6	A8	66.4307	qA8-5
						LPAT1	A8	66.5201	qA8-5
						ATS1	A8	67.1562	qA8-5
						AT4G25140	A8	67.36	qA8-5
						CER2	A8	67.4453	qA8-5
						AT4G22340	A8	67.7513	qA8-5
65	HG-FAE1-C3(bb)	136.889	HG-FAE1-C3	133.8-152.3		sR7178(bb)	74.238	sR7178	57.4-74.6		sS1702(bb)	71.687	sS1702	57.4-74.6
	CYCA1	C3	151.937	qC3-3		ACBP	A8	59.3039	qA8-5		ACBP	A8	59.3039	qA8-5
						AT1G32200	A8	59.6678	qA8-5		AT1G32200	A8	59.6678	qA8-5
						ACC2	A8	63.3735	qA8-5		ACC2	A8	63.3735	qA8-5
						PIS2	A8	63.5551	qA8-5		PIS2	A8	63.5551	qA8-5
						AT4G39850	A8	63.9699	qA8-5		AT4G39850	A8	63.9699	qA8-5
						AT4G36480	A8	64.8806	qA8-5		AT4G36480	A8	64.8806	qA8-5
						FAE1	A8	65.4001	qA8-5		FAE1	A8	65.4001	qA8-5
						AT4G31050	A8	66.3897	qA8-5		AT4G31050	A8	66.3897	qA8-5
						FAD6	A8	66.4307	qA8-5		FAD6	A8	66.4307	qA8-5
						LPAT1	A8	66.5201	qA8-5		LPAT1	A8	66.5201	qA8-5
						ATS1	A8	67.1562	qA8-5		ATS1	A8	67.1562	qA8-5
						AT4G25140	A8	67.36	qA8-5		AT4G25140	A8	67.36	qA8-5
						CER2	A8	67.4453	qA8-5		CER2	A8	67.4453	qA8-5
						AT4G22340	A8	67.7513	qA8-5		AT4G22340	A8	67.7513	qA8-5
66	HG-FAE1-C3(bb)	136.889	HG-FAE1-C3	133.8-152.3		sR7178(bb)	74.238	sR7178	57.4-74.6		RA2E12(bb)	69.423	RA2E12	57.4-74.6
	CYCA1	C3	151.937	qC3-3		ACBP	A8	59.3039	qA8-5		ACBP	A8	59.3039	qA8-5
						AT1G32200	A8	59.6678	qA8-5		AT1G32200	A8	59.6678	qA8-5
						ACC2	A8	63.3735	qA8-5		ACC2	A8	63.3735	qA8-5
						PIS2	A8	63.5551	qA8-5		PIS2	A8	63.5551	qA8-5
						AT4G39850	A8	63.9699	qA8-5		AT4G39850	A8	63.9699	qA8-5
						AT4G36480	A8	64.8806	qA8-5		AT4G36480	A8	64.8806	qA8-5
						FAE1	A8	65.4001	qA8-5		FAE1	A8	65.4001	qA8-5
						AT4G31050	A8	66.3897	qA8-5		AT4G31050	A8	66.3897	qA8-5
						FAD6	A8	66.4307	qA8-5		FAD6	A8	66.4307	qA8-5
						LPAT1	A8	66.5201	qA8-5		LPAT1	A8	66.5201	qA8-5
						ATS1	A8	67.1562	qA8-5		ATS1	A8	67.1562	qA8-5
						AT4G25140	A8	67.36	qA8-5		AT4G25140	A8	67.36	qA8-5
						CER2	A8	67.4453	qA8-5		CER2	A8	67.4453	qA8-5
						AT4G22340	A8	67.7513	qA8-5		AT4G22340	A8	67.7513	qA8-5
67	HG-FAE1-C3(bb)	136.889	HG-FAE1-C3	133.8-152.3		sS1702(bb)	71.687	sS1702	57.4-74.6
	CYCA1	C3	151.937	qC3-3		ACBP	A8	59.3039	qA8-5
						AT1G32200	A8	59.6678	qA8-5
						ACC2	A8	63.3735	qA8-5
						PIS2	A8	63.5551	qA8-5
						AT4G39850	A8	63.9699	qA8-5
						AT4G36480	A8	64.8806	qA8-5
						FAE1	A8	65.4001	qA8-5
						AT4G31050	A8	66.3897	qA8-5
						FAD6	A8	66.4307	qA8-5
						LPAT1	A8	66.5201	qA8-5
						ATS1	A8	67.1562	qA8-5
						AT4G25140	A8	67.36	qA8-5
						CER2	A8	67.4453	qA8-5
						AT4G22340	A8	67.7513	qA8-5
68	HG-FAE1-C3(bb)	136.889	HG-FAE1-C3	133.8-152.3		sS1702(bb)	71.687	sS1702	57.4-74.6		BRMS-088(bb)	70.119	BRMS-088	57.4-74.6
	CYCA1	C3	151.937	qC3-3		ACBP	A8	59.3039	qA8-5		ACBP	A8	59.3039	qA8-5
						AT1G32200	A8	59.6678	qA8-5		AT1G32200	A8	59.6678	qA8-5
						ACC2	A8	63.3735	qA8-5		ACC2	A8	63.3735	qA8-5
						PIS2	A8	63.5551	qA8-5		PIS2	A8	63.5551	qA8-5
						AT4G39850	A8	63.9699	qA8-5		AT4G39850	A8	63.9699	qA8-5
						AT4G36480	A8	64.8806	qA8-5		AT4G36480	A8	64.8806	qA8-5
						FAE1	A8	65.4001	qA8-5		FAE1	A8	65.4001	qA8-5
						AT4G31050	A8	66.3897	qA8-5		AT4G31050	A8	66.3897	qA8-5
						FAD6	A8	66.4307	qA8-5		FAD6	A8	66.4307	qA8-5
						LPAT1	A8	66.5201	qA8-5		LPAT1	A8	66.5201	qA8-5
						ATS1	A8	67.1562	qA8-5		ATS1	A8	67.1562	qA8-5
						AT4G25140	A8	67.36	qA8-5		AT4G25140	A8	67.36	qA8-5
						CER2	A8	67.4453	qA8-5		CER2	A8	67.4453	qA8-5
						AT4G22340	A8	67.7513	qA8-5		AT4G22340	A8	67.7513	qA8-5
69	HG-FAE1-C3(bb)	136.889	HG-FAE1-C3	133.8-152.3		sS1702(bb)	71.687	sS1702	57.4-74.6		RA2E12(bb)	69.423	RA2E12	57.4-74.6
	CYCA1	C3	151.937	qC3-3		ACBP	A8	59.3039	qA8-5		ACBP	A8	59.3039	qA8-5
						AT1G32200	A8	59.6678	qA8-5		AT1G32200	A8	59.6678	qA8-5
						ACC2	A8	63.3735	qA8-5		ACC2	A8	63.3735	qA8-5
						PIS2	A8	63.5551	qA8-5		PIS2	A8	63.5551	qA8-5
						AT4G39850	A8	63.9699	qA8-5		AT4G39850	A8	63.9699	qA8-5
						AT4G36480	A8	64.8806	qA8-5		AT4G36480	A8	64.8806	qA8-5
						FAE1	A8	65.4001	qA8-5		FAE1	A8	65.4001	qA8-5
						AT4G31050	A8	66.3897	qA8-5		AT4G31050	A8	66.3897	qA8-5
						FAD6	A8	66.4307	qA8-5		FAD6	A8	66.4307	qA8-5
						LPAT1	A8	66.5201	qA8-5		LPAT1	A8	66.5201	qA8-5
						ATS1	A8	67.1562	qA8-5		ATS1	A8	67.1562	qA8-5
						AT4G25140	A8	67.36	qA8-5		AT4G25140	A8	67.36	qA8-5
						CER2	A8	67.4453	qA8-5		CER2	A8	67.4453	qA8-5
						AT4G22340	A8	67.7513	qA8-5		AT4G22340	A8	67.7513	qA8-5

## Sheet: FAS
	F	Num.(True)	Ave.(True)	Num.(False)	Ave.(False)	MSA	MSW	MST	1-MSW/MST	Length	Code	Locus(allele)
FAS-09D	167.089	3	0	161	5.65851	95.8971	0.57393	1.14193	0.497401	3	1	HBr188(bb)	CB10504(aa)	CB10208(aa)
FAS-09W3	146.736	10	2.245	126	5.66651	108.669	0.740572	1.52718	0.515071	3	2	CB10028(aa)	JICB0260(aa)	sR12307I(bb)
	155.479	1	0	86	5.70384	35.109	0.225812	0.590274	0.617445	3	3	HBr025(aa)	JICB0483(bb)	IGF2026c(aa)
	146.68	3	0	78	5.60154	90.9378	0.619975	1.72375	0.640333	3	4	IGF2258z(aa)	JICB0483(bb)	em06me07-250(bb)
	154.741	10	2.241	133	5.6703	109.457	0.707359	1.46234	0.516283	3	5	JICB0260(aa)	Na10B07(aa)	sR12307I(bb)
	160.93	3	0	160	5.631	94.2472	0.585642	1.1513	0.491321	3	6	znS08M15-80(bb)	HBr044(bb)	HBr180(aa)
1	HBr188(bb)	51.952	HBr188			CB10504(aa)	33.471	CB10504	32.4-46.8		CB10208(aa)	7.737	CB10208
						TAG1	C8	34.0359	qC8-1
						LIP1	C8	34.0378	qC8-1
2	CB10028(aa)	12.877	CB10028			JICB0260(aa)	0	JICB0260			sR12307I(bb)	105.525	sR12307I
3	HBr025(aa)	75.093	HBr025	74.3-80.8		JICB0483(bb)	32.486	JICB0483			IGF2026c(aa)	12.931	IGF2026c
	AT2G33150	C6	75.227	qC6-1
	RD20	C6	75.2485	qC6-1
	PDH2	C6	75.3555	qC6-1
	ACX5	C6	75.4381	qC6-1
	GPAT6	C6	75.6494	qC6-1
	CAC3	C6	75.6544	qC6-1
	AT2G39290	C6	75.7501	qC6-1
	PGPS1	C6	75.7631	qC6-1
	GPDHc1	C6	75.9538	qC6-1
	Fab2	C6	76.1299	qC6-1
	AT2G44620	C6	76.1951	qC6-1
	SSE1	C6	76.2988	qC6-1
	AT2G45970	C6	76.3056	qC6-1
4	IGF2258z(aa)	13.155	IGF2258z			JICB0483(bb)	32.486	JICB0483		em06me07-250(bb)	36.98	em06me07-250
5	JICB0260(aa)	0	JICB0260			Na10B07(aa)	44.03	Na10B07		sR12307I(bb)	105.525	sR12307I
6	znS08M15-80(bb)	38.249	znS08M15-80			HBr044(bb)	44.342	HBr044		HBr180(aa)	29.323	HBr180
